# Supplementary material for: A Genome-Wide Screen of CREB Occupancy Identifies the RhoA Inhibitors Par6C and Rnd3 as Regulators of BDNF-Induced Synaptogenesis
Source: PLoS One. 2013 Jun 6;8(6):e64658. doi: 10.1371/journal.pone.0064658 (PMC3675129; doi:10.1371/journal.pone.0064658)
Supplement: Table S1 — Primers used in current study. (XLS) [file pone.0064658.s002.xls]

## Sheet: Sheet1
Primer pairs	Primer Sequences
Chr1_197067930	ACGTGGCTGGTCAATCGGTCA
Chr1_197067930	TCCCTCCCTGCACTCCCTGTT
Chr3_126886979	GCTTTGGGAAGCAGCAGAGTTG
Chr3_126886979	TGTAGGGTGTGGCTGGGATGC
Chr5_25265607	CCTCCCTGCGTGGTTGACTGC
Chr5_25265607	GCCCAGCGAAGCGTGAGTG
Chr6_124662142	CCGGAAGTTGCACCGAAGTCC
Chr6_124662142	CGAAGGAAGTTGGCCGTGAGG
Chr8_28218131	GGGTTGGTGGAGCGTTGGGTA
Chr8_28218131	TGCATGGCTACAGAGGGCTACAG
Chr10_12912946	CTGGTGCCGGGAGAGTGACAG
Chr10_12912946	CTGCGGCTGACTTAGGCCACT
Chr11_59005362	GAGACGGCACGCAAGGGAAAT
Chr11_59005362	GCTGGTGGCTGGTTGTCTTCG
Chr11_69734961	CAGCTCGCTCTACCGGGCAAC
Chr11_69734961	TTCGGAGGGTGTGGAGTGCAG
Chr13_30636872	GACCGACAACATGGCGACAGC
Chr13_30636872	TCCCTGTGACCGACGAGGTG
Chr14_75684061	CCTCGCTCGCCTTGTTCTGTG
Chr14_75684061	TGGGATGCTCAAACAGCGTTCA
Chr15_57972781	AGCTTTCGTGCGTGCCCAAG
Chr15_57972781	CCAGCTAAGGTTGCCCGCTGT
Chr15_100446117	CCGAGTGGGAGCGGACTCA
Chr15_100446117	ACTTCCCGGCCTTGCCTTTG
Chr18_37803819	TCCGGTTTCTTGGCGTTCTCG
Chr18_37803819	GCGGGTCCTTAGCCGTCTCAT
Chr19_57527433	CGAGATGCCAGAGCAAGCCATT
Chr19_57527433	GCCAAGAGGCGAGCAGAGATG
Cbwd1	GCACGCCCCTACGCAGAGAT
Cbwd1	CGCCCCTAGAGCGTGCTTCA
Faf1	TCACGTGACAGCCGCAAAGC
Faf1	GCCTGGGCTGTCGCACATTT
Whsc2	CGTTCCGTGTCGGGGATGTC
Whsc2	CACAGCCATCGCGACCACAT
Rnd3	TCCCAGCCAAGACCCTTCCAG
Rnd3	TCTCATGCCCAGCCGTCTCTG
Pard6a	TCTGCCTCCGTCTCCGTTTCC
Pard6a	CCCTCCCACCCAAACCATGAC
Fos	GTGGCCTCCCTGGATTTGA
Fos	CACGTTGCTGATGCTCTTGAC
Bdnf	GAGAAGAGTGATGACCATCCT
Bdnf	CTCAAAGGGAAACGTGTCTCT
JunD	CCCCATGACGTCAACCCACAA
JunD	CGCGAGGTGACGTCGTTGATT
GAPDH	AATGTGTCCGTCGTGGATCTGA
GAPDH	GATGCCTGCTTCACCACCTTCT
Cloning Primers
Pard6a(Par6C)	CACCGCCAGGCCGCAGAGGACT
Pard6a(Par6C)	GTCAAAGGCTGAATCCACTAACATCA
p190GAP	CACCGCAAGAAAGCAAGATGTCCG
p190GAP	TCAAGAAGACAACTGATTTTCCTG
shPar6C	CTAGAAAAACCAGCGTAATAATGTGGTAT
shPar6C	TTTGCCAGCGTAATAATGTGGTATTCAAG
shPar6C alt	CTAGAAAAAATGAGATCCTCGAGGTCAAT
shPar6C alt	TTTGATGAGATCCTCGAGGTCAATTCAAG
shp190GAP	CTAGAAAAAGACTCTGCACAGCTTAATAT
shp190GAP	TTTGGACTCTGCACAGCTTAATATTCAAGA
shRhoA	CTAGAAAAAGCAGGTAGAGTTGGCTTTGT
shRhoA	TTTGGCAGGTAGAGTTGGCTTTGTTCAAG
shRac3	TTTGGACAGTGTTCGACGAGGCCTTC
shRac3	CTAGAAAAAGACAGTGTTCGACGAG
Stealth RNAi (purchased from Invitrogen)
si-Rnd3	catalog #RSS334599
si-Rnd3 alt	catalog #RSS334601
