# Supplementary material for: A Genome-Wide Screen of CREB Occupancy Identifies the RhoA Inhibitors Par6C and Rnd3 as Regulators of BDNF-Induced Synaptogenesis
Source: PLoS One. 2013 Jun 6;8(6):e64658. doi: 10.1371/journal.pone.0064658 (PMC3675129; doi:10.1371/journal.pone.0064658)
Supplement: Table S2 — Annotation of hippocampal neuron CREB ChIP-Seq data with canonical (TGACG), novel (TGGCG) CRE motifs, and closest RefSeq gene transcriptional start site (5′ end; UCSC Genome Browser, mm9). Both strands were used for motif analyses. (XLS) [file pone.0064658.s003.xls]

## Sheet: Sheet1
chromosome	peak center of mass	peak sequence tag count	distance closest 5' gene end	RefSeqID	symbol	description	peak start	peak stop	TGACG_count 1kb window	TGGCG_count 1kb window	distance from closest TGACG	TGACG_CM	distance from closest TGGCG	TGGCG_CM	TGACG distance from closest 5' end of gene (relative to gene strand)	TGACG_RefSeqID	TGGCG distance from closest 5' end of gene (relative to gene strand)	TGGCG_RefSeqID
chr1	3022482	10	639097	NM_001011874	Xkr4	X Kell blood group precursor related family	3022099	3022843	0	0	-28531	3051013	-21413	3043895	610566	NM_001011874	617684	NM_001011874
chr1	3287944	9	373635	NM_001011874	Xkr4	X Kell blood group precursor related family	3287585	3288321	0	0	7948	3279996	-1759	3289703	381583	NM_001011874	371876	NM_001011874
chr1	4133594	13	216879	NM_011283	Rp1	retinitis pigmentosa 1 homolog	4133226	4133962	1	0	856	4132738	-4807	4138401	217735	NM_011283	212072	NM_011283
chr1	4370174	11	-19701	NM_011283	Rp1	retinitis pigmentosa 1 homolog	4369800	4370544	0	0	2055	4368119	-24532	4394706	-17646	NM_011283	-44233	NM_011283
chr1	4372686	11	-22213	NM_011283	Rp1	retinitis pigmentosa 1 homolog	4372331	4373075	0	0	-1866	4374552	-22020	4394706	-24079	NM_011283	-44233	NM_011283
chr1	4686507	9	89300	NM_001177658	Mrpl15	n/a	4686172	4686809	0	0	-1194	4687701	3005	4683502	88106	NM_001177658	92305	NM_001177658
chr1	4696516	10	79291	NM_001177658	Mrpl15	n/a	4696150	4696894	2	1	185	4696331	-375	4696891	79476	NM_001177658	78916	NM_001177658
chr1	4847781	9	7	NM_011541	Tcea1	transcription elongation factor A (SII) 1	4847422	4848166	0	1	1866	4845915	-40	4847821	-1859	NM_001159750	47	NM_011541
chr1	4986879	11	22628	NM_021374	Rgs20	regulator of G-protein signaling 20,regulator of G-protein signaling 20,	4986474	4987291	0	0	-6386	4993265	4405	4982474	16242	NM_021374	27033	NM_021374
chr1	5643010	9	64437	NM_011011	Oprk1	opioid receptor, kappa 1,opioid receptor, kappa 1,opioid receptor, kappa 1,	5642678	5643422	0	0	-5233	5648243	-1567	5644577	69670	NM_011011	66004	NM_011011
chr1	5768005	12	139474	NM_010342	Npbwr1	n/a	5767640	5768384	0	0	-6537	5774542	-6383	5774388	132937	NM_010342	133091	NM_010342
chr1	5923013	11	-15534	NM_010342	Npbwr1	n/a	5922889	5923135	0	0	15463	5907550	-13813	5936826	-71	NM_010342	-29347	NM_010342
chr1	6204475	10	-267	NM_009826	Rb1cc1	RB1-inducible coiled-coil 1,RB1-inducible coiled-coil 1,	6204099	6204861	4	1	3	6204472	-36	6204511	-270	NM_009826	-231	NM_009826
chr1	6309185	16	104443	NM_009826	Rb1cc1	RB1-inducible coiled-coil 1,RB1-inducible coiled-coil 1,	6308773	6309517	0	0	8793	6300392	-11590	6320775	95650	NM_009826	116033	NM_009826
chr1	6373754	9	169012	NM_009826	Rb1cc1	RB1-inducible coiled-coil 1,RB1-inducible coiled-coil 1,	6373483	6374034	0	1	1137	6372617	695	6373059	167875	NM_009826	168317	NM_009826
chr1	7079268	12	268	NM_183028	Pcmtd1	protein-L-isoaspartate (D-aspartate),protein-L-isoaspartate (D-aspartate),protein-L-isoaspartate (D-aspartate),	7078770	7079799	2	1	42	7079226	144	7079124	226	NM_183028	124	NM_183028
chr1	7472907	13	393907	NM_183028	Pcmtd1	protein-L-isoaspartate (D-aspartate),protein-L-isoaspartate (D-aspartate),protein-L-isoaspartate (D-aspartate),	7472484	7473228	0	0	9160	7463747	35894	7437013	384747	NM_183028	358013	NM_183028
chr1	8996855	14	292956	NM_027671	Sntg1	syntrophin, gamma 1,syntrophin, gamma 1,syntrophin, gamma 1,syntrophin, gamma 1,	8996665	8997020	0	0	-17649	9014504	-12688	9009543	275307	NM_027671	280268	NM_027671
chr1	9326669	9	-36858	NM_027671	Sntg1	syntrophin, gamma 1,syntrophin, gamma 1,syntrophin, gamma 1,syntrophin, gamma 1,	9326317	9327026	0	0	15267	9311402	-20265	9346934	-21591	NM_027671	-57123	NM_027671
chr1	9535481	11	-7	NM_021511	Rrs1	RRS1 ribosome biogenesis regulator homolog	9535181	9535806	2	1	106	9535375	-70	9535551	-113	NM_021511	63	NM_021511
chr1	9611757	10	20410	NM_178399	3110035E14Rik	hypothetical protein LOC76982	9611415	9612151	1	1	-122	9611879	683	9611074	20532	NM_178399	19727	NM_178399
chr1	9617710	11	26363	NM_178399	3110035E14Rik	hypothetical protein LOC76982	9617308	9618044	0	1	-2782	9620492	908	9616802	29145	NM_178399	25455	NM_178399
chr1	9690069	14	221	NM_008651	Mybl1	myeloblastosis oncogene-like 1	9689656	9690400	2	1	-290	9690359	37	9690032	-69	NM_008651	258	NM_008651
chr1	9690781	14	-491	NM_008651	Mybl1	myeloblastosis oncogene-like 1	9690443	9691188	0	1	422	9690359	-26	9690807	-69	NM_008651	-517	NM_008651
chr1	9696943	11	-6653	NM_008651	Mybl1	myeloblastosis oncogene-like 1	9696563	9697299	0	0	3204	9693739	-1068	9698011	-3449	NM_008651	-7721	NM_008651
chr1	9738577	126	-114	NM_173443	Vcpip1	valosin-containing protein (p97)/p47	9738080	9739075	2	1	655	9737922	418	9738159	541	NM_173443	304	NM_173443
chr1	9921185	9	22467	NM_177722	6030422M02Rik	n/a	9920828	9921561	0	0	7005	9914180	-3503	9924688	15462	NM_177722	25970	NM_177722
chr1	10028149	97	-149	NM_026493	Cspp1	centrosome and spindle pole associated protein	10027766	10028524	3	1	109	10028040	-372	10028521	-61	NM_013715	223	NM_026493
chr1	10092670	9	64372	NM_026493	Cspp1	centrosome and spindle pole associated protein	10092517	10092835	0	0	5908	10086762	-2856	10095526	58464	NM_026493	67228	NM_026493
chr1	10128091	11	94660	NM_001102430	Arfgef1	ADP-ribosylation factor guanine,ADP-ribosylation factor guanine,	10127700	10128444	0	1	2375	10125716	99	10127992	97035	NM_001102430	94759	NM_001102430
chr1	10345849	14	-123098	NM_001102430	Arfgef1	ADP-ribosylation factor guanine,ADP-ribosylation factor guanine,	10345429	10346171	0	0	-19646	10365495	17770	10328079	-142744	NM_001102430	-105328	NM_001102430
chr1	10443248	11	-220497	NM_001102430	Arfgef1	ADP-ribosylation factor guanine,ADP-ribosylation factor guanine,	10442892	10443636	0	0	-32609	10475857	-31237	10474485	234167	NM_177834	235539	NM_177834
chr1	10611310	9	98714	NM_177834	Cpa6	carboxypeptidase B	10610949	10611644	1	0	-222	10611532	-15257	10626567	98492	NM_177834	83457	NM_177834
chr1	10983759	12	214	NM_029525	Prex2	n/a	10983377	10984121	1	1	-306	10984065	-131	10983890	520	NM_029525	345	NM_029525
chr1	11048408	9	64863	NM_029525	Prex2	n/a	11048052	11048731	0	1	2290	11046118	-71	11048479	62573	NM_029525	64934	NM_029525
chr1	11244262	24	-9781	NM_001033636	Prex2	hypothetical protein LOC109294	11243891	11244636	0	0	-1294	11245556	-16718	11260980	-8487	NM_001033636	6937	NM_001033636
chr1	11865702	13	461510	NM_177173	A830018L16Rik	hypothetical protein LOC320492,hypothetical protein LOC320492,hypothetical protein LOC320492,hypothetical protein LOC320492,	11865360	11866103	0	0	34699	11831003	33515	11832187	426811	NM_177173	427995	NM_177173
chr1	11902702	32	498510	NM_177173	A830018L16Rik	hypothetical protein LOC320492,hypothetical protein LOC320492,hypothetical protein LOC320492,hypothetical protein LOC320492,	11902284	11903131	0	0	-5666	11908368	-24612	11927314	504176	NM_177173	523122	NM_177173
chr1	11966766	10	562574	NM_177173	A830018L16Rik	hypothetical protein LOC320492,hypothetical protein LOC320492,hypothetical protein LOC320492,hypothetical protein LOC320492,	11966411	11967147	0	0	-1074	11967840	4772	11961994	563648	NM_177173	557802	NM_177173
chr1	12155622	9	-553003	NM_172294	Sulf1	sulfatase 1,sulfatase 1,sulfatase 1,sulfatase 1,	12155310	12155942	0	0	-13717	12169339	-5152	12160774	-539286	NM_172294	-547851	NM_172294
chr1	12199681	14	-508944	NM_172294	Sulf1	sulfatase 1,sulfatase 1,sulfatase 1,sulfatase 1,	12199203	12200138	0	0	13832	12185849	19642	12180039	-522776	NM_172294	-528586	NM_172294
chr1	12291612	9	-417013	NM_172294	Sulf1	sulfatase 1,sulfatase 1,sulfatase 1,sulfatase 1,	12291391	12291832	0	0	15411	12276201	7852	12283760	-432424	NM_172294	-424865	NM_172294
chr1	12634704	36	-73921	NM_172294	Sulf1	sulfatase 1,sulfatase 1,sulfatase 1,sulfatase 1,	12634291	12635028	0	0	7860	12626844	12465	12622239	-81781	NM_172294	-86386	NM_172294
chr1	12661610	13	-47015	NM_172294	Sulf1	sulfatase 1,sulfatase 1,sulfatase 1,sulfatase 1,	12661252	12661982	2	1	33	12661577	492	12661118	-47048	NM_172294	-47507	NM_172294
chr1	12873310	9	107906	NM_172841	Slco5a1	solute carrier organic anion transporter family,	12873116	12873512	0	1	2374	12870936	-529	12873839	110280	NM_172841	107377	NM_172841
chr1	13081562	9	35682	NM_001081209	Prdm14	PR domain containing 14,PR domain containing 14,	13081218	13081916	0	0	-4723	13086285	-12053	13093615	30959	NM_001081209	23629	NM_001081209
chr1	13224649	9	-107405	NM_001081209	Prdm14	PR domain containing 14,PR domain containing 14,	13224469	13224819	1	1	-867	13225516	-595	13225244	-108272	NM_001081209	-108000	NM_001081209
chr1	13362491	62	1673	NM_008678	Ncoa2	nuclear receptor coactivator 2 isoform a,nuclear receptor coactivator 2 isoform a,	13362092	13362855	2	1	-339	13362830	-6	13362497	1334	NM_008678	1667	NM_008678
chr1	13650613	21	-23	NM_145381	Lactb2	lactamase, beta 2	13650249	13650985	4	1	-13	13650626	-69	13650682	-36	NM_145381	-92	NM_145381
chr1	13676045	9	17194	NM_001011873	Xkr9	X Kell blood group precursor related family	13675761	13676323	0	0	-3331	13679376	5858	13670187	20525	NM_001011873	11336	NM_001011873
chr1	13704617	11	45766	NM_001011873	Xkr9	X Kell blood group precursor related family	13704220	13704956	1	0	-717	13705334	-1222	13705839	46483	NM_001011873	46988	NM_001011873
chr1	13761325	16	102474	NM_001011873	Xkr9	X Kell blood group precursor related family	13760937	13761681	0	1	-1123	13762448	735	13760590	103597	NM_001011873	101739	NM_001011873
chr1	13784181	9	125330	NM_001011873	Xkr9	X Kell blood group precursor related family	13783839	13784583	0	0	7945	13776236	4008	13780173	117385	NM_001011873	121322	NM_001011873
chr1	14196157	9	104123	NM_010164	Eya1	eyes absent 1,eyes absent 1,eyes absent 1,eyes absent 1,	14195806	14196538	0	0	6057	14190100	-1883	14198040	110180	NM_010164	102240	NM_010164
chr1	14589751	12	156296	NM_010827	Msc	musculin	14589233	14590322	0	0	29870	14559881	-14158	14603909	186166	NM_010827	142138	NM_010827
chr1	14806698	9	-60651	NM_010827	Msc	musculin	14806456	14806915	0	0	-2646	14809344	1335	14805363	-63297	NM_010827	-59316	NM_010827
chr1	14886524	9	22419	NM_177781	Trpa1	transient receptor potential cation channel,	14886254	14886804	0	0	-1942	14888466	-1360	14887884	20477	NM_177781	21059	NM_177781
chr1	15129261	10	-173271	NM_001098528	Kcnb2	potassium voltage gated channel, Shab-related	15128880	15129616	0	1	8205	15121056	141	15129120	-181476	NM_001098528	-173412	NM_001098528
chr1	15861376	14	21427	NM_001033288	Gm106	hypothetical protein LOC226866	15860911	15861840	0	0	-4363	15865739	-12056	15873432	17064	NM_001033288	9371	NM_001033288
chr1	16094971	16	-457	NM_011291	Rpl7	ribosomal protein L7	16094684	16095276	2	1	238	16094733	-143	16095114	-219	NM_011291	-600	NM_011291
chr1	16133443	8	37481	NM_133832	Rdh10	retinol dehydrogenase 10	16133116	16133749	0	0	9765	16123678	6931	16126512	27716	NM_133832	30550	NM_133832
chr1	16252949	9	156987	NM_133832	Rdh10	retinol dehydrogenase 10	16252815	16253087	0	0	4065	16248884	-1483	16254432	152922	NM_133832	158470	NM_133832
chr1	16274805	11	178843	NM_133832	Rdh10	retinol dehydrogenase 10	16274414	16275158	0	0	2651	16272154	4707	16270098	176192	NM_133832	174136	NM_133832
chr1	16370150	9	139233	NM_025303	Stau2	staufen (RNA binding protein) homolog 2	16369965	16370333	0	0	5238	16364912	7869	16362281	144471	NM_025303	147102	NM_025303
chr1	16603528	9	5839	NM_025773	Ube2w	ubiquitin-conjugating enzyme E2W (putative)	16603207	16603817	0	1	1159	16602369	-718	16604246	6998	NM_025773	5121	NM_025773
chr1	16609522	36	-155	NM_025773	Ube2w	ubiquitin-conjugating enzyme E2W (putative)	16609186	16609930	3	1	124	16609398	-53	16609575	-31	NM_025773	-208	NM_025773
chr1	16633187	25	13759	NM_026456	Tceb1	transcription elongation factor B (SIII),,transcription elongation factor B (SIII),,	16632797	16633577	0	0	-2563	16635750	-1397	16634584	11196	NM_026456	12362	NM_026456
chr1	16647216	87	-270	NM_026456	Tceb1	transcription elongation factor B (SIII),,transcription elongation factor B (SIII),,	16646834	16647621	1	1	180	16647036	0	16647217	-90	NM_026456	-271	NM_026456
chr1	16779145	11	100609	NM_001159711	Ly96	n/a	16778811	16779555	0	0	-9196	16788341	-5821	16784966	109805	NM_001159711	106430	NM_001159711
chr1	16897847	11	190032	NM_020604	Jph1	junctophilin 1	16897434	16898178	0	0	2567	16895280	-11066	16908913	192599	NM_020604	178966	NM_020604
chr1	17021703	13	66176	NM_020604	Jph1	junctophilin 1	17021344	17022088	0	0	15216	17006487	15522	17006181	81392	NM_020604	81698	NM_020604
chr1	17087455	20	424	NM_020604	Jph1	junctophilin 1	17086856	17088106	2	1	181	17087274	-199	17087654	605	NM_020604	225	NM_020604
chr1	17104138	10	-16259	NM_020604	Jph1	junctophilin 1	17103752	17104496	0	0	-6150	17110288	-13088	17117226	-22409	NM_020604	-18227	NM_010267
chr1	17231068	9	95615	NM_010267	Gdap1	ganglioside-induced	17230663	17231407	0	0	-4222	17235290	-3853	17234921	99837	NM_010267	99468	NM_010267
chr1	17541474	10	-50507	NM_053191	Pi15	peptidase inhibitor 15	17541132	17541868	0	0	-11419	17552893	-23313	17564787	-39088	NM_053191	-27194	NM_053191
chr1	17831776	9	114279	NM_031402	Crispld1	cysteine-rich secretory protein LCCL domain,cysteine-rich secretory protein LCCL domain,	17831526	17832038	0	0	4490	17827286	47701	17784075	109789	NM_031402	66578	NM_031402
chr1	18286270	9	-31051	NM_183124	Defb41	beta-defensin 41	18285974	18286578	0	1	3752	18282518	920	18285350	-27299	NM_183124	-30131	NM_183124
chr1	19003539	8	-89563	NM_153154	Tcfap2d	transcription factor AP-2, delta	19003138	19003863	0	0	15401	18988138	13649	18989890	-104964	NM_153154	-103212	NM_153154
chr1	19828248	16	626114	NM_001025305	Tcfap2b	transcription factor AP-2 beta isoform 2,transcription factor AP-2 beta isoform 2,transcription factor AP-2 beta isoform 2,	19827856	19828600	0	0	1131	19827117	5343	19822905	624983	NM_001025305	620771	NM_001025305
chr1	19952524	12	655614	NM_153179	Pkhd1	polyductin	19952094	19952938	0	0	4443	19948081	-2506	19955030	660057	NM_153179	653108	NM_153179
chr1	19971996	9	636142	NM_153179	Pkhd1	polyductin	19971762	19972258	0	0	11818	19960178	16966	19955030	647960	NM_153179	653108	NM_153179
chr1	20174366	9	433772	NM_153179	Pkhd1	polyductin	20174220	20174512	0	0	-3360	20177726	12894	20161472	430412	NM_153179	446666	NM_153179
chr1	20260449	9	347689	NM_153179	Pkhd1	polyductin	20260232	20260645	0	0	-3742	20264191	5904	20254545	343947	NM_153179	353593	NM_153179
chr1	20492899	11	115239	NM_153179	Pkhd1	polyductin	20492522	20493266	0	1	-1689	20494588	-167	20493066	113550	NM_153179	115072	NM_153179
chr1	20810579	16	-285	NM_008563	Mcm3	minichromosome maintenance deficient 3	20810240	20810984	1	1	363	20810216	205	20810374	78	NM_008563	-80	NM_008563
chr1	21066195	9	3095	NM_133252	Tram2	n/a	21065950	21066457	2	1	-183	21066378	-180	21066375	2912	NM_133252	2915	NM_133252
chr1	21069310	12	-4	NM_177409	Tram2	translocating chain-associating membrane protein	21068953	21069697	0	1	1843	21067467	28	21069282	1823	NM_133252	8	NM_133252
chr1	21098340	9	-29034	NM_177409	Tram2	translocating chain-associating membrane protein	21098021	21098683	0	0	4003	21094337	-4952	21103292	-25031	NM_177409	-33986	NM_177409
chr1	21542850	9	169214	NM_001113187	Khdc1b	n/a	21542592	21543116	0	0	-2134	21544984	-5944	21548794	171348	NM_001113187	175158	NM_001113187
chr1	21597741	9	224105	NM_001113187	Khdc1b	n/a	21597422	21598095	3	0	-40	21597781	-16851	21614592	224145	NM_001113187	240956	NM_001113187
chr1	21704768	10	247255	NM_023872	Kcnq5	potassium voltage-gated channel, subfamily Q,	21704434	21705178	0	0	5533	21699235	2235	21702533	252788	NM_023872	249490	NM_023872
chr1	21950551	17	1472	NM_023872	Kcnq5	potassium voltage-gated channel, subfamily Q,	21950057	21951064	1	1	-792	21951343	89	21950462	680	NM_023872	1561	NM_023872
chr1	21952131	15	-108	NM_001160139	Kcnq5	n/a	21951761	21952505	2	1	238	21951893	-186	21952317	130	NM_023872	-294	NM_001160139
chr1	22196771	11	-244748	NM_001160139	Kcnq5	n/a	22196426	22197162	0	0	2315	22194456	-3721	22200492	-242433	NM_001160139	-248469	NM_001160139
chr1	23094092	9	15000	NM_025746	4933415F23Rik	hypothetical protein LOC66755	23093861	23094313	0	0	-14788	23108880	-9343	23103435	212	NM_025746	5657	NM_025746
chr1	23263137	50	126877	NM_001081079	Ogfrl1	opioid growth factor receptor-like 1	23262355	23263887	2	1	334	23262803	83	23263054	127211	NM_001081079	126960	NM_001081079
chr1	23278452	27	111562	NM_001081079	Ogfrl1	opioid growth factor receptor-like 1	23277914	23278994	1	0	-20	23278472	9532	23268920	111542	NM_001081079	121094	NM_001081079
chr1	23640440	9	-128324	NM_172124	B3gat2	galactosylgalactosylxylosylprotein	23640260	23640626	0	0	-5734	23646174	6592	23633848	-122590	NM_172124	-134916	NM_172124
chr1	23677762	9	-91002	NM_172124	B3gat2	galactosylgalactosylxylosylprotein	23677433	23678088	2	0	-108	23677870	14466	23663296	-90894	NM_172124	-105468	NM_172124
chr1	23851417	13	77711	NM_028534	Smap1	stromal membrane-associated protein 1,stromal membrane-associated protein 1,stromal membrane-associated protein 1,	23850969	23851843	0	1	1897	23849520	-613	23852030	79608	NM_028534	77098	NM_028534
chr1	24060144	9	47036	NM_026604	Fam135a	hypothetical protein LOC68187,hypothetical protein LOC68187,hypothetical protein LOC68187,	24059790	24060526	1	1	435	24059709	-782	24060926	-47230	NM_026503	46254	NM_026604
chr1	24107531	57	-351	NM_026604	Fam135a	hypothetical protein LOC68187,hypothetical protein LOC68187,hypothetical protein LOC68187,	24107191	24107933	1	1	160	24107371	236	24107295	-191	NM_026604	-115	NM_026604
chr1	24338283	14	153835	NM_007740	Col9a1	procollagen, type IX, alpha 1,procollagen, type IX, alpha 1,	24337903	24338647	0	0	-8104	24346387	1036	24337247	161939	NM_007740	152799	NM_007740
chr1	24385258	10	200810	NM_007740	Col9a1	procollagen, type IX, alpha 1,procollagen, type IX, alpha 1,	24384927	24385663	1	0	385	24384873	6173	24379085	200425	NM_007740	194637	NM_007740
chr1	24386913	10	202465	NM_007740	Col9a1	procollagen, type IX, alpha 1,procollagen, type IX, alpha 1,	24386528	24387259	0	0	2040	24384873	7828	24379085	200425	NM_007740	194637	NM_007740
chr1	24685253	130	-129	NM_026719	Lmbrd1	liver regeneration p-53 related protein,liver regeneration p-53 related protein,	24684857	24685609	5	1	114	24685139	-179	24685432	-243	NM_026719	50	NM_026719
chr1	25016238	9	330856	NM_026719	Lmbrd1	liver regeneration p-53 related protein,liver regeneration p-53 related protein,	25015940	25016528	0	0	6200	25010038	-12168	25028406	324656	NM_026719	343024	NM_026719
chr1	25083108	10	397726	NM_026719	Lmbrd1	liver regeneration p-53 related protein,liver regeneration p-53 related protein,	25082767	25083503	0	0	12469	25070639	4538	25078570	385257	NM_026719	393188	NM_026719
chr1	25232017	9	546635	NM_026719	Lmbrd1	liver regeneration p-53 related protein,liver regeneration p-53 related protein,	25231684	25232362	2	0	130	25231887	-2289	25234306	546505	NM_026719	548924	NM_026719
chr1	26072741	13	-186189	NM_175642	Bai3	brain-specific angiogenesis inhibitor 3,brain-specific angiogenesis inhibitor 3,brain-specific angiogenesis inhibitor 3,	26072345	26073123	0	0	-1584	26074325	50014	26022727	-187773	NM_175642	-136175	NM_175642
chr1	26309722	11	-423170	NM_175642	Bai3	brain-specific angiogenesis inhibitor 3,brain-specific angiogenesis inhibitor 3,brain-specific angiogenesis inhibitor 3,	26309341	26310077	0	0	-2231	26311953	22298	26287424	-425401	NM_175642	-400872	NM_175642
chr1	26413851	14	330454	NM_001033764	4931408C20Rik	hypothetical protein LOC210940	26413396	26414260	0	0	-7437	26421288	9313	26404538	323017	NM_001033764	339767	NM_001033764
chr1	26808858	11	-64553	NM_001033764	4931408C20Rik	hypothetical protein LOC210940	26808489	26809225	1	0	-717	26809575	-1174	26810032	-65270	NM_001033764	-65727	NM_001033764
chr1	26951062	9	-206757	NM_001033764	4931408C20Rik	hypothetical protein LOC210940	26950767	26951373	0	0	-5739	26956801	-5890	26956952	-212496	NM_001033764	-212647	NM_001033764
chr1	28429672	13	407425	NM_001013750	Gm597	hypothetical protein LOC210962	28429259	28430003	0	0	-1021	28430693	-7595	28437267	406404	NM_001013750	399830	NM_001013750
chr1	29871065	11	-1033968	NM_001013750	Gm597	hypothetical protein LOC210962	29870718	29871454	0	0	-15533	29886598	-35314	29906379	1033503	NM_001081080	1013722	NM_001081080
chr1	30376415	9	543686	NM_001081080	Phf3	PHD finger protein 3	30376054	30376767	0	0	4426	30371989	-3395	30379810	548112	NM_001081080	540291	NM_001081080
chr1	30642402	12	277699	NM_001081080	Phf3	PHD finger protein 3	30642057	30642793	0	1	-5246	30647648	-396	30642798	272453	NM_001081080	277303	NM_001081080
chr1	30661676	11	258425	NM_001081080	Phf3	PHD finger protein 3	30661304	30662048	0	0	13751	30647925	8997	30652679	272176	NM_001081080	267422	NM_001081080
chr1	30775463	33	144638	NM_001081080	Phf3	PHD finger protein 3	30775069	30775832	2	1	-719	30776182	-997	30776460	143919	NM_001081080	143641	NM_001081080
chr1	30920117	12	-16	NM_001081080	Phf3	PHD finger protein 3	30919748	30920492	0	0	2788	30917329	-8883	30929000	2772	NM_001081080	-8899	NM_001081080
chr1	30930609	27	-10508	NM_001081080	Phf3	PHD finger protein 3	30930040	30931164	4	1	40	30930569	-133	30930742	-10468	NM_001081080	-10641	NM_001081080
chr1	31006964	67	-364	NM_011200	Ptp4a1	protein tyrosine phosphatase 4a1,protein tyrosine phosphatase 4a1,	31006588	31007365	6	1	40	31006924	183	31006781	-324	NM_011200	-181	NM_011200
chr1	31129849	17	-103430	NM_153601	Lgsn	glutamate-ammonia ligase (glutamine synthase)	31129480	31130198	0	1	-10116	31139965	-168	31130017	-93314	NM_153601	-103262	NM_153601
chr1	31191187	9	-42092	NM_153601	Lgsn	glutamate-ammonia ligase (glutamine synthase)	31190787	31191523	0	1	-8280	31199467	375	31190812	-33812	NM_153601	-42467	NM_153601
chr1	31214880	10	-18399	NM_153601	Lgsn	glutamate-ammonia ligase (glutamine synthase)	31214527	31215263	0	0	-3937	31218817	6850	31208030	-14462	NM_153601	-25249	NM_153601
chr1	31446094	8	166411	NM_029062	4930521A18Rik	hypothetical protein LOC74708	31445961	31446229	0	0	6102	31439992	13243	31432851	160309	NM_029062	153168	NM_029062
chr1	31998290	13	-231360	NM_133235	Khdrbs2	KH domain-containing, RNA-binding, signal	31997931	31998667	0	0	-7073	32005363	9609	31988681	-224287	NM_133235	-240969	NM_133235
chr1	32168585	11	-61065	NM_133235	Khdrbs2	KH domain-containing, RNA-binding, signal	32168224	32168968	0	0	-2553	32171138	-13995	32182580	-58512	NM_133235	-47070	NM_133235
chr1	32230507	12	857	NM_133235	Khdrbs2	KH domain-containing, RNA-binding, signal	32230130	32230866	1	1	-51	32230558	660	32229847	908	NM_133235	197	NM_133235
chr1	32391366	10	161716	NM_133235	Khdrbs2	KH domain-containing, RNA-binding, signal	32391028	32391772	0	1	2986	32388380	858	32390508	158730	NM_133235	160858	NM_133235
chr1	32592786	8	11352	NM_001164286	Gm5415	n/a	32592474	32593040	0	0	-17715	32610501	-5596	32598382	-6363	NM_001164286	5756	NM_001164286
chr1	32757461	9	-153323	NM_001164286	Gm5415	n/a	32757131	32757797	0	0	-2026	32759487	1295	32756166	-155349	NM_001164286	-152028	NM_001164286
chr1	32782982	9	-178844	NM_001164286	Gm5415	n/a	32782792	32783178	0	0	1560	32781422	-9074	32792056	-177284	NM_001164286	-187918	NM_001164286
chr1	33251166	9	475437	NM_008922	Prim2	DNA primase, p58 subunit	33250816	33251531	0	1	14145	33237021	-373	33251539	489582	NM_008922	475064	NM_008922
chr1	33269945	12	456658	NM_008922	Prim2	DNA primase, p58 subunit	33269722	33270152	0	0	2811	33267134	-9879	33279824	459469	NM_008922	446779	NM_008922
chr1	33666396	12	60207	NM_008922	Prim2	DNA primase, p58 subunit	33665995	33666731	2	1	-477	33666873	-809	33667205	59730	NM_008922	59398	NM_008922
chr1	33776926	27	186	NM_008999	Rab23	RAB23, member RAS oncogene family,RAB23, member RAS oncogene family,RAB23, member RAS oncogene family,	33776560	33777304	0	1	-2263	33779189	198	33776728	1926	NM_001159729	-12	NM_008999
chr1	33814950	15	-355	NM_145392	Bag2	Bcl2-associated athanogene 2	33814377	33815529	2	1	338	33814612	247	33814703	-17	NM_145392	-108	NM_145392
chr1	33859568	18	11704	NM_133817	Zfp451	zinc finger protein 451	33858849	33860287	3	0	-257	33859825	3374	33856194	11447	NM_133817	15078	NM_133817
chr1	33871289	59	-17	NM_133817	Zfp451	zinc finger protein 451	33870800	33871770	2	1	-38	33871327	-59	33871348	-55	NM_133817	-76	NM_133817
chr1	33964205	25	261	NM_177235	Bend6	hypothetical protein LOC320705,hypothetical protein LOC320705,hypothetical protein LOC320705,	33963737	33964676	1	1	-291	33964496	-281	33964486	-30	NM_177235	-20	NM_177235
chr1	33965585	22	-1119	NM_177235	Bend6	hypothetical protein LOC320705,hypothetical protein LOC320705,hypothetical protein LOC320705,	33965068	33966155	0	1	1089	33964496	380	33965205	-30	NM_177235	-739	NM_177235
chr1	34062901	23	-5768	NM_134448	Dst	dystonin isoform b	34062517	34063298	1	1	-190	34063091	358	34062543	-5578	NM_134448	-6126	NM_134448
chr1	34068750	19	81	NM_133833	Dst	dystonin isoform a	34068128	34069339	3	1	138	34068612	77	34068673	-57	NM_134448	4	NM_133833
chr1	34117530	17	48861	NM_133833	Dst	dystonin isoform a	34117148	34117884	0	0	2604	34114926	1414	34116116	46257	NM_133833	47447	NM_133833
chr1	34180156	29	111487	NM_133833	Dst	dystonin isoform a	34179779	34180537	1	0	-880	34181036	-1256	34181412	112367	NM_133833	112743	NM_133833
chr1	34230454	9	161785	NM_133833	Dst	dystonin isoform a	34230086	34230822	2	1	528	34229926	-563	34231017	161257	NM_133833	162348	NM_133833
chr1	34328016	10	168501	NM_027159	Ccdc115	coiled-coil domain containing 115	34327651	34328387	3	1	-229	34328245	149	34327867	168272	NM_027159	168650	NM_027159
chr1	34383553	13	112964	NM_027159	Ccdc115	coiled-coil domain containing 115	34383174	34383970	3	0	-40	34383593	-1320	34384873	112924	NM_027159	111644	NM_027159
chr1	34393421	18	103096	NM_027159	Ccdc115	coiled-coil domain containing 115	34393041	34393785	0	1	2370	34391051	348	34393073	105466	NM_027159	103444	NM_027159
chr1	34397852	8	98665	NM_027159	Ccdc115	coiled-coil domain containing 115	34397488	34398180	0	0	-2296	34400148	4779	34393073	96369	NM_027159	103444	NM_027159
chr1	34435017	9	61500	NM_027159	Ccdc115	coiled-coil domain containing 115	34434681	34435422	0	0	-1412	34436429	4457	34430560	60088	NM_027159	65957	NM_027159
chr1	34436380	34	60137	NM_027159	Ccdc115	coiled-coil domain containing 115	34435979	34436721	1	0	-49	34436429	5820	34430560	60088	NM_027159	65957	NM_027159
chr1	34446253	11	50264	NM_027159	Ccdc115	coiled-coil domain containing 115	34445842	34446586	1	1	349	34445904	278	34445975	50613	NM_027159	50542	NM_027159
chr1	34456454	28	40063	NM_027159	Ccdc115	coiled-coil domain containing 115	34456077	34456821	1	0	-262	34456716	3319	34453135	39801	NM_027159	43382	NM_027159
chr1	34491557	15	4960	NM_027159	Ccdc115	coiled-coil domain containing 115	34491185	34491869	3	1	-214	34491771	-18	34491575	4746	NM_027159	4942	NM_027159
chr1	34495385	9	1132	NM_027159	Ccdc115	coiled-coil domain containing 115	34495063	34495698	1	1	-348	34495733	-25	34495410	784	NM_027159	1107	NM_027159
chr1	34496594	46	-77	NM_027159	Ccdc115	coiled-coil domain containing 115	34496217	34496987	0	1	861	34495733	-35	34496629	784	NM_027159	-44	NM_178601
chr1	34516497	24	-93	NM_011206	Ptpn18	protein tyrosine phosphatase, non-receptor type	34516100	34516874	1	1	-975	34517472	54	34516443	882	NM_011206	-147	NM_011206
chr1	34519934	8	3344	NM_011206	Ptpn18	protein tyrosine phosphatase, non-receptor type	34519714	34520165	2	1	28	34519906	147	34519787	3316	NM_011206	3197	NM_011206
chr1	34530062	10	13472	NM_011206	Ptpn18	protein tyrosine phosphatase, non-receptor type	34529688	34530432	0	1	1652	34528410	386	34529676	11820	NM_011206	13086	NM_011206
chr1	34623201	10	-5413	NM_009356	Prss40	testicular serine protease 2	34622804	34623548	0	0	3184	34620017	1360	34621841	-2229	NM_009356	-4053	NM_009356
chr1	34635820	9	-717	NM_213727	Fam123c	hypothetical protein LOC211383	34635514	34636172	1	1	-719	34636539	-554	34636374	2	NM_213727	-163	NM_213727
chr1	34735167	9	98630	NM_213727	Fam123c	hypothetical protein LOC211383	34734826	34735570	1	1	766	34734401	145	34735022	97864	NM_213727	98485	NM_213727
chr1	34796495	21	-62071	NM_183019	Arhgef4	Rho guanine nucleotide exchange factor 4	34796072	34796906	1	0	-830	34797325	-4802	34801297	-61241	NM_183019	-57269	NM_183019
chr1	34809725	36	-48841	NM_183019	Arhgef4	Rho guanine nucleotide exchange factor 4	34809310	34810054	0	0	-4964	34814689	2096	34807629	-43877	NM_183019	-50937	NM_183019
chr1	34867140	11	8574	NM_183019	Arhgef4	Rho guanine nucleotide exchange factor 4	34866814	34867450	2	1	769	34866371	488	34866652	7805	NM_183019	8086	NM_183019
chr1	34900014	10	-119	NM_001160235	Fam168b	n/a	34899621	34900365	1	0	105	34899909	6398	34893616	-14	NM_001160235	6279	NM_001160236
chr1	34906602	27	-201	NM_145516	Plekhb2	pleckstrin homology domain containing, family B	34906216	34906983	1	1	-207	34906809	-288	34906890	6	NM_145516	87	NM_145516
chr1	35228072	9	321269	NM_145516	Plekhb2	pleckstrin homology domain containing, family B	35227841	35228323	0	1	-13465	35241537	-400	35228472	334734	NM_145516	321669	NM_145516
chr1	35279777	11	372974	NM_145516	Plekhb2	pleckstrin homology domain containing, family B	35279401	35280137	0	0	6163	35273614	6258	35273519	366811	NM_145516	366716	NM_145516
chr1	35348169	9	441366	NM_145516	Plekhb2	pleckstrin homology domain containing, family B	35347796	35348540	0	0	12417	35335752	-4059	35352228	428949	NM_145516	445425	NM_145516
chr1	35537447	10	-587797	NM_015818	Hs6st1	heparan sulfate 6-O-sulfotransferase 1	35537083	35537819	0	0	11268	35526179	13454	35523993	-599065	NM_015818	-601251	NM_015818
chr1	35815723	16	-309521	NM_015818	Hs6st1	heparan sulfate 6-O-sulfotransferase 1	35815278	35816211	0	0	6875	35808848	-902	35816625	-316396	NM_015818	-308619	NM_015818
chr1	35816609	9	-308635	NM_015818	Hs6st1	heparan sulfate 6-O-sulfotransferase 1	35816346	35816868	0	1	7761	35808848	-16	35816625	-316396	NM_015818	-308619	NM_015818
chr1	35999619	9	-125625	NM_015818	Hs6st1	heparan sulfate 6-O-sulfotransferase 1	35999307	35999899	3	1	353	35999266	958	35998661	-125978	NM_015818	-126583	NM_015818
chr1	36014931	9	-110313	NM_015818	Hs6st1	heparan sulfate 6-O-sulfotransferase 1	36014776	36015084	1	0	965	36013966	1004	36013927	-111278	NM_015818	-111317	NM_015818
chr1	36122007	11	-3237	NM_015818	Hs6st1	heparan sulfate 6-O-sulfotransferase 1	36121709	36122344	0	1	-4695	36126702	-871	36122878	1458	NM_015818	-2366	NM_015818
chr1	36125266	15	22	NM_015818	Hs6st1	heparan sulfate 6-O-sulfotransferase 1	36124778	36125725	0	1	-1436	36126702	-224	36125490	1458	NM_015818	246	NM_015818
chr1	36154596	10	29352	NM_015818	Hs6st1	heparan sulfate 6-O-sulfotransferase 1	36154223	36155022	0	0	2562	36152034	1073	36153523	26790	NM_015818	28279	NM_015818
chr1	36252473	10	48674	NM_198899	Uggt1	UDP-glucose ceramide glucosyltransferase-like 1	36252089	36252833	0	1	-1801	36254274	824	36251649	46873	NM_198899	49498	NM_198899
chr1	36301215	61	-68	NM_198899	Uggt1	UDP-glucose ceramide glucosyltransferase-like 1	36300850	36301609	0	1	4955	36296260	159	36301056	4887	NM_198899	91	NM_198899
chr1	36360645	37	-3932	NM_001172206	Arid5a	n/a	36360304	36361024	2	1	141	36360504	275	36360370	-4073	NM_001172206	-4207	NM_001172206
chr1	36364945	18	368	NM_001172205	Arid5a	n/a	36364446	36365457	2	1	-192	36365137	252	36364693	560	NM_001172205	116	NM_001172205
chr1	36491079	12	11005	NM_001013374	Lman2l	lectin, mannose-binding 2-like,lectin, mannose-binding 2-like,	36490690	36491445	0	0	-1002	36492081	-3647	36494726	10003	NM_001013374	7358	NM_001013374
chr1	36502105	54	-21	NM_001013374	Lman2l	lectin, mannose-binding 2-like,lectin, mannose-binding 2-like,	36501718	36502462	1	1	-808	36502913	30	36502075	-829	NM_001013374	9	NM_001013374
chr1	36529059	35	618	NM_033570	Cnnm4	cyclin M4	36528584	36529565	0	0	-1473	36530532	1004	36528055	2091	NM_033570	-386	NM_033570
chr1	36542437	9	13996	NM_033570	Cnnm4	cyclin M4	36542093	36542825	1	0	334	36542103	1247	36541190	13662	NM_033570	12749	NM_033570
chr1	36568545	60	-175	NM_053186	Cnnm3	cyclin M3 isoform 1,cyclin M3 isoform 1,	36568147	36568891	1	1	-122	36568667	-99	36568644	-53	NM_053186	-76	NM_053186
chr1	36604151	48	-105	NM_026241	Ankrd39	ankyrin repeat domain 39	36603745	36604565	0	1	-2875	36607026	124	36604027	-2980	NM_026241	19	NM_026241
chr1	36610257	11	4969	NM_001126047	Sema4c	n/a	36609863	36610614	1	1	-660	36610917	419	36609838	4309	NM_001126047	5388	NM_001126047
chr1	36613854	57	1372	NM_001126047	Sema4c	n/a	36613242	36614464	2	0	16	36613838	-837	36614691	1388	NM_001126047	535	NM_001126047
chr1	36615266	28	-40	NM_001126047	Sema4c	n/a	36614904	36615654	2	1	151	36615115	8	36615258	111	NM_001126047	-32	NM_001126047
chr1	36637701	12	12476	NM_027957	Fam178b	n/a	36637232	36638183	0	1	2875	36634826	-12	36637713	15351	NM_027957	12464	NM_027957
chr1	36656551	9	-6374	NM_027957	Fam178b	n/a	36656245	36656894	2	1	-430	36656981	70	36656481	-6804	NM_027957	-6304	NM_027957
chr1	36748326	18	-5	NM_009942	Cox5b	n/a	36747972	36748716	3	1	99	36748227	96	36748230	-104	NM_009942	-101	NM_009942
chr1	36763742	22	3028	NM_146107	Actr1b	ARP1 actin-related protein 1 homolog B	36762920	36764548	0	1	-2248	36765990	-845	36764587	780	NM_146107	2183	NM_146107
chr1	36766971	154	-201	NM_146107	Actr1b	ARP1 actin-related protein 1 homolog B	36766608	36767377	4	1	94	36766877	-943	36767914	-107	NM_146107	-1144	NM_146107
chr1	36996668	61	-296	NM_018872	Tmem131	transmembrane protein 131,transmembrane protein 131,	36996221	36997121	2	1	-83	36996751	-57	36996725	-379	NM_018872	-353	NM_018872
chr1	37134848	10	-138476	NM_018872	Tmem131	transmembrane protein 131,transmembrane protein 131,	37134483	37135227	1	1	884	37133964	960	37133888	-137592	NM_018872	-137516	NM_018872
chr1	37209455	9	-66650	NM_009918	Cnga3	cyclic nucleotide gated channel alpha 3	37209245	37209681	0	0	-5866	37215321	2444	37207011	-60784	NM_009918	-69094	NM_009918
chr1	37303245	9	27140	NM_009918	Cnga3	cyclic nucleotide gated channel alpha 3	37302856	37303600	0	1	-1067	37304312	247	37302998	28207	NM_009918	26893	NM_009918
chr1	37345651	11	-11086	NM_030266	Inpp4a	inositol polyphosphate-4-phosphatase, type I,inositol polyphosphate-4-phosphatase, type I,	37345268	37346004	0	1	1653	37343998	466	37345185	-12739	NM_030266	-11552	NM_030266
chr1	37356569	28	-168	NM_030266	Inpp4a	inositol polyphosphate-4-phosphatase, type I,inositol polyphosphate-4-phosphatase, type I,	37356166	37356938	2	1	-42	37356611	-252	37356821	-126	NM_030266	84	NM_030266
chr1	37486918	156	-23	NM_198006	6330578E17Rik	hypothetical protein LOC76178	37486533	37487282	1	1	-886	37487804	-23	37486941	788	NM_026123	-46	NM_198006
chr1	37561062	11	32042	NM_173870	Mgat4a	mannoside acetylglucosaminyltransferase 4,,mannoside acetylglucosaminyltransferase 4,,mannoside acetylglucosaminyltransferase 4,,mannoside acetylglucosaminyltransferase 4,,	37560704	37561440	0	0	-1976	37563038	-1207	37562269	30066	NM_173870	30835	NM_173870
chr1	37598169	12	-5065	NM_173870	Mgat4a	mannoside acetylglucosaminyltransferase 4,,mannoside acetylglucosaminyltransferase 4,,mannoside acetylglucosaminyltransferase 4,,mannoside acetylglucosaminyltransferase 4,,	37597848	37598531	0	1	1399	37596770	-45	37598214	-3666	NM_173870	-5110	NM_173870
chr1	37688563	14	88093	NM_028096	2010300C02Rik	n/a	37688180	37688924	4	0	330	37688233	-1339	37689902	88423	NM_028096	86754	NM_028096
chr1	37706481	20	70175	NM_028096	2010300C02Rik	n/a	37706080	37706827	0	0	-1016	37707497	1767	37704714	69159	NM_028096	71942	NM_028096
chr1	37850462	9	71462	NM_207228	Tsga10	testis specific 10,testis specific 10,testis specific 10,testis specific 10,	37850285	37850663	0	0	-16929	37867391	-8211	37858673	54533	NM_207228	63251	NM_207228
chr1	37922021	58	-97	NM_207228	Tsga10	testis specific 10,testis specific 10,testis specific 10,testis specific 10,	37921584	37922476	0	1	-2653	37924674	221	37921800	-2750	NM_207228	124	NM_207228
chr1	37947341	28	-56	NM_027098	Mrpl30	mitochondrial ribosomal protein L30	37946956	37947731	4	1	9	37947332	81	37947260	-65	NM_027098	-4	NM_026913
chr1	38054398	66	-345	NM_172054	Txndc9	thioredoxin domain containing 9,thioredoxin domain containing 9,	38053603	38055125	1	1	257	38054141	227	38054171	-88	NM_172054	-118	NM_172054
chr1	38106617	9	51763	NM_198303	Eif5b	eukaryotic translation initiation factor 5B	38106407	38106825	2	1	41	38106576	-259	38106876	51722	NM_198303	52022	NM_198303
chr1	38181508	8	4999	NM_019570	Rev1	REV1-like,REV1-like,	38181129	38181866	0	0	2511	38178997	-1276	38182784	7510	NM_019570	3723	NM_019570
chr1	38190508	10	-4001	NM_019570	Rev1	REV1-like,REV1-like,	38190152	38190896	0	0	-9911	38200419	3536	38186972	-13912	NM_019570	-465	NM_019570
chr1	38242319	9	-55812	NM_019570	Rev1	REV1-like,REV1-like,	38242081	38242554	2	1	-500	38242819	83	38242236	-56312	NM_019570	-55729	NM_019570
chr1	38475270	13	246530	NM_010678	Aff3	n/a	38475056	38475476	2	0	-373	38475643	-2064	38477334	246157	NM_010678	244466	NM_010678
chr1	38495199	21	226601	NM_010678	Aff3	n/a	38494764	38495621	0	0	2298	38492901	-488	38495687	228899	NM_010678	226113	NM_010678
chr1	38495908	13	225892	NM_010678	Aff3	n/a	38495760	38496056	0	1	-2067	38497975	221	38495687	223825	NM_010678	226113	NM_010678
chr1	38674848	9	46952	NM_010678	Aff3	n/a	38674463	38675207	0	0	-3391	38678239	-2073	38676921	43561	NM_010678	44879	NM_010678
chr1	38699596	10	22204	NM_010678	Aff3	n/a	38699242	38699986	0	0	-1641	38701237	-4288	38703884	20563	NM_010678	17916	NM_010678
chr1	39044347	27	-311	NM_026850	Pdcl3	phosducin-like 3	39043928	39044672	3	1	-112	39044459	-14	39044361	-199	NM_026850	-297	NM_026850
chr1	39316883	9	65767	NM_008719	Npas2	neuronal PAS domain protein 2	39316688	39317079	1	0	-82	39316965	-3402	39320285	65849	NM_008719	69169	NM_008719
chr1	39415536	13	-9159	NM_053257	Rpl31	ribosomal protein L31	39415110	39415934	0	0	2908	39412628	-1085	39416621	-12067	NM_053257	-8074	NM_053257
chr1	39424551	33	-144	NM_053257	Rpl31	ribosomal protein L31	39424154	39424913	1	1	-77	39424628	-122	39424673	-67	NM_053257	-22	NM_053257
chr1	39463422	8	38727	NM_053257	Rpl31	ribosomal protein L31	39463098	39463688	1	1	947	39462475	168	39463254	37780	NM_053257	38559	NM_053257
chr1	39503866	12	31726	NM_018775	Tbc1d8	TBC1 domain family, member 8,TBC1 domain family, member 8,	39503340	39504366	3	1	-534	39504400	-824	39504690	31192	NM_018775	30902	NM_018775
chr1	39535592	18	0	NM_018775	Tbc1d8	TBC1 domain family, member 8,TBC1 domain family, member 8,	39535183	39536004	0	1	1667	39533925	-90	39535682	1667	NM_018775	-90	NM_018775
chr1	39592719	40	73	NM_028043	D1Bwg0212e	hypothetical protein LOC52846,hypothetical protein LOC52846,	39592258	39593178	3	1	476	39592243	-374	39593093	-403	NM_028043	447	NM_028043
chr1	39668951	11	-34759	NM_001033135	Rnf149	ring finger protein 149	39668606	39669342	0	0	3713	39665238	1181	39667770	-31046	NM_001033135	-33578	NM_001033135
chr1	39688018	9	20009	NM_170597	Creg2	cellular repressor of E1A-stimulated genes 2	39687631	39688371	0	0	9857	39678161	5546	39682472	29866	NM_170597	25555	NM_170597
chr1	39707594	16	433	NM_170597	Creg2	cellular repressor of E1A-stimulated genes 2	39707218	39707970	0	1	1269	39706325	86	39707508	1702	NM_170597	519	NM_170597
chr1	39943516	12	-14241	NM_008696	Map4k4	mitogen-activated protein kinase kinase kinase,mitogen-activated protein kinase kinase kinase,	39943145	39943881	0	0	-1008	39944524	-6115	39949631	-13233	NM_008696	-8126	NM_008696
chr1	39998113	9	40356	NM_008696	Map4k4	mitogen-activated protein kinase kinase kinase,mitogen-activated protein kinase kinase kinase,	39997815	39998401	0	0	-4190	40002303	-1891	40000004	44546	NM_008696	42247	NM_008696
chr1	40019895	9	62138	NM_008696	Map4k4	mitogen-activated protein kinase kinase kinase,mitogen-activated protein kinase kinase kinase,	40019502	40020238	2	1	-50	40019945	-246	40020141	62188	NM_008696	62384	NM_008696
chr1	40142353	12	741	NM_010555	Il1r2	interleukin 1 receptor, type II	40141926	40142780	0	1	-4611	40146964	-432	40142785	5352	NM_010555	1173	NM_010555
chr1	40173229	9	31617	NM_010555	Il1r2	interleukin 1 receptor, type II	40172876	40173577	0	0	3392	40169837	1356	40171873	28225	NM_010555	30261	NM_010555
chr1	40282547	9	623	NM_008362	Il1r1	interleukin 1 receptor, type I,interleukin 1 receptor, type I,	40282403	40282701	1	1	643	40281904	577	40281970	-20	NM_008362	46	NM_008362
chr1	40282980	9	1056	NM_008362	Il1r1	interleukin 1 receptor, type I,interleukin 1 receptor, type I,	40282759	40283194	0	1	1076	40281904	-789	40283769	-20	NM_008362	1845	NM_008362
chr1	40540142	9	17292	NM_008365	Il18r1	interleukin 18 receptor 1,interleukin 18 receptor 1,interleukin 18 receptor 1,interleukin 18 receptor 1,	40539837	40540430	0	0	-6576	40546718	3691	40536451	23868	NM_008365	13601	NM_008365
chr1	40688043	11	-50513	NM_001033289	Slc9a2	solute carrier family 9 (sodium/hydrogen,solute carrier family 9 (sodium/hydrogen,	40687652	40688396	0	0	1320	40686723	1780	40686263	49652	NM_177084	49192	NM_177084
chr1	40738003	39	-553	NM_001033289	Slc9a2	solute carrier family 9 (sodium/hydrogen,solute carrier family 9 (sodium/hydrogen,	40737575	40738412	0	1	-1256	40739259	10	40737993	703	NM_001033289	-563	NM_001033289
chr1	40766178	9	27622	NM_001033289	Slc9a2	solute carrier family 9 (sodium/hydrogen,solute carrier family 9 (sodium/hydrogen,	40765856	40766468	1	0	530	40765648	1048	40765130	27092	NM_001033289	26574	NM_001033289
chr1	40847747	18	-245	NM_172499	Mfsd9	major facilitator superfamily domain containing	40847353	40848154	0	1	-6544	40854291	195	40847552	-6789	NM_172499	-50	NM_172499
chr1	40914273	9	51828	NM_001081198	Tmem182	hypothetical protein LOC381339	40913904	40914648	0	1	1086	40913187	716	40913557	50742	NM_001081198	51112	NM_001081198
chr1	41053822	9	191377	NM_001081198	Tmem182	hypothetical protein LOC381339	41053658	41053992	0	0	-2607	41056429	-3282	41057104	193984	NM_001081198	194659	NM_001081198
chr1	41071599	16	209154	NM_001081198	Tmem182	hypothetical protein LOC381339	41071257	41072001	0	0	3006	41068593	-1551	41073150	206148	NM_001081198	210705	NM_001081198
chr1	41869277	9	-884713	NM_008900	Pou3f3	POU domain, class 3, transcription factor 3	41868924	41869632	1	0	-299	41869576	-5189	41874466	-884414	NM_008900	-879524	NM_008900
chr1	41958314	10	-795676	NM_008900	Pou3f3	POU domain, class 3, transcription factor 3	41957943	41958687	0	1	2802	41955512	620	41957694	-798478	NM_008900	-796296	NM_008900
chr1	42286657	10	-467333	NM_008900	Pou3f3	POU domain, class 3, transcription factor 3	42286279	42287015	0	1	5728	42280929	-43	42286700	-473061	NM_008900	-467290	NM_008900
chr1	42313391	9	-440599	NM_008900	Pou3f3	POU domain, class 3, transcription factor 3	42313185	42313602	0	0	-5900	42319291	-1374	42314765	-434699	NM_008900	-439225	NM_008900
chr1	42316818	11	-437172	NM_008900	Pou3f3	POU domain, class 3, transcription factor 3	42316446	42317182	0	0	-2473	42319291	-2033	42318851	-434699	NM_008900	-435139	NM_008900
chr1	42444974	9	-309016	NM_008900	Pou3f3	POU domain, class 3, transcription factor 3	42444606	42445334	2	1	-300	42445274	994	42443980	-308716	NM_008900	-310010	NM_008900
chr1	42724626	9	-29364	NM_008900	Pou3f3	POU domain, class 3, transcription factor 3	42724325	42724893	1	0	-784	42725410	7144	42717482	-28580	NM_008900	-36508	NM_008900
chr1	42798192	13	44202	NM_008900	Pou3f3	POU domain, class 3, transcription factor 3	42797808	42798552	0	1	-1209	42799401	143	42798049	45411	NM_008900	44059	NM_008900
chr1	42801850	13	47860	NM_008900	Pou3f3	POU domain, class 3, transcription factor 3	42801436	42802237	0	0	2449	42799401	1026	42800824	45411	NM_008900	46834	NM_008900
chr1	43155460	162	7	NM_001013025	Tgfbrap1	TGF beta receptor associated protein -1,TGF beta receptor associated protein -1,	43155073	43155822	3	1	11	43155449	111	43155349	18	NM_001013025	118	NM_001013025
chr1	43169636	13	14082	NM_133818	AI597479	hypothetical protein LOC98404	43169217	43170059	1	1	514	43169122	-893	43170529	13568	NM_133818	14975	NM_133818
chr1	43502261	11	-334	NM_010879	Nck2	non-catalytic region of tyrosine kinase adaptor	43501894	43502655	0	1	10396	43491865	-499	43502760	-10730	NM_010879	165	NM_010879
chr1	43503851	12	1256	NM_010879	Nck2	non-catalytic region of tyrosine kinase adaptor	43503313	43504425	0	1	11986	43491865	763	43503088	-10730	NM_010879	493	NM_010879
chr1	43508401	11	5806	NM_010879	Nck2	non-catalytic region of tyrosine kinase adaptor	43508015	43508751	0	0	-9581	43517982	5313	43503088	15387	NM_010879	493	NM_010879
chr1	43512348	19	9753	NM_010879	Nck2	non-catalytic region of tyrosine kinase adaptor	43511985	43512736	0	0	-5634	43517982	-2401	43514749	15387	NM_010879	12154	NM_010879
chr1	43640438	10	137843	NM_010879	Nck2	non-catalytic region of tyrosine kinase adaptor	43640059	43640795	0	0	-1741	43642179	5065	43635373	139584	NM_010879	132778	NM_010879
chr1	43728621	11	-58825	NM_024283	1500015O10Rik	esophageal cancer related gene 4 protein	43728250	43728986	0	0	7050	43721571	-4098	43732719	-65875	NM_024283	-54727	NM_024283
chr1	43787617	17	171	NM_024283	1500015O10Rik	esophageal cancer related gene 4 protein	43787236	43787980	1	1	245	43787372	-111	43787728	-74	NM_024283	282	NM_024283
chr1	43849153	9	35400	NM_026430	Uxs1	UDP-glucuronate decarboxylase 1	43848803	43849501	1	0	-3	43849156	-5703	43854856	35397	NM_026430	29697	NM_026430
chr1	43884652	18	-99	NM_026430	Uxs1	UDP-glucuronate decarboxylase 1	43883974	43885285	0	1	-2284	43886936	-244	43884896	-2383	NM_026430	-343	NM_026430
chr1	43902305	12	-17752	NM_026430	Uxs1	UDP-glucuronate decarboxylase 1	43901941	43902700	1	0	-971	43903276	-13140	43915445	-18723	NM_026430	-30892	NM_026430
chr1	43916132	11	-31579	NM_026430	Uxs1	UDP-glucuronate decarboxylase 1	43915737	43916497	0	1	-5196	43921328	687	43915445	-36775	NM_026430	-30892	NM_026430
chr1	43948107	18	-42744	NM_009418	Tpp2	tripeptidyl peptidase II,tripeptidyl peptidase II,	43947684	43948428	0	0	-3035	43951142	2766	43945341	-39709	NM_009418	-45510	NM_009418
chr1	43981254	8	-9597	NM_009418	Tpp2	tripeptidyl peptidase II,tripeptidyl peptidase II,	43981131	43981378	0	0	5177	43976077	5563	43975691	-14774	NM_009418	-15160	NM_009418
chr1	43990663	123	-188	NM_009418	Tpp2	tripeptidyl peptidase II,tripeptidyl peptidase II,	43990265	43991047	1	1	-371	43991034	229	43990434	183	NM_009418	-417	NM_009418
chr1	43992344	11	1493	NM_009418	Tpp2	tripeptidyl peptidase II,tripeptidyl peptidase II,	43991963	43992700	1	1	274	43992070	-95	43992439	1219	NM_009418	1588	NM_009418
chr1	44120949	12	38284	NM_029368	1700029F09Rik	n/a	44120604	44121340	1	0	-393	44121342	-2645	44123594	37891	NM_029368	35639	NM_029368
chr1	44159438	32	-205	NM_029368	1700029F09Rik	n/a	44159093	44159837	3	1	171	44159267	147	44159291	-34	NM_029368	-58	NM_029368
chr1	44171277	9	4341	NM_023645	Kdelc1	KDEL (Lys-Asp-Glu-Leu) containing 1,KDEL (Lys-Asp-Glu-Leu) containing 1,	44171071	44171494	0	1	1732	44169545	-578	44171855	6073	NM_023645	3763	NM_023645
chr1	44175862	111	-244	NM_023645	Kdelc1	KDEL (Lys-Asp-Glu-Leu) containing 1,KDEL (Lys-Asp-Glu-Leu) containing 1,	44175511	44176259	2	1	390	44175472	62	44175800	146	NM_023645	-182	NM_023645
chr1	44176986	10	174	NM_144558	Bivm	basic, immunoglobulin-like variable motif,basic, immunoglobulin-like variable motif,basic, immunoglobulin-like variable motif,	44176648	44177392	0	1	708	44176278	184	44176802	-534	NM_144558	-10	NM_144558
chr1	44186178	11	9366	NM_144558	Bivm	basic, immunoglobulin-like variable motif,basic, immunoglobulin-like variable motif,basic, immunoglobulin-like variable motif,	44185820	44186552	0	0	-8717	44194895	2931	44183247	-9693	NM_011729	6435	NM_144558
chr1	44199825	11	-4763	NM_011729	Ercc5	excision repair cross-complementing rodent	44199457	44200201	0	0	-2946	44202771	-4487	44204312	-1817	NM_011729	-276	NM_011729
chr1	44218701	11	14113	NM_011729	Ercc5	excision repair cross-complementing rodent	44218328	44219072	1	1	-304	44219005	-613	44219314	14417	NM_011729	14726	NM_011729
chr1	44245980	14	29796	NM_207281	4832428D23Rik	hypothetical protein LOC403183	44245340	44246545	1	0	54	44245926	-10009	44255989	29850	NM_207281	19787	NM_207281
chr1	44255850	14	19926	NM_207281	4832428D23Rik	hypothetical protein LOC403183	44255502	44256246	1	1	542	44255308	-139	44255989	20468	NM_207281	19787	NM_207281
chr1	44388465	11	-112689	NM_207281	4832428D23Rik	hypothetical protein LOC403183	44388089	44388833	1	0	945	44387520	41170	44347295	-111744	NM_207281	-71519	NM_207281
chr1	44593485	9	-15030	NM_028450	Gulp1	PTB domain adaptor protein CED-6 isoform 2,PTB domain adaptor protein CED-6 isoform 2,PTB domain adaptor protein CED-6 isoform 2,	44593152	44593896	0	0	-6712	44600197	3849	44589636	-8318	NM_028450	-18879	NM_028450
chr1	44610112	9	1597	NM_028450	Gulp1	PTB domain adaptor protein CED-6 isoform 2,PTB domain adaptor protein CED-6 isoform 2,PTB domain adaptor protein CED-6 isoform 2,	44609839	44610384	0	0	-4653	44614765	1157	44608955	6250	NM_028450	440	NM_028450
chr1	45001513	9	-366869	NM_009930	Col3a1	procollagen, type III, alpha 1	45001268	45001787	0	0	-10289	45011802	-61894	45063407	-356580	NM_009930	-304975	NM_009930
chr1	45180055	13	-188327	NM_009930	Col3a1	procollagen, type III, alpha 1	45179637	45180408	0	0	8506	45171549	18236	45161819	-196833	NM_009930	-206563	NM_009930
chr1	45371271	9	2889	NM_009930	Col3a1	procollagen, type III, alpha 1	45370954	45371573	0	1	2781	45368490	250	45371021	108	NM_009930	2639	NM_009930
chr1	45404622	8	36240	NM_009930	Col3a1	procollagen, type III, alpha 1	45404404	45404816	0	0	-1226	45405848	1923	45402699	37466	NM_009930	34317	NM_009930
chr1	45405447	20	37065	NM_009930	Col3a1	procollagen, type III, alpha 1	45404955	45405938	1	0	-401	45405848	2748	45402699	37466	NM_009930	34317	NM_009930
chr1	45448873	10	80491	NM_009930	Col3a1	procollagen, type III, alpha 1	45448502	45449246	0	0	-2364	45451237	-7860	45456733	82855	NM_009930	88351	NM_009930
chr1	45551492	9	8635	NM_007737	Col5a2	procollagen, type V, alpha 2	45551272	45551695	0	0	-3919	45555411	-7293	45558785	4716	NM_007737	1342	NM_007737
chr1	45555382	9	4745	NM_007737	Col5a2	procollagen, type V, alpha 2	45555018	45555731	1	0	-29	45555411	-3403	45558785	4716	NM_007737	1342	NM_007737
chr1	45570222	20	-10095	NM_007737	Col5a2	procollagen, type V, alpha 2	45569875	45570619	0	0	3183	45567039	-6662	45576884	-6912	NM_007737	-16757	NM_007737
chr1	45671904	9	-111777	NM_007737	Col5a2	procollagen, type V, alpha 2	45671543	45672287	0	0	-4161	45676065	17268	45654636	-115938	NM_007737	-94509	NM_007737
chr1	45761247	38	-91098	NM_028599	Wdr75	WD repeat domain 75	45760926	45761668	0	0	17873	45743374	9711	45751536	-108971	NM_028599	-100809	NM_028599
chr1	45852176	28	-169	NM_028599	Wdr75	WD repeat domain 75	45851796	45852541	1	1	193	45851983	-44	45852220	-362	NM_028599	-125	NM_028599
chr1	45892573	14	40228	NM_028599	Wdr75	WD repeat domain 75	45892144	45893005	0	0	2650	45889923	19228	45873345	37578	NM_028599	21000	NM_028599
chr1	46020800	9	-38361	NM_016917	Slc40a1	solute carrier family 40 (iron-regulated,solute carrier family 40 (iron-regulated,	46020395	46021139	0	0	-17719	46038519	-7761	46028561	30589	NM_001177356	40547	NM_001177356
chr1	46872802	12	37552	NM_172653	Slc39a10	solute carrier family 39 (zinc transporter),,solute carrier family 39 (zinc transporter),,	46872438	46873182	0	0	-3122	46875924	-3113	46875915	34430	NM_172653	34439	NM_172653
chr1	46910281	85	73	NM_172653	Slc39a10	solute carrier family 39 (zinc transporter),,solute carrier family 39 (zinc transporter),,	46909479	46911120	1	1	619	46909662	133	46910148	692	NM_172653	206	NM_172653
chr1	46926754	11	-16400	NM_172653	Slc39a10	solute carrier family 39 (zinc transporter),,solute carrier family 39 (zinc transporter),,	46926381	46927125	0	0	1697	46925057	-5793	46932547	-14703	NM_172653	-22193	NM_172653
chr1	47288924	14	-378570	NM_172653	Slc39a10	solute carrier family 39 (zinc transporter),,solute carrier family 39 (zinc transporter),,	47288510	47289254	0	0	11576	47277348	2707	47286217	-366994	NM_172653	-375863	NM_172653
chr1	47318964	9	-408610	NM_172653	Slc39a10	solute carrier family 39 (zinc transporter),,solute carrier family 39 (zinc transporter),,	47318570	47319314	0	0	-12233	47331197	1129	47317835	-420843	NM_172653	-407481	NM_172653
chr1	47335262	22	-424908	NM_172653	Slc39a10	solute carrier family 39 (zinc transporter),,solute carrier family 39 (zinc transporter),,	47334875	47335630	0	0	-1873	47337135	-1091	47336353	-426781	NM_172653	-425999	NM_172653
chr1	47335984	14	-425630	NM_172653	Slc39a10	solute carrier family 39 (zinc transporter),,solute carrier family 39 (zinc transporter),,	47335637	47336381	0	1	-1151	47337135	-369	47336353	-426781	NM_172653	-425999	NM_172653
chr1	47341772	13	-431418	NM_172653	Slc39a10	solute carrier family 39 (zinc transporter),,solute carrier family 39 (zinc transporter),,	47341402	47342146	0	0	4544	47337228	-4565	47346337	-426874	NM_172653	-435983	NM_172653
chr1	47353310	8	-442956	NM_172653	Slc39a10	solute carrier family 39 (zinc transporter),,solute carrier family 39 (zinc transporter),,	47352992	47353642	0	0	2237	47351073	-1176	47354486	-440719	NM_172653	-444132	NM_172653
chr1	47415094	9	-504740	NM_172653	Slc39a10	solute carrier family 39 (zinc transporter),,solute carrier family 39 (zinc transporter),,	47414762	47415498	0	0	-6875	47421969	-8224	47423318	-511615	NM_172653	-512964	NM_172653
chr1	47425927	11	-515573	NM_172653	Slc39a10	solute carrier family 39 (zinc transporter),,solute carrier family 39 (zinc transporter),,	47425585	47426321	0	0	3248	47422679	2609	47423318	-512325	NM_172653	-512964	NM_172653
chr1	47489089	11	-578735	NM_172653	Slc39a10	solute carrier family 39 (zinc transporter),,solute carrier family 39 (zinc transporter),,	47488704	47489440	0	0	-7417	47496506	-3630	47492719	-586152	NM_172653	-582365	NM_172653
chr1	47703685	8	-793331	NM_172653	Slc39a10	solute carrier family 39 (zinc transporter),,solute carrier family 39 (zinc transporter),,	47703514	47703832	0	0	2216	47701469	17075	47686610	-791115	NM_172653	-776256	NM_172653
chr1	47740900	9	-830546	NM_172653	Slc39a10	solute carrier family 39 (zinc transporter),,solute carrier family 39 (zinc transporter),,	47740693	47741097	0	0	-7325	47748225	10815	47730085	-837871	NM_172653	-819731	NM_172653
chr1	48139039	9	-1228685	NM_172653	Slc39a10	solute carrier family 39 (zinc transporter),,solute carrier family 39 (zinc transporter),,	48138885	48139205	0	0	11472	48127567	15123	48123916	-1217213	NM_172653	-1213562	NM_172653
chr1	48337219	21	-1426865	NM_172653	Slc39a10	solute carrier family 39 (zinc transporter),,solute carrier family 39 (zinc transporter),,	48336890	48337604	0	1	4063	48333156	275	48336944	-1422802	NM_172653	-1426590	NM_172653
chr1	48427740	9	-1517386	NM_172653	Slc39a10	solute carrier family 39 (zinc transporter),,solute carrier family 39 (zinc transporter),,	48427371	48428102	0	0	-29757	48457497	-38893	48466633	-1547143	NM_172653	-1556279	NM_172653
chr1	48452991	9	-1542637	NM_172653	Slc39a10	solute carrier family 39 (zinc transporter),,solute carrier family 39 (zinc transporter),,	48452798	48453177	0	0	-4506	48457497	-13642	48466633	-1547143	NM_172653	-1556279	NM_172653
chr1	48485195	9	-1574841	NM_172653	Slc39a10	solute carrier family 39 (zinc transporter),,solute carrier family 39 (zinc transporter),,	48484775	48485519	0	0	16037	48469158	-6119	48491314	-1558804	NM_172653	-1580960	NM_172653
chr1	48836052	10	-1925698	NM_172653	Slc39a10	solute carrier family 39 (zinc transporter),,solute carrier family 39 (zinc transporter),,	48835650	48836394	0	0	59351	48776701	11405	48824647	-1866347	NM_172653	-1914293	NM_172653
chr1	49427312	9	-1557054	NM_019790	Tmeff2	transmembrane protein with EGF-like and two	49427058	49427583	0	0	-10393	49437705	29303	49398009	-1546661	NM_019790	-1586357	NM_019790
chr1	49602153	10	-1382213	NM_019790	Tmeff2	transmembrane protein with EGF-like and two	49601771	49602515	0	0	-10515	49612668	46313	49555840	-1371698	NM_019790	-1428526	NM_019790
chr1	49800878	10	-1183488	NM_019790	Tmeff2	transmembrane protein with EGF-like and two	49800524	49801260	0	1	-36822	49837700	-632	49801510	-1146666	NM_019790	-1182856	NM_019790
chr1	50097284	10	-887082	NM_019790	Tmeff2	transmembrane protein with EGF-like and two	50096923	50097667	0	0	2554	50094730	-1251	50098535	-889636	NM_019790	-885831	NM_019790
chr1	50262726	13	-721640	NM_019790	Tmeff2	transmembrane protein with EGF-like and two	50262393	50263122	1	0	226	50262500	-4130	50266856	-721866	NM_019790	-717510	NM_019790
chr1	50409835	9	-574531	NM_019790	Tmeff2	transmembrane protein with EGF-like and two	50409457	50410193	1	0	-8	50409843	1361	50408474	-574523	NM_019790	-575892	NM_019790
chr1	50686845	11	-297521	NM_019790	Tmeff2	transmembrane protein with EGF-like and two	50686480	50687224	0	1	1597	50685248	744	50686101	-299118	NM_019790	-298265	NM_019790
chr1	50693220	11	-291146	NM_019790	Tmeff2	transmembrane protein with EGF-like and two	50692871	50693615	0	0	1963	50691257	3327	50689893	-293109	NM_019790	-294473	NM_019790
chr1	50984508	15	142	NM_019790	Tmeff2	transmembrane protein with EGF-like and two	50984117	50984861	2	1	-365	50984873	147	50984361	507	NM_019790	-5	NM_019790
chr1	50987614	9	3248	NM_019790	Tmeff2	transmembrane protein with EGF-like and two	50987388	50987852	1	0	164	50987450	1736	50985878	3084	NM_019790	1512	NM_019790
chr1	51087059	13	102693	NM_019790	Tmeff2	transmembrane protein with EGF-like and two	51086713	51087415	0	1	2442	51084617	69	51086990	100251	NM_019790	102624	NM_019790
chr1	51399137	11	53168	NM_138741	Sdpr	serum deprivation response	51398785	51399524	3	1	619	51398518	576	51398561	52549	NM_138741	52592	NM_138741
chr1	51523473	11	11770	NM_028696	Obfc2a	oligonucleotide/oligosaccharide-binding fold,oligonucleotide/oligosaccharide-binding fold,	51523098	51523842	1	0	-109	51523582	3304	51520169	11661	NM_028696	15074	NM_028696
chr1	51535352	122	-109	NM_028696	Obfc2a	oligonucleotide/oligosaccharide-binding fold,oligonucleotide/oligosaccharide-binding fold,	51534966	51535777	2	1	44	51535308	3	51535349	-65	NM_028696	-106	NM_028696
chr1	51622782	11	-87539	NM_028696	Obfc2a	oligonucleotide/oligosaccharide-binding fold,oligonucleotide/oligosaccharide-binding fold,	51622404	51623148	0	0	-2549	51625331	-4201	51626983	-90088	NM_028696	-91740	NM_028696
chr1	51648333	13	-113090	NM_028696	Obfc2a	oligonucleotide/oligosaccharide-binding fold,oligonucleotide/oligosaccharide-binding fold,	51647892	51648760	1	0	420	51647913	2171	51646162	-112670	NM_028696	-110919	NM_028696
chr1	51650942	53	-115699	NM_028696	Obfc2a	oligonucleotide/oligosaccharide-binding fold,oligonucleotide/oligosaccharide-binding fold,	51650474	51651422	1	1	-719	51651661	-213	51651155	-116418	NM_028696	-115912	NM_028696
chr1	51683624	12	-148381	NM_028696	Obfc2a	oligonucleotide/oligosaccharide-binding fold,oligonucleotide/oligosaccharide-binding fold,	51683228	51683972	0	0	-7726	51691350	-1041	51684665	-156107	NM_028696	-149422	NM_028696
chr1	51701200	12	-165957	NM_028696	Obfc2a	oligonucleotide/oligosaccharide-binding fold,oligonucleotide/oligosaccharide-binding fold,	51700763	51701622	4	1	-307	51701507	-746	51701946	-166264	NM_028696	-166703	NM_028696
chr1	51707505	27	-172262	NM_028696	Obfc2a	oligonucleotide/oligosaccharide-binding fold,oligonucleotide/oligosaccharide-binding fold,	51707104	51707938	0	0	3142	51704363	1112	51706393	-169120	NM_028696	-171150	NM_028696
chr1	51731148	11	-195905	NM_028696	Obfc2a	oligonucleotide/oligosaccharide-binding fold,oligonucleotide/oligosaccharide-binding fold,	51730816	51731560	0	0	3689	51727459	2954	51728194	-192216	NM_028696	-192951	NM_028696
chr1	51733120	23	-197877	NM_028696	Obfc2a	oligonucleotide/oligosaccharide-binding fold,oligonucleotide/oligosaccharide-binding fold,	51732718	51733462	0	0	5661	51727459	4926	51728194	-192216	NM_028696	-192951	NM_028696
chr1	51755527	9	217291	NM_001161817	Myo1b	n/a	51755212	51755864	0	0	1120	51754407	-5095	51760622	218411	NM_001161817	212196	NM_001161817
chr1	51763138	10	209680	NM_001161817	Myo1b	n/a	51762741	51763485	0	0	8731	51754407	2516	51760622	218411	NM_001161817	212196	NM_001161817
chr1	51823408	9	149410	NM_001161817	Myo1b	n/a	51823134	51823720	2	1	77	51823331	-192	51823600	149487	NM_001161817	149218	NM_001161817
chr1	51845507	9	127311	NM_001161817	Myo1b	n/a	51845172	51845801	0	1	3090	51842417	-882	51846389	130401	NM_001161817	126429	NM_001161817
chr1	51960267	9	12551	NM_001161817	Myo1b	n/a	51959899	51960643	1	1	214	51960053	-813	51961080	12765	NM_001161817	11738	NM_001161817
chr1	51972149	16	669	NM_001161817	Myo1b	n/a	51971725	51972603	0	1	-1300	51973449	81	51972068	-631	NM_010863	750	NM_001161817
chr1	52004426	22	-31608	NM_010863	Myo1b	myosin IB,myosin IB,myosin IB,	52004054	52004798	0	0	1292	52003134	-1391	52005817	-30316	NM_010863	-32999	NM_010863
chr1	52161194	9	-15087	NM_009283	Stat1	signal transducer and activator of transcription,signal transducer and activator of transcription,signal transducer and activator of transcription,signal transducer and activator of transcription,signal transducer and activator of transcription,	52160865	52161514	0	0	2272	52158922	4709	52156485	-17359	NM_009283	-19796	NM_009283
chr1	52164194	9	-12087	NM_009283	Stat1	signal transducer and activator of transcription,signal transducer and activator of transcription,signal transducer and activator of transcription,signal transducer and activator of transcription,signal transducer and activator of transcription,	52163846	52164590	1	0	414	52163780	-6621	52170815	-12501	NM_009283	-5466	NM_009283
chr1	52257853	10	32223	NM_001081081	Gls	glutaminase,glutaminase,glutaminase,	52257473	52258217	0	0	2187	52255666	10438	52247415	34410	NM_001081081	42661	NM_001081081
chr1	52276285	11	13791	NM_001081081	Gls	glutaminase,glutaminase,glutaminase,	52275855	52276724	1	0	-84	52276369	7425	52268860	13707	NM_001081081	21216	NM_001081081
chr1	52288998	24	1078	NM_001081081	Gls	glutaminase,glutaminase,glutaminase,	52288650	52289390	1	1	-227	52289225	59	52288939	851	NM_001081081	1137	NM_001081081
chr1	52290135	59	-59	NM_001113383	Gls	n/a	52289728	52290507	4	1	6	52290129	-320	52290455	-53	NM_001113383	-379	NM_001113383
chr1	52388950	19	-98874	NM_001113383	Gls	n/a	52388501	52389375	0	0	4144	52384806	-2699	52391649	-94730	NM_001113383	-101573	NM_001113383
chr1	52423640	12	-133564	NM_001113383	Gls	n/a	52423252	52424046	1	0	91	52423549	-1254	52424894	-133473	NM_001113383	132398	NM_008667
chr1	52469747	9	87545	NM_008667	Nab1	Ngfi-A binding protein 1	52469360	52470104	0	0	-6299	52476046	-10216	52479963	81246	NM_008667	77329	NM_008667
chr1	52471252	35	86040	NM_008667	Nab1	Ngfi-A binding protein 1	52470929	52471673	0	0	-4794	52476046	-8711	52479963	81246	NM_008667	77329	NM_008667
chr1	52518797	9	38495	NM_008667	Nab1	Ngfi-A binding protein 1	52518485	52519131	0	0	-2564	52521361	-2864	52521661	35931	NM_008667	35631	NM_008667
chr1	52556357	21	935	NM_008667	Nab1	Ngfi-A binding protein 1	52555986	52556730	1	0	-91	52556448	2254	52554103	844	NM_008667	3189	NM_008667
chr1	52557660	9	-368	NM_008667	Nab1	Ngfi-A binding protein 1	52557344	52558002	1	0	247	52557413	3557	52554103	-121	NM_008667	3189	NM_008667
chr1	53126701	22	8195	NM_010834	Mstn	myostatin	53126291	53127096	1	0	-840	53127541	-7000	53133701	9035	NM_010834	15195	NM_010834
chr1	53142248	11	23742	NM_010834	Mstn	myostatin	53141863	53142607	0	0	-1901	53144149	3285	53138963	25643	NM_010834	20457	NM_010834
chr1	53310537	9	43303	NM_153556	Pms1	postmeiotic segregation increased 1,postmeiotic segregation increased 1,	53310316	53310758	0	0	3600	53306937	-1929	53312466	46903	NM_153556	41374	NM_153556
chr1	53370563	31	57	NM_028091	Osgepl1	O-sialoglycoprotein endopeptidase-like 1,O-sialoglycoprotein endopeptidase-like 1,O-sialoglycoprotein endopeptidase-like 1,	53370223	53370967	3	0	91	53370472	-4476	53375039	-34	NM_028091	4533	NM_028091
chr1	53376878	9	6372	NM_028091	Osgepl1	O-sialoglycoprotein endopeptidase-like 1,O-sialoglycoprotein endopeptidase-like 1,O-sialoglycoprotein endopeptidase-like 1,	53376501	53377245	0	0	-1605	53378483	1540	53375338	7977	NM_028091	4832	NM_028091
chr1	53841294	21	765	NM_133810	Stk17b	serine/threonine kinase 17b	53840900	53841656	2	0	44	53841250	1789	53839505	809	NM_133810	2554	NM_133810
chr1	53842128	12	-69	NM_133810	Stk17b	serine/threonine kinase 17b	53841783	53842527	1	0	178	53841950	2623	53839505	109	NM_133810	2554	NM_133810
chr1	53865682	9	-23623	NM_133810	Stk17b	serine/threonine kinase 17b	53865511	53865844	1	0	-906	53866588	3728	53861954	-24529	NM_133810	-19895	NM_133810
chr1	53881008	11	-38949	NM_133810	Stk17b	serine/threonine kinase 17b	53880636	53881372	0	1	-6202	53887210	126	53880882	-45151	NM_133810	-38823	NM_133810
chr1	54210234	9	41644	NM_001001883	Hecw2	HECT, C2 and WW domain containing E3 ubiquitin	54209903	54210581	2	0	913	54209321	6914	54203320	42557	NM_001001883	48558	NM_001001883
chr1	54307402	34	-124	NM_030025	Ccdc150	hypothetical protein LOC78016	54306974	54307776	1	1	-84	54307486	-81	54307483	-40	NM_030025	-43	NM_030025
chr1	54495961	9	-146	NM_001033194	Gtf3c3	general transcription factor IIIC, polypeptide	54495595	54496328	1	1	581	54495380	-2	54495963	435	NM_001033194	-148	NM_001033194
chr1	54614134	16	392	NM_001163314	Pgap1	n/a	54613672	54614569	1	1	138	54613996	35	54614099	530	NM_001163314	427	NM_001163314
chr1	54635584	9	-21058	NM_001163314	Pgap1	n/a	54635359	54635792	0	1	1067	54634517	-83	54635667	-19991	NM_001163314	-21141	NM_001163314
chr1	54823547	10	159684	NM_001081433	Ankrd44	ankyrin repeat domain 44,ankyrin repeat domain 44,	54823175	54823919	1	0	-184	54823731	1610	54821937	159500	NM_001081433	161294	NM_001081433
chr1	54883729	11	99502	NM_001081433	Ankrd44	ankyrin repeat domain 44,ankyrin repeat domain 44,	54883451	54884064	0	1	-2660	54886389	-142	54883871	96842	NM_001081433	99360	NM_001081433
chr1	55057680	23	26642	NM_031179	Sf3b1	splicing factor 3b, subunit 1	55056991	55058358	1	1	-715	55058395	579	55057101	25927	NM_031179	27221	NM_031179
chr1	55084094	40	228	NM_031179	Sf3b1	splicing factor 3b, subunit 1	55083546	55084659	2	1	277	55083817	71	55084023	505	NM_031179	299	NM_031179
chr1	55109573	116	-40	NM_026424	Coq10b	coenzyme Q10 homolog B isoform 2	55109198	55109986	7	1	7	55109566	10	55109563	-47	NM_026424	-50	NM_026424
chr1	55145037	71	46	NM_008303	Hspe1	heat shock protein 1 (chaperonin 10)	55144683	55145427	3	1	79	55144958	-42	55145079	-33	NM_008303	88	NM_008303
chr1	55154301	11	9310	NM_008303	Hspe1	heat shock protein 1 (chaperonin 10)	55153933	55154677	0	0	8021	55146280	8665	55145636	1289	NM_008303	645	NM_008303
chr1	55188174	36	86	NM_025283	Mobkl3	preimplantation protein 3	55187699	55188655	4	1	-259	55188433	21	55188153	345	NM_025283	65	NM_025283
chr1	55189240	14	1152	NM_025283	Mobkl3	preimplantation protein 3	55188825	55189675	0	0	638	55188602	974	55188266	514	NM_025283	178	NM_025283
chr1	55294320	61	300	NM_175439	Mars2	mitochondrial methionyl-tRNA synthetase	55293653	55294959	2	1	206	55294114	36	55294284	94	NM_175439	264	NM_175439
chr1	55372710	12	46841	NM_001113367	Boll	n/a	55372321	55373065	0	0	-39936	55412646	16518	55356192	6905	NM_001113367	62172	NM_175439
chr1	55462740	9	-49	NM_001114663	Plcl1	n/a	55462413	55463066	1	1	311	55462429	189	55462551	-360	NM_001114663	-238	NM_001114663
chr1	55660808	9	198019	NM_001114663	Plcl1	n/a	55660694	55660924	0	0	-9720	55670528	-2639	55663447	207739	NM_001114663	200658	NM_001114663
chr1	55667084	16	204295	NM_001114663	Plcl1	n/a	55666613	55667559	0	0	-3444	55670528	3637	55663447	207739	NM_001114663	200658	NM_001114663
chr1	55971472	13	508683	NM_001114663	Plcl1	n/a	55971136	55971836	1	1	-848	55972320	-423	55971895	509531	NM_001114663	509106	NM_001114663
chr1	56017441	9	554652	NM_001114663	Plcl1	n/a	56017039	56017775	1	0	121	56017320	-1378	56018819	554531	NM_001114663	556030	NM_001114663
chr1	56119852	9	574443	NM_027661	Hsfy2	heat shock transcription factor, Y-linked	56119539	56120146	0	1	14709	56105143	181	56119671	589152	NM_027661	574624	NM_027661
chr1	56213294	11	481001	NM_027661	Hsfy2	heat shock transcription factor, Y-linked	56212910	56213654	0	0	-4716	56218010	-4656	56217950	476285	NM_027661	476345	NM_027661
chr1	56390011	9	304284	NM_027661	Hsfy2	heat shock transcription factor, Y-linked	56389767	56390272	0	0	-7114	56397125	-19537	56409548	297170	NM_027661	284747	NM_027661
chr1	56596545	15	97750	NM_027661	Hsfy2	heat shock transcription factor, Y-linked	56596129	56596934	0	0	7443	56589102	6051	56590494	105193	NM_027661	103801	NM_027661
chr1	56668627	9	25668	NM_027661	Hsfy2	heat shock transcription factor, Y-linked	56668382	56668894	0	0	1224	56667403	-18740	56687367	26892	NM_027661	6928	NM_027661
chr1	56693155	10	1140	NM_027661	Hsfy2	heat shock transcription factor, Y-linked	56692879	56693439	0	1	3766	56689389	-240	56693395	4906	NM_027661	900	NM_027661
chr1	56770007	25	-75712	NM_027661	Hsfy2	heat shock transcription factor, Y-linked	56769603	56770347	0	0	2716	56767291	6506	56763501	-72996	NM_027661	-69206	NM_027661
chr1	56873744	10	154434	NM_139146	Satb2	special AT-rich sequence binding protein 2	56873366	56874110	0	1	-5750	56879494	657	56873087	148684	NM_139146	155091	NM_139146
chr1	56890324	13	137854	NM_139146	Satb2	special AT-rich sequence binding protein 2	56889943	56890687	0	0	5361	56884963	-1634	56891958	143215	NM_139146	136220	NM_139146
chr1	56943199	9	84979	NM_139146	Satb2	special AT-rich sequence binding protein 2	56942863	56943557	0	1	-3694	56946893	-257	56943456	81285	NM_139146	84722	NM_139146
chr1	56963348	13	64830	NM_139146	Satb2	special AT-rich sequence binding protein 2	56963154	56963539	0	0	2230	56961118	1752	56961596	67060	NM_139146	66582	NM_139146
chr1	57026522	20	1656	NM_139146	Satb2	special AT-rich sequence binding protein 2	57026062	57026989	1	0	-76	57026598	-1209	57027731	1580	NM_139146	447	NM_139146
chr1	57028539	34	-361	NM_139146	Satb2	special AT-rich sequence binding protein 2	57027991	57029089	1	1	-563	57029102	-516	57029055	-924	NM_139146	-877	NM_139146
chr1	57030122	22	-1944	NM_139146	Satb2	special AT-rich sequence binding protein 2	57029588	57030654	0	1	1020	57029102	155	57029967	-924	NM_139146	-1789	NM_139146
chr1	57168780	9	-140602	NM_139146	Satb2	special AT-rich sequence binding protein 2	57168481	57169064	0	0	6091	57162689	4442	57164338	-134511	NM_139146	-136160	NM_139146
chr1	57262914	17	-171549	NM_028546	1700066M21Rik	n/a	57262537	57263281	1	1	531	57262383	302	57262612	-172080	NM_028546	-171851	NM_028546
chr1	57434624	18	161	NM_028546	1700066M21Rik	n/a	57434255	57434999	3	1	185	57434439	122	57434502	-24	NM_028546	39	NM_028546
chr1	57444363	13	9900	NM_028546	1700066M21Rik	n/a	57443978	57444714	0	0	4753	57439610	-1028	57445391	5147	NM_028546	10928	NM_028546
chr1	57445071	12	10608	NM_028546	1700066M21Rik	n/a	57444730	57445474	0	1	-4216	57449287	-320	57445391	-14104	NM_001081181	10928	NM_028546
chr1	57458978	11	-4413	NM_001081181	9430016H08Rik	hypothetical protein LOC68115	57458596	57459340	0	0	-4741	57463719	-3466	57462444	-201	NM_001114102	-947	NM_001081181
chr1	57463503	44	15	NM_001037742	1110034B05Rik	hypothetical protein LOC68736	57462996	57464017	2	1	-216	57463719	-117	57463620	-201	NM_001114102	-102	NM_001114102
chr1	57524164	11	-60646	NM_001114102	1110034B05Rik	n/a	57523784	57524528	0	0	-10156	57534320	-14415	57538579	-70802	NM_001114102	-75061	NM_001114102
chr1	57530515	11	-66997	NM_001114102	1110034B05Rik	n/a	57530098	57530939	0	0	-3805	57534320	-8064	57538579	-70802	NM_001114102	-75061	NM_001114102
chr1	57633893	9	-170375	NM_001114102	1110034B05Rik	n/a	57633718	57634093	0	0	-2211	57636104	12107	57621786	-172586	NM_001114102	-158268	NM_001114102
chr1	57646577	12	-183059	NM_001114102	1110034B05Rik	n/a	57646234	57646978	0	0	4881	57641696	-4145	57650722	-178178	NM_001114102	-180982	NM_144882
chr1	57720146	9	-111558	NM_144882	Spats2l	hypothetical protein LOC67198,hypothetical protein LOC67198,	57719809	57720462	0	0	4680	57715466	5054	57715092	-116238	NM_144882	-116612	NM_144882
chr1	57728466	9	-103238	NM_144882	Spats2l	hypothetical protein LOC67198,hypothetical protein LOC67198,	57728239	57728671	0	1	-1475	57729941	417	57728049	-101763	NM_144882	-103655	NM_144882
chr1	57857665	18	25961	NM_144882	Spats2l	hypothetical protein LOC67198,hypothetical protein LOC67198,	57857281	57858025	1	0	-799	57858464	-4679	57862344	26760	NM_144882	30640	NM_144882
chr1	57945664	13	43250	NM_001164566	Spats2l	n/a	57945327	57946071	0	1	1993	57943671	-327	57945991	41257	NM_001164566	43577	NM_001164566
chr1	57977421	9	49507	NM_001159864	Kctd18	n/a	57977022	57977766	0	0	2287	57975134	2094	57975327	51794	NM_001159864	51601	NM_001159864
chr1	58027138	19	-210	NM_030211	Kctd18	potassium channel tetramerisation domain,potassium channel tetramerisation domain,	58026804	58027548	0	1	-2204	58029342	-53	58027191	-2414	NM_030211	-263	NM_030211
chr1	58045330	10	3147	NM_001177867	Sgol2	n/a	58044964	58045700	0	0	-10408	58055738	-7685	58053015	2921	NM_199007	198	NM_199007
chr1	58302810	9	-32359	NM_001008419	Aox3l1	aldehyde oxidase 3-like 1	58302512	58303107	1	1	-317	58303127	-298	58303108	-32042	NM_001008419	-32061	NM_001008419
chr1	58419338	11	-30641	NM_025824	Bzw1	basic leucine zipper and W2 domains 1,basic leucine zipper and W2 domains 1,	58418973	58419716	1	0	-988	58420326	-1624	58420962	-29653	NM_025824	-29017	NM_025824
chr1	58449680	24	-299	NM_025824	Bzw1	basic leucine zipper and W2 domains 1,basic leucine zipper and W2 domains 1,	58449312	58450056	0	1	3846	58445834	-225	58449905	-4145	NM_025824	-74	NM_025824
chr1	58476977	19	3955	NM_001042634	Clk1	CDC-like kinase 1 isoform 1	58476601	58477345	1	1	-88	58477065	-194	58477171	3867	NM_001042634	3761	NM_001042634
chr1	58480869	9	63	NM_001042634	Clk1	CDC-like kinase 1 isoform 1	58480502	58481246	4	1	-40	58480909	331	58480538	23	NM_001042634	394	NM_001042634
chr1	58502517	17	-187	NM_027374	Ppil3	peptidylprolyl isomerase-like 3 isoform 2	58502138	58502882	1	1	387	58502130	437	58502080	200	NM_027351	250	NM_027351
chr1	58562085	16	-322	NM_008765	Orc2l	origin recognition complex, subunit 2-like,origin recognition complex, subunit 2-like,	58561708	58562486	2	1	-291	58562376	415	58561670	-613	NM_008765	93	NM_008765
chr1	58643375	63	-67	NM_025597	Ndufb3	NADH dehydrogenase (ubiquinone) 1 beta	58643002	58643759	1	1	423	58642952	-9	58643384	225	NM_172513	-58	NM_025597
chr1	58679007	10	35565	NM_025597	Ndufb3	NADH dehydrogenase (ubiquinone) 1 beta	58678659	58679395	2	1	-397	58679404	-149	58679156	35962	NM_025597	35714	NM_025597
chr1	58738864	10	13969	NM_175370	Als2cr12	amyotrophic lateral sclerosis 2 (juvenile)	58738502	58739246	0	0	-7804	58746668	-1777	58740641	6165	NM_175370	12192	NM_175370
chr1	58840986	11	-11231	NM_009812	Casp8	caspase 8	58840822	58841174	0	0	13494	58827492	-11259	58852245	-24725	NM_009812	28	NM_009812
chr1	58958653	26	71673	NM_172406	Trak2	trafficking protein, kinesin binding 2,trafficking protein, kinesin binding 2,	58958260	58959004	0	1	-3767	58962420	-52	58958705	67906	NM_172406	71621	NM_172406
chr1	59007944	9	22382	NM_172406	Trak2	trafficking protein, kinesin binding 2,trafficking protein, kinesin binding 2,	59007596	59008285	0	0	-3106	59011050	-3355	59011299	19276	NM_172406	19027	NM_172406
chr1	59030204	209	122	NM_172406	Trak2	trafficking protein, kinesin binding 2,trafficking protein, kinesin binding 2,	59029818	59030578	1	1	-58	59030262	23	59030181	64	NM_172406	145	NM_172406
chr1	59067857	9	37443	NM_172656	Stradb	amyotrophic lateral sclerosis 2 (juvenile)	59067600	59068118	0	0	-1014	59068871	5115	59062742	38457	NM_172656	32328	NM_172656
chr1	59123070	9	28674	NM_175200	Als2cr11	amyotrophic lateral sclerosis 2 (juvenile)	59122844	59123297	1	0	124	59122946	-5088	59128158	28798	NM_175200	23586	NM_175200
chr1	59176772	61	-122	NM_001037812	Als2cr4	amyotrophic lateral sclerosis 2 (juvenile),amyotrophic lateral sclerosis 2 (juvenile),	59176409	59177165	2	1	88	59176684	-186	59176958	-34	NM_001037812	-18	NM_001033449
chr1	59202161	9	16319	NM_145143	Mpp4	membrane protein, palmitoylated 4	59201880	59202430	0	1	-1354	59203515	480	59201681	14965	NM_145143	16799	NM_145143
chr1	59294269	19	-194	NM_028717	Als2	alsin,alsin,alsin,	59293915	59294659	4	1	100	59294169	-704	59294973	-94	NM_028717	-898	NM_028717
chr1	59373310	15	59560	NM_001033373	Cdk15	n/a	59372776	59373843	0	0	1168	59372142	-2015	59375325	58392	NM_001033373	61575	NM_001033373
chr1	59398056	17	84306	NM_001033373	Cdk15	n/a	59397641	59398488	1	0	437	59397619	-3732	59401788	83869	NM_001033373	88038	NM_001033373
chr1	59506645	13	-32345	NM_008057	Fzd7	frizzled 7	59506066	59507247	0	1	1402	59505243	-270	59506915	-33747	NM_008057	-32075	NM_008057
chr1	59539120	22	130	NM_008057	Fzd7	frizzled 7	59538658	59539588	0	1	-8083	59547203	96	59539024	8213	NM_008057	34	NM_008057
chr1	59540496	10	1506	NM_008057	Fzd7	frizzled 7	59540108	59540852	0	1	-6707	59547203	63	59540433	8213	NM_008057	1443	NM_008057
chr1	59572910	12	-197	NM_001013771	Gm973	hypothetical protein LOC381260	59572549	59573285	1	1	-16	59572926	-132	59573042	-181	NM_001013771	-65	NM_001013771
chr1	59623865	38	50758	NM_001013771	Gm973	hypothetical protein LOC381260	59623421	59624312	1	1	362	59623503	454	59623411	50396	NM_001013771	50304	NM_001013771
chr1	59625979	13	52872	NM_001013771	Gm973	hypothetical protein LOC381260	59625614	59626350	0	0	-1046	59627025	2568	59623411	53918	NM_001013771	50304	NM_001013771
chr1	59631827	16	58720	NM_001013771	Gm973	hypothetical protein LOC381260	59631464	59632208	0	1	-1096	59632923	415	59631412	59816	NM_001013771	58305	NM_001013771
chr1	59636252	13	63145	NM_001013771	Gm973	hypothetical protein LOC381260	59635755	59636747	0	1	3329	59632923	-17	59636269	59816	NM_001013771	63162	NM_001013771
chr1	59727845	48	-167	NM_009460	Sumo1	SMT3 suppressor of mif two 3 homolog 1	59727491	59728236	2	1	174	59727671	541	59727304	7	NM_009460	374	NM_009460
chr1	59741788	60	-61	NM_018868	Nop58	nucleolar protein 5	59741405	59742194	1	1	-9	59741797	-187	59741975	-52	NM_018868	126	NM_018868
chr1	59763871	9	22022	NM_018868	Nop58	nucleolar protein 5	59763523	59764219	0	0	14459	59749412	-1619	59765490	7563	NM_018868	23641	NM_018868
chr1	59819404	34	-2076	NM_007561	Bmpr2	bone morphogenic protein receptor, type II	59818912	59819891	2	1	65	59819339	74	59819330	-2141	NM_007561	-2150	NM_007561
chr1	59820554	37	-926	NM_007561	Bmpr2	bone morphogenic protein receptor, type II	59820160	59820950	0	0	763	59819791	618	59819936	-1689	NM_007561	-1544	NM_007561
chr1	59821444	21	-36	NM_007561	Bmpr2	bone morphogenic protein receptor, type II	59821093	59821845	0	1	1653	59819791	-175	59821619	-1689	NM_007561	139	NM_007561
chr1	59823353	11	1873	NM_007561	Bmpr2	bone morphogenic protein receptor, type II	59822986	59823722	0	0	-2011	59825364	1088	59822265	3884	NM_007561	785	NM_007561
chr1	59837696	11	16216	NM_007561	Bmpr2	bone morphogenic protein receptor, type II	59837332	59838076	0	0	-8633	59846329	-5829	59843525	24849	NM_007561	22045	NM_007561
chr1	59944803	9	-25046	NM_001037725	Fam117b	n/a	59944506	59945126	0	1	4249	59940554	393	59944410	-29295	NM_001037725	-25439	NM_001037725
chr1	59969698	24	-151	NM_001037725	Fam117b	n/a	59969231	59970136	3	1	-78	59969776	507	59969191	-73	NM_001037725	-658	NM_001037725
chr1	60047870	10	52061	NM_027407	Ica1l	Ica69-related protein,Ica69-related protein,	60047474	60048218	2	0	43	60047827	-6368	60054238	52104	NM_027407	45693	NM_027407
chr1	60085019	11	14912	NM_027407	Ica1l	Ica69-related protein,Ica69-related protein,	60084591	60085424	1	0	-792	60085811	-5508	60090527	14120	NM_027407	9404	NM_027407
chr1	60154899	77	-177	NM_021312	Wdr12	WD repeat domain 12,WD repeat domain 12,WD repeat domain 12,	60154526	60155289	3	1	-430	60155329	-650	60155549	205	NM_139150	425	NM_139150
chr1	60162850	12	7726	NM_139150	Carf	calcium response factor	60162486	60163248	0	0	-2038	60164888	7301	60155549	9764	NM_139150	425	NM_139150
chr1	60209561	12	-27881	NM_173444	Nbeal1	neurobeachin like 1,neurobeachin like 1,	60209122	60210014	0	1	1389	60208172	-174	60209735	-29270	NM_173444	-27707	NM_173444
chr1	60226846	11	-10596	NM_173444	Nbeal1	neurobeachin like 1,neurobeachin like 1,	60226478	60227222	0	0	-3051	60229897	-10127	60236973	-7545	NM_173444	-469	NM_173444
chr1	60237136	34	-306	NM_173444	Nbeal1	neurobeachin like 1,neurobeachin like 1,	60236729	60237507	1	1	-33	60237169	18	60237118	-273	NM_173444	-324	NM_173444
chr1	60237880	33	438	NM_173444	Nbeal1	neurobeachin like 1,neurobeachin like 1,	60237528	60238273	1	1	141	60237739	-134	60238014	297	NM_173444	572	NM_173444
chr1	60286875	9	49433	NM_173444	Nbeal1	neurobeachin like 1,neurobeachin like 1,	60286491	60287225	0	0	1862	60285013	-2045	60288920	47571	NM_173444	51478	NM_173444
chr1	60409617	24	9402	NM_030013	Cyp20a1	cytochrome P450, family 20, subfamily A,,cytochrome P450, family 20, subfamily A,,	60409205	60409978	0	0	-4528	60414145	-1789	60411406	13930	NM_030013	11191	NM_030013
chr1	60466384	26	-257	NM_198127	Abi2	abl-interactor 2,abl-interactor 2,abl-interactor 2,	60465928	60466848	0	1	-2441	60468825	-266	60466650	2184	NM_198127	9	NM_198127
chr1	60498975	9	32334	NM_198127	Abi2	abl-interactor 2,abl-interactor 2,abl-interactor 2,	60498771	60499191	0	0	6086	60492889	1739	60497236	26248	NM_198127	30595	NM_198127
chr1	60608604	10	15005	NM_001045513	Raph1	Ras association (RalGDS/AF-6) and pleckstrin	60608227	60608963	0	0	2037	60606567	-14628	60623232	17042	NM_001045513	377	NM_001045513
chr1	60622587	10	1022	NM_001045513	Raph1	Ras association (RalGDS/AF-6) and pleckstrin	60622201	60622945	0	1	-1685	60624272	-645	60623232	-663	NM_001045513	377	NM_001045513
chr1	60624138	16	-529	NM_001045513	Raph1	Ras association (RalGDS/AF-6) and pleckstrin	60623747	60624575	1	1	-134	60624272	-204	60624342	-663	NM_001045513	-733	NM_001045513
chr1	60630350	11	-6741	NM_001045513	Raph1	Ras association (RalGDS/AF-6) and pleckstrin	60629990	60630726	1	0	685	60629665	-1760	60632110	-6056	NM_001045513	-8501	NM_001045513
chr1	60666052	11	-42443	NM_001045513	Raph1	Ras association (RalGDS/AF-6) and pleckstrin	60665690	60666426	0	0	-1603	60667655	-1745	60667797	-44046	NM_001045513	-44188	NM_001045513
chr1	60673352	12	-49743	NM_001045513	Raph1	Ras association (RalGDS/AF-6) and pleckstrin	60672993	60673737	1	0	323	60673029	5555	60667797	-49420	NM_001045513	-44188	NM_001045513
chr1	60696462	11	-72853	NM_001045513	Raph1	Ras association (RalGDS/AF-6) and pleckstrin	60696217	60696726	1	1	-901	60697363	-766	60697228	-73754	NM_001045513	-73619	NM_001045513
chr1	60882887	13	79656	NM_007642	Cd28	CD28 antigen	60882412	60883341	0	0	11306	60871581	1739	60881148	68350	NM_007642	77917	NM_007642
chr1	60918232	11	-47636	NM_009843	Ctla4	cytotoxic T-lymphocyte-associated protein 4	60917844	60918588	0	0	1425	60916807	3618	60914614	-49061	NM_009843	-51254	NM_009843
chr1	61005111	9	-29646	NM_017480	Icos	inducible T-cell co-stimulator precursor	61004762	61005498	1	0	-183	61005294	2679	61002432	-29463	NM_017480	-32325	NM_017480
chr1	61027706	10	-7051	NM_017480	Icos	inducible T-cell co-stimulator precursor	61027319	61028055	0	0	-2089	61029795	-1077	61028783	-4962	NM_017480	-5974	NM_017480
chr1	61265380	24	230623	NM_017480	Icos	inducible T-cell co-stimulator precursor	61264851	61265884	0	1	1785	61263595	-725	61266105	228838	NM_017480	231348	NM_017480
chr1	61326893	12	292136	NM_017480	Icos	inducible T-cell co-stimulator precursor	61326513	61327249	1	1	-835	61327728	-83	61326976	292971	NM_017480	292219	NM_017480
chr1	61362869	9	-322528	NM_001081050	Pard3b	par-3 partitioning defective 3 homolog B,par-3 partitioning defective 3 homolog B,par-3 partitioning defective 3 homolog B,	61362500	61363244	3	1	-87	61362956	-90	61362959	-322441	NM_001081050	-322438	NM_001081050
chr1	61572259	9	-113138	NM_001081050	Pard3b	par-3 partitioning defective 3 homolog B,par-3 partitioning defective 3 homolog B,par-3 partitioning defective 3 homolog B,	61571910	61572646	0	0	-4647	61576906	-2495	61574754	-108491	NM_001081050	-110643	NM_001081050
chr1	61601922	9	-83475	NM_001081050	Pard3b	par-3 partitioning defective 3 homolog B,par-3 partitioning defective 3 homolog B,par-3 partitioning defective 3 homolog B,	61601661	61602198	2	1	263	61601659	-19	61601941	-83738	NM_001081050	-83456	NM_001081050
chr1	61711150	11	25753	NM_001081050	Pard3b	par-3 partitioning defective 3 homolog B,par-3 partitioning defective 3 homolog B,par-3 partitioning defective 3 homolog B,	61710735	61711553	0	0	1696	61709454	6951	61704199	24057	NM_001081050	18802	NM_001081050
chr1	61732255	11	46858	NM_001081050	Pard3b	par-3 partitioning defective 3 homolog B,par-3 partitioning defective 3 homolog B,par-3 partitioning defective 3 homolog B,	61731904	61732648	0	0	-2205	61734460	-17594	61749849	49063	NM_001081050	64452	NM_001081050
chr1	61786139	9	100742	NM_001081050	Pard3b	par-3 partitioning defective 3 homolog B,par-3 partitioning defective 3 homolog B,par-3 partitioning defective 3 homolog B,	61785873	61786428	0	0	-1770	61787909	8401	61777738	102512	NM_001081050	92341	NM_001081050
chr1	61802418	9	117021	NM_001081050	Pard3b	par-3 partitioning defective 3 homolog B,par-3 partitioning defective 3 homolog B,par-3 partitioning defective 3 homolog B,	61802182	61802655	0	0	9961	61792457	-8941	61811359	107060	NM_001081050	125962	NM_001081050
chr1	61922892	9	237495	NM_001081050	Pard3b	par-3 partitioning defective 3 homolog B,par-3 partitioning defective 3 homolog B,par-3 partitioning defective 3 homolog B,	61922544	61923265	0	0	17156	61905736	3055	61919837	220339	NM_001081050	234440	NM_001081050
chr1	61975031	11	289634	NM_001081050	Pard3b	par-3 partitioning defective 3 homolog B,par-3 partitioning defective 3 homolog B,par-3 partitioning defective 3 homolog B,	61974682	61975426	0	1	-1414	61976445	201	61974830	291048	NM_001081050	289433	NM_001081050
chr1	62183723	9	498326	NM_001081050	Pard3b	par-3 partitioning defective 3 homolog B,par-3 partitioning defective 3 homolog B,par-3 partitioning defective 3 homolog B,	62183421	62184021	1	0	-94	62183817	-1296	62185019	498420	NM_001081050	499622	NM_001081050
chr1	62203829	13	518432	NM_001081050	Pard3b	par-3 partitioning defective 3 homolog B,par-3 partitioning defective 3 homolog B,par-3 partitioning defective 3 homolog B,	62203353	62204308	2	1	-431	62204260	213	62203616	518863	NM_001081050	518219	NM_001081050
chr1	62301544	9	-448346	NM_001077404	Nrp2	neuropilin 2 isoform 2 precursor	62301230	62301852	0	0	7229	62294315	-5056	62306600	-455575	NM_001077404	-443290	NM_001077404
chr1	62388388	11	-361502	NM_001077404	Nrp2	neuropilin 2 isoform 2 precursor	62388007	62388751	0	0	-2992	62391380	-3346	62391734	-358510	NM_001077404	-358156	NM_001077404
chr1	62402352	8	-347538	NM_001077404	Nrp2	neuropilin 2 isoform 2 precursor	62401998	62402669	1	0	239	62402113	-2309	62404661	-347777	NM_001077404	-345229	NM_001077404
chr1	62429891	22	-319999	NM_001077404	Nrp2	neuropilin 2 isoform 2 precursor	62429490	62430272	0	1	2051	62427840	-54	62429945	-322050	NM_001077404	-319945	NM_001077404
chr1	62444842	10	-305048	NM_001077404	Nrp2	neuropilin 2 isoform 2 precursor	62444554	62445103	0	0	-7854	62452696	1389	62443453	-297194	NM_001077404	-306437	NM_001077404
chr1	62471463	13	-278427	NM_001077404	Nrp2	neuropilin 2 isoform 2 precursor	62470936	62472000	0	0	3924	62467539	6486	62464977	-282351	NM_001077404	-284913	NM_001077404
chr1	62473968	9	-275922	NM_001077404	Nrp2	neuropilin 2 isoform 2 precursor	62473647	62474287	0	0	-5076	62479044	8991	62464977	-270846	NM_001077404	-284913	NM_001077404
chr1	62572354	9	-177536	NM_001077404	Nrp2	neuropilin 2 isoform 2 precursor	62572047	62572655	0	0	-2957	62575311	-4463	62576817	-174579	NM_001077404	-173073	NM_001077404
chr1	62579438	9	-170452	NM_001077404	Nrp2	neuropilin 2 isoform 2 precursor	62579288	62579592	0	0	4127	62575311	2074	62577364	-174579	NM_001077404	-172526	NM_001077404
chr1	62637709	10	-112181	NM_001077404	Nrp2	neuropilin 2 isoform 2 precursor	62637282	62638156	1	0	-680	62638389	-2972	62640681	-111501	NM_001077404	-109209	NM_001077404
chr1	62674209	9	-75681	NM_001077404	Nrp2	neuropilin 2 isoform 2 precursor	62673958	62674472	0	0	1292	62672917	1917	62672292	-76973	NM_001077404	-77598	NM_001077404
chr1	62725411	11	-24479	NM_001077404	Nrp2	neuropilin 2 isoform 2 precursor	62725049	62725793	1	0	730	62724681	-2775	62728186	-25209	NM_001077404	-21704	NM_001077404
chr1	62747523	10	-2367	NM_001077404	Nrp2	neuropilin 2 isoform 2 precursor	62747149	62747893	0	0	-5253	62752776	-1895	62749418	2886	NM_010939	-472	NM_001077404
chr1	62749925	25	35	NM_010939	Nrp2	neuropilin 2 isoform 3 precursor	62749439	62750420	0	1	-2851	62752776	-144	62750069	2886	NM_010939	179	NM_010939
chr1	62771871	11	21981	NM_010939	Nrp2	neuropilin 2 isoform 3 precursor	62771539	62772236	2	0	348	62771523	-3278	62775149	21633	NM_010939	25259	NM_010939
chr1	62824017	8	74127	NM_010939	Nrp2	neuropilin 2 isoform 3 precursor	62823674	62824354	1	1	-287	62824304	-89	62824106	74414	NM_010939	74216	NM_010939
chr1	62981083	13	179758	NM_001081436	Ino80d	hypothetical protein LOC227195,hypothetical protein LOC227195,	62980612	62981544	1	1	-177	62981260	99	62980984	179581	NM_001081436	179857	NM_001081436
chr1	63112472	10	48369	NM_001081436	Ino80d	hypothetical protein LOC227195,hypothetical protein LOC227195,	63112122	63112858	0	0	-2722	63115194	-2389	63114861	45647	NM_001081436	45980	NM_001081436
chr1	63125248	10	35593	NM_001081436	Ino80d	hypothetical protein LOC227195,hypothetical protein LOC227195,	63124857	63125601	0	1	-1042	63126290	116	63125132	34551	NM_001081436	35709	NM_001081436
chr1	63132184	9	28657	NM_001081436	Ino80d	hypothetical protein LOC227195,hypothetical protein LOC227195,	63131878	63132489	2	1	-89	63132273	-467	63132651	28568	NM_001081436	28190	NM_001081436
chr1	63159621	13	1220	NM_001081436	Ino80d	hypothetical protein LOC227195,hypothetical protein LOC227195,	63159105	63160117	0	0	-4712	63164333	-1139	63160760	-3492	NM_001114609	81	NM_001081436
chr1	63161392	14	-551	NM_001114609	Ino80d	n/a	63161125	63161693	0	1	-2941	63164333	582	63160810	-3492	NM_001114609	31	NM_001081436
chr1	63222080	18	1316	NM_001160040	Ndufs1	n/a	63221700	63222457	0	1	-2163	63224243	817	63221263	839	NM_018796	2133	NM_001160040
chr1	63223352	39	44	NM_001160040	Ndufs1	n/a	63222913	63223793	1	1	-891	63224243	107	63223245	839	NM_018796	151	NM_001160040
chr1	63270801	11	-10018	NM_146250	Gpr1	G protein-coupled receptor 1	63270373	63271255	0	0	-2112	63272913	-1820	63272621	-12130	NM_146250	-11838	NM_146250
chr1	63319710	15	-132	NM_028673	Zdbf2	n/a	63319338	63320082	3	1	-44	63319754	205	63319505	-88	NM_028673	-337	NM_028673
chr1	63320942	29	1100	NM_028673	Zdbf2	n/a	63320334	63321575	1	1	406	63320536	463	63320479	694	NM_028673	637	NM_028673
chr1	63350798	11	30956	NM_028673	Zdbf2	n/a	63350448	63351184	3	1	239	63350559	442	63350356	30717	NM_028673	30514	NM_028673
chr1	63415096	15	-77381	NM_011780	Adam23	a disintegrin and metallopeptidase domain 23,a disintegrin and metallopeptidase domain 23,a disintegrin and metallopeptidase domain 23,	63414704	63415440	0	1	2185	63412911	-732	63415828	-79566	NM_011780	-76649	NM_011780
chr1	63464870	25	-27607	NM_011780	Adam23	a disintegrin and metallopeptidase domain 23,a disintegrin and metallopeptidase domain 23,a disintegrin and metallopeptidase domain 23,	63464319	63465410	0	0	-2430	63467300	-9730	63474600	-25177	NM_011780	-17877	NM_011780
chr1	63480857	13	-11620	NM_011780	Adam23	a disintegrin and metallopeptidase domain 23,a disintegrin and metallopeptidase domain 23,a disintegrin and metallopeptidase domain 23,	63480644	63481068	0	0	5826	63475031	-3558	63484415	-17446	NM_011780	-8062	NM_011780
chr1	63491879	9	-598	NM_011780	Adam23	a disintegrin and metallopeptidase domain 23,a disintegrin and metallopeptidase domain 23,a disintegrin and metallopeptidase domain 23,	63491530	63492274	2	1	82	63491797	-19	63491898	-680	NM_011780	-579	NM_011780
chr1	63714167	12	19334	NM_001081658	Dytn	dystrotelin	63713793	63714537	3	1	271	63713896	359	63713808	19605	NM_001081658	19693	NM_001081658
chr1	63777029	107	-137	NM_029696	Mdh1b	malate dehydrogenase 1B, NAD (soluble)	63776628	63777372	2	1	126	63776903	58	63776971	-11	NM_029696	-79	NM_029696
chr1	63841571	9	64373	NM_172422	Fastkd2	FAST kinase domains 2,FAST kinase domains 2,	63841306	63841853	1	1	850	63840721	853	63840718	63523	NM_172422	63520	NM_172422
chr1	63855364	37	78166	NM_172422	Fastkd2	FAST kinase domains 2,FAST kinase domains 2,	63854957	63855769	0	1	-10939	63866303	71	63855293	89105	NM_172422	78095	NM_172422
chr1	63862266	9	85068	NM_172422	Fastkd2	FAST kinase domains 2,FAST kinase domains 2,	63861886	63862630	0	0	-4037	63866303	-6775	63869041	89105	NM_172422	91843	NM_172422
chr1	63895121	14	117923	NM_172422	Fastkd2	FAST kinase domains 2,FAST kinase domains 2,	63894605	63895657	0	0	1135	63893986	-1851	63896972	116788	NM_172422	119774	NM_172422
chr1	63897482	28	120284	NM_172422	Fastkd2	FAST kinase domains 2,FAST kinase domains 2,	63896991	63897985	0	1	-2444	63899926	510	63896972	122728	NM_172422	119774	NM_172422
chr1	63949916	28	172718	NM_172422	Fastkd2	FAST kinase domains 2,FAST kinase domains 2,	63949527	63950323	0	1	2732	63947184	-622	63950538	169986	NM_172422	173340	NM_172422
chr1	64011958	13	156005	NM_033563	Klf7	Kruppel-like factor 7 (ubiquitous),Kruppel-like factor 7 (ubiquitous),Kruppel-like factor 7 (ubiquitous),	64011591	64012335	0	0	-2275	64014233	-2374	64014332	153730	NM_033563	153631	NM_033563
chr1	64023784	12	144179	NM_033563	Klf7	Kruppel-like factor 7 (ubiquitous),Kruppel-like factor 7 (ubiquitous),Kruppel-like factor 7 (ubiquitous),	64023406	64024163	0	1	-1041	64024825	240	64023544	143138	NM_033563	144419	NM_033563
chr1	64042317	11	125646	NM_033563	Klf7	Kruppel-like factor 7 (ubiquitous),Kruppel-like factor 7 (ubiquitous),Kruppel-like factor 7 (ubiquitous),	64041941	64042685	0	0	2661	64039656	1219	64041098	128307	NM_033563	126865	NM_033563
chr1	64046202	13	121761	NM_033563	Klf7	Kruppel-like factor 7 (ubiquitous),Kruppel-like factor 7 (ubiquitous),Kruppel-like factor 7 (ubiquitous),	64046048	64046352	0	1	-3504	64049706	88	64046114	118257	NM_033563	121849	NM_033563
chr1	64079268	10	88695	NM_033563	Klf7	Kruppel-like factor 7 (ubiquitous),Kruppel-like factor 7 (ubiquitous),Kruppel-like factor 7 (ubiquitous),	64078918	64079662	0	1	1919	64077349	-104	64079372	90614	NM_033563	88591	NM_033563
chr1	64107411	15	60552	NM_033563	Klf7	Kruppel-like factor 7 (ubiquitous),Kruppel-like factor 7 (ubiquitous),Kruppel-like factor 7 (ubiquitous),	64107033	64107777	0	0	-2964	64110375	-1241	64108652	57588	NM_033563	59311	NM_033563
chr1	64113622	18	54341	NM_033563	Klf7	Kruppel-like factor 7 (ubiquitous),Kruppel-like factor 7 (ubiquitous),Kruppel-like factor 7 (ubiquitous),	64113241	64113985	0	1	1978	64111644	-980	64114602	56319	NM_033563	53361	NM_033563
chr1	64125257	9	42706	NM_033563	Klf7	Kruppel-like factor 7 (ubiquitous),Kruppel-like factor 7 (ubiquitous),Kruppel-like factor 7 (ubiquitous),	64124977	64125543	2	1	-267	64125524	34	64125223	42439	NM_033563	42740	NM_033563
chr1	64161261	11	6702	NM_033563	Klf7	Kruppel-like factor 7 (ubiquitous),Kruppel-like factor 7 (ubiquitous),Kruppel-like factor 7 (ubiquitous),	64161034	64161493	1	1	-52	64161313	-85	64161346	6650	NM_033563	6617	NM_033563
chr1	64163619	15	4344	NM_033563	Klf7	Kruppel-like factor 7 (ubiquitous),Kruppel-like factor 7 (ubiquitous),Kruppel-like factor 7 (ubiquitous),	64163249	64163993	1	0	277	64163342	-1633	64165252	4621	NM_033563	2711	NM_033563
chr1	64164450	10	3513	NM_033563	Klf7	Kruppel-like factor 7 (ubiquitous),Kruppel-like factor 7 (ubiquitous),Kruppel-like factor 7 (ubiquitous),	64164078	64164822	0	0	-601	64165051	-802	64165252	2912	NM_033563	2711	NM_033563
chr1	64165539	21	2424	NM_033563	Klf7	Kruppel-like factor 7 (ubiquitous),Kruppel-like factor 7 (ubiquitous),Kruppel-like factor 7 (ubiquitous),	64165076	64165993	1	1	488	64165051	287	64165252	2912	NM_033563	2711	NM_033563
chr1	64168415	64	-452	NM_033563	Klf7	Kruppel-like factor 7 (ubiquitous),Kruppel-like factor 7 (ubiquitous),Kruppel-like factor 7 (ubiquitous),	64167809	64168956	1	1	-353	64168768	-10	64168425	-805	NM_033563	-462	NM_033563
chr1	64180853	10	-12890	NM_033563	Klf7	Kruppel-like factor 7 (ubiquitous),Kruppel-like factor 7 (ubiquitous),Kruppel-like factor 7 (ubiquitous),	64180532	64181276	0	0	-3047	64183900	8127	64172726	-15937	NM_033563	-4763	NM_033563
chr1	64324802	9	-156839	NM_033563	Klf7	Kruppel-like factor 7 (ubiquitous),Kruppel-like factor 7 (ubiquitous),Kruppel-like factor 7 (ubiquitous),	64324465	64325175	1	0	451	64324351	-11055	64335857	-156388	NM_033563	-167894	NM_033563
chr1	64334943	10	-166980	NM_033563	Klf7	Kruppel-like factor 7 (ubiquitous),Kruppel-like factor 7 (ubiquitous),Kruppel-like factor 7 (ubiquitous),	64334785	64335103	2	1	-877	64335820	-914	64335857	-167857	NM_033563	-167894	NM_033563
chr1	64364693	9	-196730	NM_033563	Klf7	Kruppel-like factor 7 (ubiquitous),Kruppel-like factor 7 (ubiquitous),Kruppel-like factor 7 (ubiquitous),	64364479	64364911	0	1	8695	64355998	-921	64365614	-188035	NM_033563	-197651	NM_033563
chr1	64384346	10	-195031	NM_133828	Creb1	cAMP responsive element binding protein 1,cAMP responsive element binding protein 1,	64383990	64384734	0	0	-2609	64386955	-9755	64394101	-192422	NM_133828	-185276	NM_133828
chr1	64399389	12	-179988	NM_133828	Creb1	cAMP responsive element binding protein 1,cAMP responsive element binding protein 1,	64399033	64399769	0	1	1490	64397899	666	64398723	-181478	NM_133828	-180654	NM_133828
chr1	64413723	12	-165654	NM_133828	Creb1	cAMP responsive element binding protein 1,cAMP responsive element binding protein 1,	64413318	64414092	1	1	-670	64414393	848	64412875	-164984	NM_133828	-166502	NM_133828
chr1	64489577	9	-89800	NM_133828	Creb1	cAMP responsive element binding protein 1,cAMP responsive element binding protein 1,	64489215	64489959	0	1	-1525	64491102	-624	64490201	-88275	NM_133828	-89176	NM_133828
chr1	64490814	14	-88563	NM_133828	Creb1	cAMP responsive element binding protein 1,cAMP responsive element binding protein 1,	64490378	64491249	1	1	-288	64491102	610	64490204	-88275	NM_133828	-89173	NM_133828
chr1	64579490	289	113	NM_009952	Creb1	cAMP responsive element binding protein 1	64579057	64579906	5	1	4	64579486	188	64579302	109	NM_009952	-75	NM_133828
chr1	64646011	20	17731	NM_025964	Fam119a	hypothetical protein LOC67099,hypothetical protein LOC67099,	64645366	64646592	0	0	-1363	64647374	1843	64644168	16368	NM_025964	19574	NM_025964
chr1	64648707	9	15035	NM_025964	Fam119a	hypothetical protein LOC67099,hypothetical protein LOC67099,	64648518	64648881	0	0	-1090	64649797	4539	64644168	13945	NM_025964	19574	NM_025964
chr1	64649492	9	14250	NM_025964	Fam119a	hypothetical protein LOC67099,hypothetical protein LOC67099,	64649365	64649631	1	0	-305	64649797	5324	64644168	13945	NM_025964	19574	NM_025964
chr1	64672706	9	-8964	NM_025964	Fam119a	hypothetical protein LOC67099,hypothetical protein LOC67099,	64672418	64673014	0	0	2807	64669899	1896	64670810	-6157	NM_025964	-7068	NM_025964
chr1	64737207	100	-711	NM_001097644	Ccnyl1	cyclin Y-like 1	64736810	64737584	3	1	-109	64737316	-458	64737665	-602	NM_001097644	-253	NM_001097644
chr1	64776865	13	7459	NM_022721	Fzd5	frizzled 5 precursor	64776515	64777246	1	0	40	64776825	-1154	64778019	7499	NM_022721	6305	NM_022721
chr1	64783401	72	923	NM_022721	Fzd5	frizzled 5 precursor	64782073	64784800	2	1	130	64783271	-83	64783484	1053	NM_022721	840	NM_022721
chr1	64836685	12	-52361	NM_001042659	Fzd5	frizzled 5 precursor	64836339	64837083	1	1	606	64836079	574	64836111	-51755	NM_001042659	-51787	NM_001042659
chr1	64892337	10	-108013	NM_001042659	Fzd5	frizzled 5 precursor	64891957	64892701	0	1	-2532	64894869	475	64891862	108529	NM_001039493	-107538	NM_001042659
chr1	64935099	17	68299	NM_001039493	Plekhm3	hypothetical protein LOC241075,hypothetical protein LOC241075,	64934824	64935385	0	0	2699	64932400	2507	64932592	70998	NM_001039493	70806	NM_001039493
chr1	64939804	17	63594	NM_001039493	Plekhm3	hypothetical protein LOC241075,hypothetical protein LOC241075,	64939196	64940446	1	1	-575	64940379	274	64939530	63019	NM_001039493	63868	NM_001039493
chr1	64958191	9	45207	NM_001039493	Plekhm3	hypothetical protein LOC241075,hypothetical protein LOC241075,	64958020	64958372	0	0	-6312	64964503	-6674	64964865	38895	NM_001039493	38533	NM_001039493
chr1	65003000	17	398	NM_001039493	Plekhm3	hypothetical protein LOC241075,hypothetical protein LOC241075,	65002510	65003458	1	1	-140	65003140	-271	65003271	258	NM_001039493	127	NM_001039493
chr1	65069263	9	10059	NM_027582	4921521F21Rik	hypothetical protein LOC70861,hypothetical protein LOC70861,	65068899	65069635	0	0	-5437	65074700	-2985	65072248	4622	NM_027582	7074	NM_027582
chr1	65126419	9	2422	NM_144761	Crygb	crystallin, gamma B	65126022	65126758	0	0	4253	65122166	-1836	65128255	-2071	NM_001082573	586	NM_144761
chr1	65159044	13	-9107	NM_007774	Cryga	crystallin, gamma A	65158678	65159441	0	0	4205	65154839	2429	65156615	-4902	NM_007774	-6678	NM_007774
chr1	65225964	21	-248	NM_010497	Idh1	isocitrate dehydrogenase 1 (NADP+), soluble	65225550	65226374	0	1	2087	65223877	68	65225896	1839	NM_010497	-180	NM_010497
chr1	65233257	19	0	NM_011086	Pikfyve	1-phosphatidylinositol-4-phosphate 5-kinase,1-phosphatidylinositol-4-phosphate 5-kinase,	65232735	65233806	0	1	5069	65228188	-236	65233493	-2472	NM_010497	235	NM_011086
chr1	65270114	10	36856	NM_011086	Pikfyve	1-phosphatidylinositol-4-phosphate 5-kinase,1-phosphatidylinositol-4-phosphate 5-kinase,	65269733	65270477	1	0	-98	65270212	4955	65265159	36954	NM_011086	31901	NM_011086
chr1	65468189	25	110359	NM_139270	Pth2r	parathyroid hormone receptor 2	65467761	65468505	0	0	1839	65466350	-18391	65486580	108520	NM_139270	128750	NM_139270
chr1	65849777	9	-123318	NM_027010	Crygf	crystallin, gamma F	65849446	65850190	0	0	14917	65834860	-23118	65872895	-138235	NM_027010	-100200	NM_027010
chr1	66109208	12	-112694	NM_001039934	Mtap2	microtubule-associated protein 2 isoform 1	66108797	66109541	1	0	-826	66110034	29626	66079582	-111868	NM_001039934	106487	NM_027010
chr1	66117621	15	-104281	NM_001039934	Mtap2	microtubule-associated protein 2 isoform 1	66117496	66117746	0	0	7587	66110034	-32142	66149763	-111868	NM_001039934	-72139	NM_001039934
chr1	66222368	12	466	NM_008632	Mtap2	microtubule-associated protein 2 isoform 2,microtubule-associated protein 2 isoform 2,microtubule-associated protein 2 isoform 2,microtubule-associated protein 2 isoform 2,	66221970	66222714	1	1	-616	66222984	151	66222217	1082	NM_008632	315	NM_008632
chr1	66224459	15	2557	NM_008632	Mtap2	microtubule-associated protein 2 isoform 2,microtubule-associated protein 2 isoform 2,microtubule-associated protein 2 isoform 2,microtubule-associated protein 2 isoform 2,	66224081	66224833	0	0	1475	66222984	2242	66222217	1082	NM_008632	315	NM_008632
chr1	66292874	9	70972	NM_008632	Mtap2	microtubule-associated protein 2 isoform 2,microtubule-associated protein 2 isoform 2,microtubule-associated protein 2 isoform 2,microtubule-associated protein 2 isoform 2,	66292655	66293094	0	0	-9971	66302845	-5587	66298461	80943	NM_008632	76559	NM_008632
chr1	66348791	9	126889	NM_008632	Mtap2	microtubule-associated protein 2 isoform 2,microtubule-associated protein 2 isoform 2,microtubule-associated protein 2 isoform 2,microtubule-associated protein 2 isoform 2,	66348529	66349074	1	0	784	66348007	4123	66344668	126105	NM_008632	122766	NM_008632
chr1	66355351	10	133449	NM_008632	Mtap2	microtubule-associated protein 2 isoform 2,microtubule-associated protein 2 isoform 2,microtubule-associated protein 2 isoform 2,microtubule-associated protein 2 isoform 2,	66354968	66355704	1	0	-50	66355401	10683	66344668	133499	NM_008632	122766	NM_008632
chr1	66386419	11	-128601	NM_175510	Unc80	n/a	66386223	66386610	0	0	-2647	66389066	1066	66385353	-125954	NM_175510	-129667	NM_175510
chr1	66387547	13	-127473	NM_175510	Unc80	n/a	66387357	66387748	0	0	-1519	66389066	2194	66385353	-125954	NM_175510	-129667	NM_175510
chr1	66433646	12	-81374	NM_175510	Unc80	n/a	66433280	66434024	0	1	7305	66426341	301	66433345	-88679	NM_175510	-81675	NM_175510
chr1	66459955	11	-55065	NM_175510	Unc80	n/a	66459574	66460318	1	0	-312	66460267	2275	66457680	-54753	NM_175510	-57340	NM_175510
chr1	66460805	14	-54215	NM_175510	Unc80	n/a	66460350	66461296	1	0	538	66460267	-2937	66463742	-54753	NM_175510	-51278	NM_175510
chr1	66515752	12	732	NM_175510	Unc80	n/a	66515325	66516190	0	1	-1184	66516936	-195	66515947	1916	NM_175510	927	NM_175510
chr1	66539834	10	24814	NM_175510	Unc80	n/a	66539503	66540239	1	0	88	66539746	-4416	66544250	24726	NM_175510	29230	NM_175510
chr1	66553324	9	38304	NM_175510	Unc80	n/a	66552944	66553679	0	1	2426	66550898	-633	66553957	35878	NM_175510	38937	NM_175510
chr1	66556421	14	41401	NM_175510	Unc80	n/a	66555996	66556843	0	1	-1674	66558095	-527	66556948	43075	NM_175510	41928	NM_175510
chr1	66679192	9	-68274	NM_025683	Rpe	ribulose-5-phosphate-3-epimerase,ribulose-5-phosphate-3-epimerase,	66678996	66679401	0	0	13786	66665406	1095	66678097	-82060	NM_025683	-69369	NM_025683
chr1	66747207	63	-259	NM_025683	Rpe	ribulose-5-phosphate-3-epimerase,ribulose-5-phosphate-3-epimerase,	66746816	66747560	1	1	-98	66747305	-277	66747484	-161	NM_025683	18	NM_025683
chr1	66819123	12	45046	NM_001122738	1110028C15Rik	n/a	66818773	66819509	0	1	-5757	66824880	-77	66819200	39289	NM_001122738	44969	NM_001122738
chr1	66862569	17	1600	NM_001122738	1110028C15Rik	n/a	66862196	66862895	2	1	-39	66862608	33	66862536	1561	NM_001122738	1633	NM_001122738
chr1	66864505	19	-336	NM_177645	1110028C15Rik	hypothetical protein LOC68691,hypothetical protein LOC68691,hypothetical protein LOC68691,hypothetical protein LOC68691,hypothetical protein LOC68691,	66864134	66864855	1	1	405	66864100	268	66864237	69	NM_001122738	-68	NM_177645
chr1	66866736	9	-2567	NM_177645	1110028C15Rik	hypothetical protein LOC68691,hypothetical protein LOC68691,hypothetical protein LOC68691,hypothetical protein LOC68691,hypothetical protein LOC68691,	66866351	66867086	1	1	-770	66867506	-294	66867030	-3337	NM_177645	-2861	NM_177645
chr1	66903464	9	6377	NM_007381	Acadl	acyl-Coenzyme A dehydrogenase, long-chain	66903272	66903659	0	0	-1075	66904539	2218	66901246	5302	NM_007381	8595	NM_007381
chr1	66994519	10	-2889	NM_021285	Myl1	myosin, light polypeptide 1	66994152	66994888	0	1	1519	66993000	-973	66995492	-1370	NM_021285	-3862	NM_021285
chr1	67085498	55	-59	NM_021295	Lancl1	LanC (bacterial lantibiotic synthetase component,LanC (bacterial lantibiotic synthetase component,LanC (bacterial lantibiotic synthetase component,	67085138	67085882	2	1	347	67085151	529	67084969	288	NM_021295	470	NM_021295
chr1	67108073	12	-22634	NM_021295	Lancl1	LanC (bacterial lantibiotic synthetase component,LanC (bacterial lantibiotic synthetase component,LanC (bacterial lantibiotic synthetase component,	67107693	67108437	0	0	-1132	67109205	1534	67106539	-23766	NM_021295	-21100	NM_021295
chr1	67190893	11	21254	NM_001080809	Cps1	carbamoyl-phosphate synthetase 1	67190547	67191283	1	1	963	67189930	170	67190723	20291	NM_001080809	21084	NM_001080809
chr1	67687080	11	517441	NM_001080809	Cps1	carbamoyl-phosphate synthetase 1	67686693	67687429	0	1	-18735	67705815	-54	67687134	536176	NM_001080809	517495	NM_001080809
chr1	68189926	9	964707	NM_010154	Erbb4	v-erb-a erythroblastic leukemia viral oncogene	68189707	68190137	0	0	-4829	68194755	-19215	68209141	959878	NM_010154	945492	NM_010154
chr1	68498570	12	656063	NM_010154	Erbb4	v-erb-a erythroblastic leukemia viral oncogene	68498209	68498945	0	0	-3855	68502425	-1220	68499790	652208	NM_010154	654843	NM_010154
chr1	68643821	9	510812	NM_010154	Erbb4	v-erb-a erythroblastic leukemia viral oncogene	68643588	68644059	0	0	1615	68642206	-17813	68661634	512427	NM_010154	492999	NM_010154
chr1	68812355	9	342278	NM_010154	Erbb4	v-erb-a erythroblastic leukemia viral oncogene	68812075	68812637	1	0	777	68811578	2390	68809965	343055	NM_010154	344668	NM_010154
chr1	68920458	10	234175	NM_010154	Erbb4	v-erb-a erythroblastic leukemia viral oncogene	68920060	68920796	0	0	-10461	68930919	-1371	68921829	223714	NM_010154	232804	NM_010154
chr1	68923438	9	231195	NM_010154	Erbb4	v-erb-a erythroblastic leukemia viral oncogene	68923259	68923619	0	0	-7481	68930919	1609	68921829	223714	NM_010154	232804	NM_010154
chr1	68954125	9	200508	NM_010154	Erbb4	v-erb-a erythroblastic leukemia viral oncogene	68953874	68954411	0	0	-3922	68958047	1801	68952324	196586	NM_010154	202309	NM_010154
chr1	69185544	11	-30911	NM_010154	Erbb4	v-erb-a erythroblastic leukemia viral oncogene	69185173	69185909	0	1	-5885	69191429	-615	69186159	-36796	NM_010154	-31526	NM_010154
chr1	69584562	9	147972	NM_011770	Ikzf2	helios	69584377	69584745	1	1	147	69584415	-103	69584665	148119	NM_011770	147869	NM_011770
chr1	69755633	13	-23099	NM_011770	Ikzf2	helios	69755249	69755971	0	1	1665	69753968	545	69755088	-21434	NM_011770	-22554	NM_011770
chr1	70105859	9	107656	NM_025728	Spag16	sperm associated antigen 16 isoform 2	70105635	70106071	0	0	1156	70104703	-2920	70108779	106500	NM_025728	110576	NM_025728
chr1	70684002	9	-88286	NM_177164	Vwc2l	hypothetical protein LOC320460,hypothetical protein LOC320460,	70683701	70684317	0	0	-7745	70691747	-3845	70687847	-80541	NM_177164	-84441	NM_177164
chr1	70743027	11	-29261	NM_177164	Vwc2l	hypothetical protein LOC320460,hypothetical protein LOC320460,	70742662	70743398	0	1	-8665	70751692	152	70742875	-20596	NM_177164	-29413	NM_177164
chr1	70873514	10	101226	NM_177164	Vwc2l	hypothetical protein LOC320460,hypothetical protein LOC320460,	70873141	70873877	0	0	4306	70869208	-3441	70876955	96920	NM_177164	104667	NM_177164
chr1	70908164	9	135876	NM_177164	Vwc2l	hypothetical protein LOC320460,hypothetical protein LOC320460,	70908117	70908214	1	0	-161	70908325	1910	70906254	136037	NM_177164	133966	NM_177164
chr1	70942414	9	170126	NM_177164	Vwc2l	hypothetical protein LOC320460,hypothetical protein LOC320460,	70942157	70942671	0	0	1855	70940559	4511	70937903	168271	NM_177164	165615	NM_177164
chr1	71063509	20	86037	NM_007525	Bard1	BRCA1 associated RING domain 1	71063173	71063917	1	0	-521	71064030	-3955	71067464	85516	NM_007525	82082	NM_007525
chr1	71077747	15	71799	NM_007525	Bard1	BRCA1 associated RING domain 1	71077406	71078142	0	0	1420	71076327	2542	71075205	73219	NM_007525	74341	NM_007525
chr1	71148965	18	581	NM_007525	Bard1	BRCA1 associated RING domain 1	71148507	71149421	2	1	-94	71149059	87	71148878	487	NM_007525	668	NM_007525
chr1	71252899	12	-103353	NM_007525	Bard1	BRCA1 associated RING domain 1	71252486	71253230	1	0	-394	71253293	-2661	71255560	-103747	NM_007525	-106014	NM_007525
chr1	71310472	9	151012	NM_175210	Abca12	n/a	71310109	71310839	0	1	2782	71307690	151	71310321	153794	NM_175210	151163	NM_175210
chr1	71504749	15	-43265	NM_175210	Abca12	n/a	71504507	71504982	0	0	-2896	71507645	2819	71501930	-46161	NM_175210	-40446	NM_175210
chr1	71603834	16	105	NM_026195	Atic	5-aminoimidazole-4-carboxamide ribonucleotide,5-aminoimidazole-4-carboxamide ribonucleotide,	71603474	71604218	2	1	365	71603469	-63	71603897	-260	NM_026195	168	NM_026195
chr1	71632019	23	28290	NM_026195	Atic	5-aminoimidazole-4-carboxamide ribonucleotide,5-aminoimidazole-4-carboxamide ribonucleotide,	71631629	71632362	2	1	-65	71632084	494	71631525	28355	NM_026195	27796	NM_026195
chr1	71636934	14	33205	NM_026195	Atic	5-aminoimidazole-4-carboxamide ribonucleotide,5-aminoimidazole-4-carboxamide ribonucleotide,	71636587	71637354	2	1	174	71636760	276	71636658	33031	NM_026195	32929	NM_026195
chr1	71644226	12	40497	NM_026195	Atic	5-aminoimidazole-4-carboxamide ribonucleotide,5-aminoimidazole-4-carboxamide ribonucleotide,	71644025	71644412	3	1	136	71644090	114	71644112	40361	NM_026195	40383	NM_026195
chr1	71825595	10	-125850	NM_010233	Fn1	fibronectin 1,fibronectin 1,fibronectin 1,fibronectin 1,fibronectin 1,fibronectin 1,fibronectin 1,	71825188	71825924	1	1	259	71825336	959	71824636	-125591	NM_010233	-124891	NM_010233
chr1	71902096	11	-202351	NM_010233	Fn1	fibronectin 1,fibronectin 1,fibronectin 1,fibronectin 1,fibronectin 1,fibronectin 1,fibronectin 1,	71901706	71902442	1	1	267	71901829	548	71901548	-202084	NM_010233	-201803	NM_010233
chr1	72107166	9	151715	NM_001005423	Mreg	melanoregulin	72106923	72107411	0	0	-1617	72108783	3391	72103775	150098	NM_001005423	155106	NM_001005423
chr1	72258212	21	669	NM_001005423	Mreg	melanoregulin	72257609	72258786	0	1	-3716	72261928	-187	72258399	-3047	NM_001005423	482	NM_001005423
chr1	72261484	9	-2603	NM_001005423	Mreg	melanoregulin	72261290	72261671	1	0	-444	72261928	2263	72259221	-3047	NM_001005423	-340	NM_001005423
chr1	72272633	10	-13752	NM_001005423	Mreg	melanoregulin	72272295	72273031	0	1	-1647	72274280	72	72272561	-15399	NM_001005423	-13680	NM_001005423
chr1	72301406	19	29482	NM_023523	Pecr	peroxisomal trans 2-enoyl CoA reductase,peroxisomal trans 2-enoyl CoA reductase,	72300977	72301797	2	1	-40	72301446	80	72301326	29442	NM_023523	29562	NM_023523
chr1	72330945	10	0	NM_175564	Tmem169	hypothetical protein LOC271711	72330556	72331326	0	1	-4691	72335636	-42	72330987	4690	NM_175564	41	NM_175564
chr1	72347328	9	-6666	NM_009533	Xrcc5	X-ray repair complementing defective repair in,X-ray repair complementing defective repair in,	72346961	72347705	1	1	-704	72348032	310	72347018	-5962	NM_009533	-6976	NM_009533
chr1	72354278	12	284	NM_009533	Xrcc5	X-ray repair complementing defective repair in,X-ray repair complementing defective repair in,	72353947	72354691	0	1	-1303	72355581	-100	72354378	1587	NM_009533	384	NM_009533
chr1	72419482	26	65488	NM_009533	Xrcc5	X-ray repair complementing defective repair in,X-ray repair complementing defective repair in,	72419144	72419888	1	0	357	72419125	1479	72418003	65131	NM_009533	64009	NM_009533
chr1	72425999	12	72005	NM_009533	Xrcc5	X-ray repair complementing defective repair in,X-ray repair complementing defective repair in,	72425614	72426377	2	1	99	72425900	171	72425828	71906	NM_009533	71834	NM_009533
chr1	72466188	13	112194	NM_009533	Xrcc5	X-ray repair complementing defective repair in,X-ray repair complementing defective repair in,	72465709	72466687	0	0	-1892	72468080	2552	72463636	114086	NM_009533	109642	NM_009533
chr1	72501976	11	81162	NM_001045533	2012-03-04	membrane-associated ring finger (C3HC4) 4	72501610	72502354	0	0	8072	72493904	2935	72499041	89234	NM_001045533	84097	NM_001045533
chr1	72583558	71	-420	NM_001045533	2012-03-04	membrane-associated ring finger (C3HC4) 4	72583160	72583961	2	1	-203	72583761	-72	72583630	-623	NM_001045533	-492	NM_001045533
chr1	72587107	9	-3969	NM_001045533	2012-03-04	membrane-associated ring finger (C3HC4) 4	72586740	72587484	1	1	446	72586661	175	72586932	-3523	NM_001045533	-3794	NM_001045533
chr1	72624320	14	-5504	NM_018817	Smarcal1	Swi/SNF related matrix associated, actin,Swi/SNF related matrix associated, actin,Swi/SNF related matrix associated, actin,Swi/SNF related matrix associated, actin,	72623925	72624669	0	0	1505	72622815	-1683	72626003	-7009	NM_018817	-3821	NM_018817
chr1	72625271	14	-4553	NM_018817	Smarcal1	Swi/SNF related matrix associated, actin,Swi/SNF related matrix associated, actin,Swi/SNF related matrix associated, actin,Swi/SNF related matrix associated, actin,	72624877	72625679	0	1	2456	72622815	-732	72626003	-7009	NM_018817	-3821	NM_018817
chr1	72629894	71	70	NM_018817	Smarcal1	Swi/SNF related matrix associated, actin,Swi/SNF related matrix associated, actin,Swi/SNF related matrix associated, actin,Swi/SNF related matrix associated, actin,	72629550	72630294	1	1	-589	72630483	-596	72630490	659	NM_018817	666	NM_018817
chr1	72640273	18	10449	NM_018817	Smarcal1	Swi/SNF related matrix associated, actin,Swi/SNF related matrix associated, actin,Swi/SNF related matrix associated, actin,Swi/SNF related matrix associated, actin,	72639938	72640682	1	1	353	72639920	22	72640251	10096	NM_018817	10427	NM_018817
chr1	72687728	15	57904	NM_018817	Smarcal1	Swi/SNF related matrix associated, actin,Swi/SNF related matrix associated, actin,Swi/SNF related matrix associated, actin,Swi/SNF related matrix associated, actin,	72687382	72688118	4	1	11	72687717	49	72687679	57893	NM_018817	57855	NM_018817
chr1	72757662	26	-171	NM_009084	Rpl37a	ribosomal protein L37a	72757252	72757996	3	1	-153	72757815	-115	72757777	-18	NM_009084	-56	NM_009084
chr1	72918463	11	2976	NM_010518	Igfbp5	insulin-like growth factor binding protein 5	72918094	72918830	3	1	146	72918317	64	72918399	3122	NM_010518	3040	NM_010518
chr1	72921636	17	-197	NM_010518	Igfbp5	insulin-like growth factor binding protein 5	72921283	72922019	0	1	-3278	72924914	694	72920942	-3475	NM_010518	497	NM_010518
chr1	73049041	9	13432	NM_009407	Tnp1	transition protein 1	73048664	73049390	0	0	3965	73045076	2479	73046562	17397	NM_009407	15911	NM_009407
chr1	73103376	9	-40903	NM_009407	Tnp1	transition protein 1	73103014	73103739	0	0	-1112	73104488	1852	73101524	-42015	NM_009407	-39051	NM_009407
chr1	73386631	11	-324158	NM_009407	Tnp1	transition protein 1	73386246	73386982	0	0	1559	73385072	-2100	73388731	-322599	NM_009407	-326258	NM_009407
chr1	73417351	13	-354878	NM_009407	Tnp1	transition protein 1	73416976	73417724	0	0	3238	73414113	2180	73415171	-351640	NM_009407	-352698	NM_009407
chr1	73454117	12	-391644	NM_009407	Tnp1	transition protein 1	73453763	73454507	1	0	-114	73454231	-7234	73461351	-391758	NM_009407	-398878	NM_009407
chr1	73581961	19	-519488	NM_009407	Tnp1	transition protein 1	73581603	73582380	1	1	598	73581363	42	73581919	-518890	NM_009407	-519446	NM_009407
chr1	73592709	9	-530236	NM_009407	Tnp1	transition protein 1	73592346	73593076	1	0	459	73592250	-1138	73593847	-529777	NM_009407	-531374	NM_009407
chr1	73619782	12	551239	NM_027884	Tns1	n/a	73619364	73620108	1	0	-857	73620639	6372	73613410	550382	NM_027884	-550937	NM_009407
chr1	73646291	12	524730	NM_027884	Tns1	n/a	73645950	73646694	0	1	1430	73644861	-17	73646308	526160	NM_027884	524713	NM_027884
chr1	73689711	16	481310	NM_027884	Tns1	n/a	73689236	73690157	0	1	-2613	73692324	-279	73689990	478697	NM_027884	481031	NM_027884
chr1	73723589	16	447432	NM_027884	Tns1	n/a	73723058	73724096	0	0	-2414	73726003	-1035	73724624	445018	NM_027884	446397	NM_027884
chr1	73790975	12	380046	NM_027884	Tns1	n/a	73790554	73791379	0	0	-8569	73799544	4637	73786338	371477	NM_027884	384683	NM_027884
chr1	73899904	13	271117	NM_027884	Tns1	n/a	73899547	73900290	2	1	-628	73900532	-722	73900626	270489	NM_027884	270395	NM_027884
chr1	73949191	9	221830	NM_027884	Tns1	n/a	73948842	73949539	0	1	-4006	73953197	865	73948326	217824	NM_027884	222695	NM_027884
chr1	73950526	13	220495	NM_027884	Tns1	n/a	73950208	73950838	0	0	-2671	73953197	2200	73948326	217824	NM_027884	222695	NM_027884
chr1	73972678	9	198343	NM_027884	Tns1	n/a	73972418	73972938	2	0	-503	73973181	1185	73971493	197840	NM_027884	199528	NM_027884
chr1	74000387	12	170634	NM_027884	Tns1	n/a	74000038	74000782	2	1	268	74000119	-92	74000479	170902	NM_027884	170542	NM_027884
chr1	74078159	9	92862	NM_027884	Tns1	n/a	74077799	74078520	0	1	3899	74074260	470	74077689	96761	NM_027884	93332	NM_027884
chr1	74138843	10	32178	NM_027884	Tns1	n/a	74138469	74139213	2	1	-362	74139205	-176	74139019	31816	NM_027884	32002	NM_027884
chr1	74143319	16	27702	NM_027884	Tns1	n/a	74142760	74143837	1	1	761	74142558	74	74143245	28463	NM_027884	27776	NM_027884
chr1	74145330	36	25691	NM_027884	Tns1	n/a	74144792	74145871	2	1	401	74144929	247	74145083	26092	NM_027884	25938	NM_027884
chr1	74150704	11	20317	NM_027884	Tns1	n/a	74150343	74151089	0	1	-1793	74152497	-483	74151187	18524	NM_027884	19834	NM_027884
chr1	74169110	10	1911	NM_027884	Tns1	n/a	74168777	74169521	1	1	-747	74169857	543	74168567	1164	NM_027884	2454	NM_027884
chr1	74171623	18	-491	NM_001170641	Rufy4	n/a	74171250	74172029	0	1	1766	74169857	-47	74171670	1164	NM_027884	-444	NM_001170641
chr1	74283330	40	207	NM_029711	Arpc2	actin related protein 2/3 complex, subunit 2,actin related protein 2/3 complex, subunit 2,actin related protein 2/3 complex, subunit 2,	74282842	74283848	2	1	208	74283122	-68	74283398	0	NM_029711	275	NM_029711
chr1	74301248	8	18125	NM_029711	Arpc2	actin related protein 2/3 complex, subunit 2,actin related protein 2/3 complex, subunit 2,actin related protein 2/3 complex, subunit 2,	74300849	74301574	0	1	-1343	74302591	609	74300639	19468	NM_029711	17516	NM_029711
chr1	74331349	234	-109	NM_146110	Aamp	angio-associated migratory protein	74330963	74331740	4	1	283	74331066	3	74331346	174	NM_146110	-106	NM_146110
chr1	74349645	16	1265	NM_027154	Tmbim1	transmembrane BAX inhibitor motif containing 1	74349092	74350195	1	1	-599	74350244	-602	74350247	666	NM_027154	663	NM_027154
chr1	74379437	19	254	NM_019999	Pnkd	brain protein 17 isoform 1	74379092	74379836	1	1	103	74379334	263	74379174	151	NM_019999	-9	NM_019999
chr1	74406811	9	-1870	NM_001033345	Gm216	hypothetical protein LOC241112	74406459	74407161	0	1	-2414	74409225	207	74406604	544	NM_001033345	-2077	NM_001033345
chr1	74433506	26	-4676	NM_153088	Ctdsp1	CTD (carboxy-terminal domain, RNA polymerase II,	74433146	74433874	0	1	-4376	74437882	385	74433121	-300	NM_153088	-5061	NM_153088
chr1	74437990	34	-192	NM_153088	Ctdsp1	CTD (carboxy-terminal domain, RNA polymerase II,	74437587	74438345	4	1	108	74437882	-714	74438704	-300	NM_153088	522	NM_153088
chr1	74444002	14	5820	NM_153088	Ctdsp1	CTD (carboxy-terminal domain, RNA polymerase II,	74443629	74444382	0	1	1347	74442655	11	74443991	4473	NM_153088	5809	NM_153088
chr1	74552627	76	-6	NM_021383	Rqcd1	rcd1 (required for cell differentiation) homolog	74552248	74553030	4	1	82	74552545	242	74552385	-88	NM_021383	-248	NM_021383
chr1	74585338	9	-4124	NM_001081456	Plcd4	phospholipase C, delta 4 isoform 1,phospholipase C, delta 4 isoform 1,	74584980	74585714	1	0	-971	74586309	5738	74579600	-3153	NM_001081456	-9862	NM_001081456
chr1	74590929	9	-4	NM_148937	Plcd4	phospholipase C, delta 4 isoform 2	74590577	74591313	0	1	-2889	74593818	-328	74591257	2885	NM_148937	324	NM_148937
chr1	74618788	9	15814	NM_029888	Zfp142	zinc finger protein 142,zinc finger protein 142,	74618536	74619046	0	1	1866	74616922	-159	74618947	17680	NM_029888	15655	NM_029888
chr1	74622801	11	11801	NM_029888	Zfp142	zinc finger protein 142,zinc finger protein 142,	74622358	74623216	0	1	-1955	74624756	-118	74622919	9846	NM_029888	11683	NM_029888
chr1	74634755	147	-153	NM_029888	Zfp142	zinc finger protein 142,zinc finger protein 142,	74634387	74635154	4	1	87	74634668	183	74634572	-66	NM_029888	30	NM_029888
chr1	74640917	11	5983	NM_025784	Bcs1l	BCS1-like,BCS1-like,	74640523	74641305	0	1	-1685	74642602	180	74640737	5369	NM_021313	5803	NM_025784
chr1	74648001	40	-27	NM_175031	Stk36	serine/threonine kinase 36,serine/threonine kinase 36,serine/threonine kinase 36,serine/threonine kinase 36,	74647507	74648507	1	1	-27	74648028	65	74647936	0	NM_175031	35	NM_021313
chr1	74708385	23	58	NM_001014974	Ttll4	tubulin tyrosine ligase-like family, member 4	74707950	74708793	1	1	-714	74709099	29	74708356	772	NM_001014974	29	NM_001014974
chr1	74815299	13	-3166	NM_009526	Wnt6	wingless-related MMTV integration site 6	74814816	74815802	1	0	-123	74815422	-2063	74817362	-3043	NM_009526	-1103	NM_009526
chr1	74819973	22	1508	NM_009526	Wnt6	wingless-related MMTV integration site 6	74819596	74820340	1	1	971	74819002	123	74819850	537	NM_009526	1385	NM_009526
chr1	74822515	12	4050	NM_009526	Wnt6	wingless-related MMTV integration site 6	74822126	74822907	1	1	-891	74823406	908	74821607	4941	NM_009526	3142	NM_009526
chr1	74830958	27	-7634	NM_009518	Wnt10a	wingless related MMTV integration site 10a	74830226	74831664	4	1	103	74830855	-108	74831066	-7737	NM_009518	-7526	NM_009518
chr1	74838216	24	-376	NM_009518	Wnt10a	wingless related MMTV integration site 10a	74837852	74838596	2	1	16	74838200	76	74838140	-392	NM_009518	-452	NM_009518
chr1	74844088	11	5496	NM_009518	Wnt10a	wingless related MMTV integration site 10a	74843707	74844451	0	0	3176	74840912	2501	74841587	2320	NM_009518	2995	NM_009518
chr1	74847005	13	8413	NM_009518	Wnt10a	wingless related MMTV integration site 10a	74846542	74847456	0	1	-2773	74849778	-129	74847134	11186	NM_009518	8542	NM_009518
chr1	74849852	29	11260	NM_009518	Wnt10a	wingless related MMTV integration site 10a	74849585	74850131	1	1	74	74849778	22	74849830	11186	NM_009518	11238	NM_009518
chr1	74851242	9	12650	NM_009518	Wnt10a	wingless related MMTV integration site 10a	74850897	74851580	1	0	656	74850586	1147	74850095	11994	NM_009518	11503	NM_009518
chr1	74853498	12	14906	NM_009518	Wnt10a	wingless related MMTV integration site 10a	74853056	74853954	1	1	-391	74853889	31	74853467	15297	NM_009518	14875	NM_009518
chr1	74854931	18	16339	NM_009518	Wnt10a	wingless related MMTV integration site 10a	74854579	74855323	1	1	533	74854398	56	74854875	15806	NM_009518	16283	NM_009518
chr1	74901272	41	-330	NM_009872	Cdk5r2	cyclin-dependent kinase 5, regulatory subunit 2	74900892	74901637	2	1	-213	74901485	-183	74901455	-117	NM_009872	-147	NM_009872
chr1	74902631	11	1029	NM_009872	Cdk5r2	cyclin-dependent kinase 5, regulatory subunit 2	74902145	74903142	0	1	710	74901921	-95	74902726	319	NM_009872	1124	NM_009872
chr1	74905041	78	3439	NM_009872	Cdk5r2	cyclin-dependent kinase 5, regulatory subunit 2	74904629	74905433	1	1	-133	74905174	-113	74905154	3572	NM_009872	3552	NM_009872
chr1	74906817	9	5215	NM_009872	Cdk5r2	cyclin-dependent kinase 5, regulatory subunit 2	74906555	74907089	1	0	330	74906487	1663	74905154	4885	NM_009872	3552	NM_009872
chr1	74932052	9	-70	NM_153111	Fev	FEV (ETS oncogene family)	74931666	74932410	1	1	212	74931840	100	74931952	142	NM_153111	30	NM_153111
chr1	74945322	12	-5613	NM_021541	Cryba2	crystallin, beta A2	74944949	74945659	1	0	542	74944780	-1837	74947159	-5071	NM_021541	-7450	NM_021541
chr1	74947770	25	-8061	NM_021541	Cryba2	crystallin, beta A2	74947417	74948161	0	1	-1922	74949692	289	74947481	-9983	NM_021541	-7772	NM_021541
chr1	74953423	10	-13714	NM_021541	Cryba2	crystallin, beta A2	74953063	74953799	0	1	-3572	74956995	-928	74954351	-17286	NM_021541	-14642	NM_021541
chr1	74982116	11	57	NM_001039495	Ccdc108	coiled-coil domain containing 108	74981729	74982465	0	1	-1213	74983329	59	74982057	-1156	NM_001039495	116	NM_001039495
chr1	74994430	9	3795	NM_010544	Ihh	Indian hedgehog	74994072	74994816	1	1	533	74993897	471	74993959	4328	NM_010544	4266	NM_010544
chr1	74996928	8	1297	NM_010544	Ihh	Indian hedgehog	74996658	74997162	0	1	-1547	74998475	-299	74997227	-250	NM_010544	998	NM_010544
chr1	75070790	10	51010	NM_029342	Nhej1	nonhomologous end-joining factor 1	75070384	75071128	1	0	-868	75071658	-1514	75072304	50142	NM_029342	49496	NM_029342
chr1	75088594	9	33206	NM_029342	Nhej1	nonhomologous end-joining factor 1	75088255	75088965	0	0	11670	75076924	1334	75087260	44876	NM_029342	34540	NM_029342
chr1	75137421	9	1521	NM_026977	1810031K17Rik	hypothetical protein LOC69171,hypothetical protein LOC69171,hypothetical protein LOC69171,hypothetical protein LOC69171,	75137106	75137729	0	1	1427	75135994	-652	75138073	2948	NM_026977	869	NM_026977
chr1	75139329	40	-30	NM_170755	Fam134a	hypothetical protein LOC227298,hypothetical protein LOC227298,hypothetical protein LOC227298,	75138802	75139837	3	1	13	75139316	-202	75139531	-43	NM_170755	172	NM_170755
chr1	75165231	87	12	NM_001159905	Zfand2b	n/a	75164824	75165640	4	0	13	75165218	-2341	75167572	0	NM_001159906	2264	NM_026846
chr1	75176865	55	-8	NM_023732	Abcb6	ATP-binding cassette, sub-family B (MDR/TAP),,ATP-binding cassette, sub-family B (MDR/TAP),,	75176396	75177325	0	1	-3944	75180809	171	75176694	-3952	NM_023732	163	NM_023732
chr1	75188781	83	73	NM_026187	Ankzf1	ankyrin repeat and zinc finger domain containing,ankyrin repeat and zinc finger domain containing,	75188411	75189186	2	1	-74	75188855	-261	75189042	147	NM_026187	334	NM_026187
chr1	75194341	8	5633	NM_026187	Ankzf1	ankyrin repeat and zinc finger domain containing,ankyrin repeat and zinc finger domain containing,	75193995	75194644	1	0	-946	75195287	-1195	75195536	6579	NM_026187	6828	NM_026187
chr1	75206022	12	1331	NM_029010	Glb1l	n/a	75205616	75206411	1	0	-42	75206064	-1535	75207557	1289	NM_029010	154	NM_011494
chr1	75207463	228	60	NM_011494	Stk16	serine/threonine kinase 16,serine/threonine kinase 16,	75207082	75207861	2	1	-108	75207571	-94	75207557	168	NM_011494	154	NM_011494
chr1	75209948	9	2545	NM_011494	Stk16	serine/threonine kinase 16,serine/threonine kinase 16,	75209628	75210276	0	1	-1488	75211436	-349	75210297	4033	NM_011494	2894	NM_011494
chr1	75214090	18	1738	NM_009447	Tuba4a	tubulin, alpha 4	75213707	75214514	2	1	565	75213525	-789	75214879	2303	NM_009447	949	NM_009447
chr1	75216060	73	-232	NM_009447	Tuba4a	tubulin, alpha 4	75215658	75216481	4	1	-68	75216128	-41	75216101	-300	NM_009447	-273	NM_009447
chr1	75231626	13	-1371	NM_001159883	Dnajb2	n/a	75231237	75231981	1	1	-88	75231714	392	75231234	-1283	NM_001159883	-1763	NM_001159883
chr1	75233079	83	82	NM_001159884	Dnajb2	n/a	75232502	75233645	4	1	31	75233048	2	75233077	51	NM_001159884	80	NM_001159884
chr1	75241434	8	8158	NM_001159885	Dnajb2	n/a	75241053	75241784	0	0	1137	75240297	-1237	75242671	7021	NM_001159885	9395	NM_001159885
chr1	75245036	13	11760	NM_001159885	Dnajb2	n/a	75244609	75245447	1	0	297	75244739	2365	75242671	11463	NM_001159885	9395	NM_001159885
chr1	75248564	10	12219	NM_008985	Ptprn	protein tyrosine phosphatase, receptor type, N,protein tyrosine phosphatase, receptor type, N,	75248210	75248954	0	1	-3650	75252214	414	75248150	8569	NM_008985	12633	NM_008985
chr1	75250374	18	10409	NM_008985	Ptprn	protein tyrosine phosphatase, receptor type, N,protein tyrosine phosphatase, receptor type, N,	75249779	75250981	0	1	-1840	75252214	-208	75250582	8569	NM_008985	10201	NM_008985
chr1	75254888	12	5895	NM_008985	Ptprn	protein tyrosine phosphatase, receptor type, N,protein tyrosine phosphatase, receptor type, N,	75254512	75255276	1	0	944	75253944	3894	75250994	6839	NM_008985	9789	NM_008985
chr1	75260859	237	-76	NM_008985	Ptprn	protein tyrosine phosphatase, receptor type, N,protein tyrosine phosphatase, receptor type, N,	75260443	75261251	3	1	-2	75260861	-47	75260906	-78	NM_008985	-123	NM_008985
chr1	75274793	25	162	NM_009049	Resp18	regulated endocrine-specific protein 18	75274414	75275164	1	1	631	75274162	-364	75275157	793	NM_009049	-202	NM_009049
chr1	75314235	34	-23	NM_001110831	Dnpep	n/a	75313858	75314634	5	1	89	75314146	-161	75314396	66	NM_001110831	-184	NM_001110831
chr1	75315389	9	-1177	NM_001110831	Dnpep	n/a	75315059	75315727	0	1	976	75314413	-506	75315895	-201	NM_001110831	-1683	NM_001110831
chr1	75334971	20	-20759	NM_001110831	Dnpep	n/a	75334585	75335329	2	0	175	75334796	1135	75333836	-20584	NM_001110831	-19624	NM_001110831
chr1	75339554	10	-17364	NM_010043	Des	desmin	75339215	75339951	1	1	886	75338668	9	75339545	-18250	NM_010043	-17373	NM_010043
chr1	75362338	9	5420	NM_010043	Des	desmin	75361939	75362683	0	1	1169	75361169	-323	75362661	4251	NM_010043	5743	NM_010043
chr1	75375950	9	-2738	NM_001085371	Speg	SPEG complex locus isoform 3,SPEG complex locus isoform 3,	75375778	75376118	1	1	-759	75376709	-477	75376427	-1979	NM_001085371	-2261	NM_001085371
chr1	75378183	10	-505	NM_001085371	Speg	SPEG complex locus isoform 3,SPEG complex locus isoform 3,	75377811	75378555	0	1	1474	75376709	-47	75378230	-1979	NM_001085371	-458	NM_001085371
chr1	75379311	17	623	NM_001085371	Speg	SPEG complex locus isoform 3,SPEG complex locus isoform 3,	75379009	75379624	0	0	2602	75376709	710	75378601	-1979	NM_001085371	-87	NM_001085371
chr1	75384218	14	2034	NM_001085370	Speg	SPEG complex locus isoform 2	75383856	75384600	0	1	-3435	75387653	-441	75384659	5469	NM_001085370	2475	NM_001085370
chr1	75389830	14	-6829	NM_001173477	Speg	n/a	75389456	75390200	0	0	2177	75387653	2105	75387725	5469	NM_001085370	5541	NM_001085370
chr1	75391086	11	-5573	NM_001173477	Speg	n/a	75390720	75391464	0	0	3433	75387653	3361	75387725	5469	NM_001085370	5541	NM_001085370
chr1	75395552	9	-1107	NM_001173477	Speg	n/a	75395197	75395907	0	1	-1639	75397191	166	75395386	532	NM_001173477	-1273	NM_001173477
chr1	75419577	37	-12940	NM_133708	Gmppa	GDP-mannose pyrophosphorylase A,GDP-mannose pyrophosphorylase A,GDP-mannose pyrophosphorylase A,	75419038	75420112	1	1	864	75418713	50	75419527	-13804	NM_133708	-12990	NM_133708
chr1	75424756	9	-7761	NM_133708	Gmppa	GDP-mannose pyrophosphorylase A,GDP-mannose pyrophosphorylase A,GDP-mannose pyrophosphorylase A,	75424557	75424932	0	1	-1236	75425992	-890	75425646	-6525	NM_133708	-6871	NM_133708
chr1	75432396	53	-121	NM_133708	Gmppa	GDP-mannose pyrophosphorylase A,GDP-mannose pyrophosphorylase A,GDP-mannose pyrophosphorylase A,	75431983	75432724	2	1	-9	75432405	-173	75432569	-112	NM_133708	52	NM_133708
chr1	75440555	18	-6529	NM_183022	Accn4	amiloride-sensitive cation channel 4, pituitary	75440077	75441061	0	0	-1908	75442463	-1389	75441944	-4621	NM_183022	-5140	NM_183022
chr1	75443257	15	-3827	NM_183022	Accn4	amiloride-sensitive cation channel 4, pituitary	75442879	75443623	1	1	794	75442463	-154	75443411	-4621	NM_183022	-3673	NM_183022
chr1	75444383	12	-2701	NM_183022	Accn4	amiloride-sensitive cation channel 4, pituitary	75444006	75444742	0	1	-1363	75445746	-291	75444674	-1338	NM_183022	-2410	NM_183022
chr1	75447333	14	249	NM_183022	Accn4	amiloride-sensitive cation channel 4, pituitary	75446869	75447812	1	1	91	75447242	14	75447319	158	NM_183022	235	NM_183022
chr1	75455014	22	7930	NM_183022	Accn4	amiloride-sensitive cation channel 4, pituitary	75454475	75455492	0	1	1449	75453565	-137	75455151	6481	NM_183022	8067	NM_183022
chr1	75474156	73	1890	NM_001001566	Chpf	chondroitin polymerizing factor isoform a	75473728	75474580	1	1	260	75473896	-6	75474162	2150	NM_001001566	1884	NM_001001566
chr1	75476042	253	4	NM_001001566	Chpf	chondroitin polymerizing factor isoform a	75475610	75476454	7	1	-40	75476082	-130	75476172	-24	NM_177056	66	NM_177056
chr1	75483304	69	7198	NM_177056	Tmem198	hypothetical protein LOC319998,hypothetical protein LOC319998,	75482924	75483660	1	1	12	75483292	-758	75484062	7186	NM_177056	7956	NM_177056
chr1	75502299	77	728	NM_178884	Obsl1	obscurin-like 1,obscurin-like 1,	75501794	75502792	5	1	59	75502240	91	75502208	787	NM_178884	819	NM_178884
chr1	75506717	11	3066	NM_010564	Inha	inhibin alpha	75506361	75507105	0	1	3086	75503631	533	75506184	-20	NM_010564	2533	NM_010564
chr1	75518114	40	11	NM_027886	Stk11ip	serine/threonine kinase 11 interacting protein,serine/threonine kinase 11 interacting protein,	75517704	75518522	2	1	-253	75518367	-289	75518403	264	NM_027886	300	NM_027886
chr1	75543243	23	403	NM_009208	Slc4a3	solute carrier family 4 (anion exchanger),	75542850	75543647	0	1	1887	75541356	608	75542635	-1484	NM_009208	-205	NM_009208
chr1	75547141	10	4301	NM_009208	Slc4a3	solute carrier family 4 (anion exchanger),	75546772	75547545	1	1	983	75546158	-30	75547171	3318	NM_009208	4331	NM_009208
chr1	75555854	16	13014	NM_009208	Slc4a3	solute carrier family 4 (anion exchanger),	75555436	75556263	2	1	-349	75556203	-188	75556042	13363	NM_009208	13202	NM_009208
chr1	75647546	17	104706	NM_009208	Slc4a3	solute carrier family 4 (anion exchanger),	75647154	75647897	0	0	2866	75644680	-2779	75650325	101840	NM_009208	107485	NM_009208
chr1	76009068	9	466228	NM_009208	Slc4a3	solute carrier family 4 (anion exchanger),	76008691	76009435	1	0	16	76009052	12195	75996873	466212	NM_009208	454033	NM_009208
chr1	76028501	8	485661	NM_009208	Slc4a3	solute carrier family 4 (anion exchanger),	76028124	76028833	0	1	4039	76024462	-384	76028885	481622	NM_009208	486045	NM_009208
chr1	76057566	8	514726	NM_009208	Slc4a3	solute carrier family 4 (anion exchanger),	76057189	76057897	0	1	-2326	76059892	-66	76057632	517052	NM_009208	514792	NM_009208
chr1	76065252	11	522412	NM_009208	Slc4a3	solute carrier family 4 (anion exchanger),	76064898	76065642	2	1	-922	76066174	-216	76065468	523334	NM_009208	522628	NM_009208
chr1	76181124	12	638284	NM_009208	Slc4a3	solute carrier family 4 (anion exchanger),	76180747	76181491	0	0	-8943	76190067	-1116	76182240	647227	NM_009208	639400	NM_009208
chr1	76522689	11	979849	NM_009208	Slc4a3	solute carrier family 4 (anion exchanger),	76522346	76523090	0	0	1933	76520756	-4634	76527323	977916	NM_009208	984340	NM_007936
chr1	76924573	11	587090	NM_007936	Epha4	Eph receptor A4,Eph receptor A4,	76924203	76924939	0	0	3093	76921480	-3160	76927733	590183	NM_007936	583930	NM_007936
chr1	77024688	9	486975	NM_007936	Epha4	Eph receptor A4,Eph receptor A4,	77024368	77025039	0	1	-1012	77025700	316	77024372	485963	NM_007936	487291	NM_007936
chr1	77065666	9	445997	NM_007936	Epha4	Eph receptor A4,Eph receptor A4,	77065305	77066033	0	0	2787	77062879	1503	77064163	448784	NM_007936	447500	NM_007936
chr1	77106974	11	404689	NM_007936	Epha4	Eph receptor A4,Eph receptor A4,	77106619	77107355	0	0	3024	77103950	-2103	77109077	407713	NM_007936	402586	NM_007936
chr1	77124068	9	387595	NM_007936	Epha4	Eph receptor A4,Eph receptor A4,	77123771	77124409	0	0	-3534	77127602	-8052	77132120	384061	NM_007936	379543	NM_007936
chr1	77151554	9	360109	NM_007936	Epha4	Eph receptor A4,Eph receptor A4,	77151160	77151904	0	0	-3617	77155171	7309	77144245	356492	NM_007936	367418	NM_007936
chr1	77203511	27	308152	NM_007936	Epha4	Eph receptor A4,Eph receptor A4,	77203121	77203865	0	0	3567	77199944	3702	77199809	311719	NM_007936	311854	NM_007936
chr1	77216722	14	294941	NM_007936	Epha4	Eph receptor A4,Eph receptor A4,	77216333	77217077	0	0	-2744	77219466	-2451	77219173	292197	NM_007936	292490	NM_007936
chr1	77304840	10	206823	NM_007936	Epha4	Eph receptor A4,Eph receptor A4,	77304455	77305199	2	1	-128	77304968	401	77304439	206695	NM_007936	207224	NM_007936
chr1	77322585	11	189078	NM_007936	Epha4	Eph receptor A4,Eph receptor A4,	77322233	77322977	1	0	-345	77322930	1056	77321529	188733	NM_007936	190134	NM_007936
chr1	77357966	20	153697	NM_007936	Epha4	Eph receptor A4,Eph receptor A4,	77357598	77358342	0	0	-2390	77360356	4888	77353078	151307	NM_007936	158585	NM_007936
chr1	77363085	11	148578	NM_007936	Epha4	Eph receptor A4,Eph receptor A4,	77362715	77363451	0	0	2652	77360433	-1288	77364373	151230	NM_007936	147290	NM_007936
chr1	77376999	9	134664	NM_007936	Epha4	Eph receptor A4,Eph receptor A4,	77376817	77377182	1	1	395	77376604	-559	77377558	135059	NM_007936	134105	NM_007936
chr1	77397735	14	113928	NM_007936	Epha4	Eph receptor A4,Eph receptor A4,	77397334	77398110	0	0	-1998	77399733	-1983	77399718	111930	NM_007936	111945	NM_007936
chr1	77423146	9	88517	NM_007936	Epha4	Eph receptor A4,Eph receptor A4,	77422784	77423489	1	0	-227	77423373	-2796	77425942	88290	NM_007936	85721	NM_007936
chr1	77492438	11	19225	NM_007936	Epha4	Eph receptor A4,Eph receptor A4,	77492065	77492809	3	1	-352	77492790	419	77492019	18873	NM_007936	19644	NM_007936
chr1	77493966	13	17697	NM_007936	Epha4	Eph receptor A4,Eph receptor A4,	77493596	77494360	1	1	268	77493698	-195	77494161	17965	NM_007936	17502	NM_007936
chr1	77503212	14	8451	NM_007936	Epha4	Eph receptor A4,Eph receptor A4,	77502822	77503608	1	0	-393	77503605	2545	77500667	8058	NM_007936	10996	NM_007936
chr1	77511807	26	-144	NM_007936	Epha4	Eph receptor A4,Eph receptor A4,	77511436	77512189	1	1	89	77511718	37	77511770	-55	NM_007936	-107	NM_007936
chr1	77518421	10	-6758	NM_007936	Epha4	Eph receptor A4,Eph receptor A4,	77518063	77518801	1	1	-756	77519177	179	77518242	-7514	NM_007936	-6579	NM_007936
chr1	77533715	9	-22052	NM_007936	Epha4	Eph receptor A4,Eph receptor A4,	77533530	77533906	0	1	-1047	77534762	-402	77534117	-23099	NM_007936	-22454	NM_007936
chr1	77771818	9	-260155	NM_007936	Epha4	Eph receptor A4,Eph receptor A4,	77771515	77772119	0	0	1161	77770657	-5299	77777117	-258994	NM_007936	-265454	NM_007936
chr1	77812153	13	-300490	NM_007936	Epha4	Eph receptor A4,Eph receptor A4,	77811862	77812435	0	0	2585	77809568	-3410	77815563	-297905	NM_007936	-303900	NM_007936
chr1	77919595	9	274116	NM_008781	Pax3	paired box 3,paired box 3,	77919232	77919933	0	0	-1862	77921457	-10620	77930215	272254	NM_008781	263496	NM_008781
chr1	78014583	11	179128	NM_008781	Pax3	paired box 3,paired box 3,	78014177	78014913	1	1	-696	78015279	166	78014417	178432	NM_008781	179294	NM_008781
chr1	78186934	8	6777	NM_008781	Pax3	paired box 3,paired box 3,	78186570	78187250	0	1	1113	78185821	726	78186208	7890	NM_008781	7503	NM_008781
chr1	78193266	11	445	NM_008781	Pax3	paired box 3,paired box 3,	78192905	78193641	3	1	-377	78193643	-883	78194149	68	NM_008781	-438	NM_001159520
chr1	78444690	15	40731	NM_011811	Farsb	phenylalanyl-tRNA synthetase, beta subunit,phenylalanyl-tRNA synthetase, beta subunit,	78444294	78445045	1	1	-827	78445517	-461	78445151	39904	NM_011811	40270	NM_011811
chr1	78470747	9	14674	NM_011811	Farsb	phenylalanyl-tRNA synthetase, beta subunit,phenylalanyl-tRNA synthetase, beta subunit,	78470384	78471128	0	0	-2012	78472759	2738	78468009	12662	NM_011811	17412	NM_011811
chr1	78485230	80	191	NM_011811	Farsb	phenylalanyl-tRNA synthetase, beta subunit,phenylalanyl-tRNA synthetase, beta subunit,	78484829	78485634	1	1	-375	78485605	-59	78485289	-184	NM_011811	132	NM_011811
chr1	78534476	16	26842	NM_026713	Mogat1	monoacylglycerol O-acyltransferase 1,monoacylglycerol O-acyltransferase 1,	78533917	78535044	3	1	257	78534219	824	78533652	26585	NM_026713	26018	NM_026713
chr1	78565290	10	57656	NM_026713	Mogat1	monoacylglycerol O-acyltransferase 1,monoacylglycerol O-acyltransferase 1,	78564909	78565653	2	1	43	78565247	155	78565135	57613	NM_026713	57501	NM_026713
chr1	78606266	9	-48133	NM_001001981	Utp14b	UTP14, U3 small nucleolar ribonucleoprotein,	78605896	78606591	0	1	4279	78601987	569	78605697	-52412	NM_001001981	-48702	NM_001001981
chr1	78654184	53	-215	NM_001001981	Utp14b	UTP14, U3 small nucleolar ribonucleoprotein,	78653790	78654567	2	1	232	78653952	-136	78654320	-447	NM_001001981	-79	NM_001001981
chr1	78742079	21	-71444	NM_021342	Kcne4	potassium voltage-gated channel, Isk-related	78741696	78742405	0	0	2330	78739749	3260	78738819	-73774	NM_021342	-74704	NM_021342
chr1	78778568	30	-34955	NM_021342	Kcne4	potassium voltage-gated channel, Isk-related	78778173	78778917	0	0	-1284	78779852	-1774	78780342	-33671	NM_021342	-33181	NM_021342
chr1	78780797	11	-32726	NM_021342	Kcne4	potassium voltage-gated channel, Isk-related	78780546	78781050	2	1	-859	78781656	-122	78780919	-31867	NM_021342	-32604	NM_021342
chr1	78808636	18	-4887	NM_021342	Kcne4	potassium voltage-gated channel, Isk-related	78808158	78809070	2	0	-314	78808950	-2907	78811543	-4573	NM_021342	-1980	NM_021342
chr1	78816857	13	3334	NM_021342	Kcne4	potassium voltage-gated channel, Isk-related	78816683	78817040	1	1	-625	78817482	6	78816851	3959	NM_021342	3328	NM_021342
chr1	78848959	28	35436	NM_021342	Kcne4	potassium voltage-gated channel, Isk-related	78848540	78849360	4	0	-245	78849204	-3475	78852434	35681	NM_021342	38911	NM_021342
chr1	78865579	9	52056	NM_021342	Kcne4	potassium voltage-gated channel, Isk-related	78865334	78865848	0	0	2882	78862697	8561	78857018	49174	NM_021342	43495	NM_021342
chr1	78963536	9	150013	NM_021342	Kcne4	potassium voltage-gated channel, Isk-related	78963255	78963799	1	1	-373	78963909	-312	78963848	150386	NM_021342	150325	NM_021342
chr1	79004079	9	190556	NM_021342	Kcne4	potassium voltage-gated channel, Isk-related	79003876	79004267	0	1	7744	78996335	627	79003452	182812	NM_021342	189929	NM_021342
chr1	79076946	18	263423	NM_021342	Kcne4	potassium voltage-gated channel, Isk-related	79076556	79077309	0	0	3728	79073218	1241	79075705	259695	NM_021342	262182	NM_021342
chr1	79180614	12	256051	NM_009129	Scg2	secretogranin II,secretogranin II,	79180261	79181005	0	0	-13146	79193760	-8035	79188649	242905	NM_009129	248016	NM_009129
chr1	79185505	9	251160	NM_009129	Scg2	secretogranin II,secretogranin II,	79185184	79185822	0	0	-8255	79193760	-3144	79188649	242905	NM_009129	248016	NM_009129
chr1	79311440	11	125225	NM_009129	Scg2	secretogranin II,secretogranin II,	79311058	79311802	1	0	494	79310946	2625	79308815	125719	NM_009129	127850	NM_009129
chr1	79413408	9	23257	NM_009129	Scg2	secretogranin II,secretogranin II,	79413014	79413758	0	0	-2999	79416407	-7526	79420934	20258	NM_009129	15731	NM_009129
chr1	79432857	18	3808	NM_009129	Scg2	secretogranin II,secretogranin II,	79432487	79433245	2	1	-58	79432915	-341	79433198	3750	NM_009129	3467	NM_009129
chr1	79436754	70	-89	NM_009129	Scg2	secretogranin II,secretogranin II,	79436422	79437154	3	1	87	79436667	-14	79436768	-2	NM_009129	-103	NM_009129
chr1	79447037	16	-10372	NM_009129	Scg2	secretogranin II,secretogranin II,	79446587	79447478	2	1	-4	79447041	0	79447038	-10376	NM_009129	-10373	NM_009129
chr1	79590306	9	78241	NM_183027	Ap1s3	adaptor-related protein complex AP-1, sigma 3	79590001	79590682	0	1	1826	79588480	811	79589495	80067	NM_183027	79052	NM_183027
chr1	79668327	14	220	NM_183027	Ap1s3	adaptor-related protein complex AP-1, sigma 3	79667930	79668663	0	1	1833	79666494	-416	79668743	2053	NM_183027	-196	NM_183027
chr1	79758488	31	-144	NM_027057	Wdfy1	WD repeat and FYVE domain containing 1	79758154	79758875	3	1	292	79758196	216	79758272	148	NM_001111279	72	NM_001111279
chr1	79762942	12	-4598	NM_027057	Wdfy1	WD repeat and FYVE domain containing 1	79762556	79763288	0	0	4746	79758196	4670	79758272	148	NM_001111279	72	NM_001111279
chr1	79772512	15	-80	NM_001081210	Mrpl44	mitochondrial ribosomal protein L44,mitochondrial ribosomal protein L44,	79772112	79772856	0	1	-1758	79774270	-339	79772851	1678	NM_001081210	259	NM_001081210
chr1	79991024	9	-135784	NM_009255	Serpine2	serine (or cysteine) proteinase inhibitor, clade,serine (or cysteine) proteinase inhibitor, clade,	79990652	79991389	0	0	-1955	79992979	-1182	79992206	-137739	NM_009255	-136966	NM_009255
chr1	80040897	9	169622	NM_173425	Fam124b	hypothetical protein LOC241128	80040546	80041240	0	0	4186	80036711	2957	80037940	173808	NM_173425	172579	NM_173425
chr1	80214900	34	-4381	NM_173425	Fam124b	hypothetical protein LOC241128	80214507	80215251	4	0	-50	80214950	5151	80209749	-4431	NM_173425	770	NM_173425
chr1	80337258	36	-253	NM_016716	Cul3	cullin 3	80336593	80337905	0	1	-3101	80340359	76	80337182	-3354	NM_016716	-177	NM_016716
chr1	80340092	8	-3087	NM_016716	Cul3	cullin 3	80339888	80340301	0	0	-267	80340359	2391	80337701	-3354	NM_016716	-696	NM_016716
chr1	80340574	9	-3569	NM_016716	Cul3	cullin 3	80340457	80340686	2	0	-149	80340723	2873	80337701	-3718	NM_016716	-696	NM_016716
chr1	80371685	10	-34680	NM_016716	Cul3	cullin 3	80371299	80372040	0	0	1362	80370323	-8285	80379970	-33318	NM_016716	-42965	NM_016716
chr1	80637747	15	117381	NM_175291	Dock10	n/a	80637378	80638136	0	0	-4305	80642052	5242	80632505	113076	NM_175291	122623	NM_175291
chr1	81266554	9	192663	NM_172849	9430031J16Rik	hypothetical protein LOC241134,hypothetical protein LOC241134,hypothetical protein LOC241134,hypothetical protein LOC241134,	81266205	81266905	0	0	11249	81255305	6260	81260294	181414	NM_172849	186403	NM_172849
chr1	81372439	16	298548	NM_172849	9430031J16Rik	hypothetical protein LOC241134,hypothetical protein LOC241134,hypothetical protein LOC241134,hypothetical protein LOC241134,	81372086	81372830	0	0	-12654	81385093	5967	81366472	311202	NM_172849	292581	NM_172849
chr1	81913308	11	374706	NM_010570	Irs1	insulin receptor substrate 1	81912958	81913694	0	1	-3499	81916807	-983	81914291	371207	NM_010570	373723	NM_010570
chr1	81965249	14	322765	NM_010570	Irs1	insulin receptor substrate 1	81964874	81965618	0	1	-4995	81970244	377	81964872	317770	NM_010570	323142	NM_010570
chr1	81987137	9	300877	NM_010570	Irs1	insulin receptor substrate 1	81986866	81987383	1	0	-972	81988109	-11314	81998451	299905	NM_010570	289563	NM_010570
chr1	82103652	9	184362	NM_010570	Irs1	insulin receptor substrate 1	82103299	82104043	0	1	2425	82101227	-374	82104026	186787	NM_010570	183988	NM_010570
chr1	82258507	13	29507	NM_010570	Irs1	insulin receptor substrate 1	82258129	82258921	0	1	1004	82257503	4	82258503	30511	NM_010570	29511	NM_010570
chr1	82279949	20	8065	NM_010570	Irs1	insulin receptor substrate 1	82279576	82280358	1	1	181	82279768	-83	82280032	8246	NM_010570	7982	NM_010570
chr1	82284959	15	3055	NM_010570	Irs1	insulin receptor substrate 1	82284397	82285470	1	1	866	82284093	40	82284919	3921	NM_010570	3095	NM_010570
chr1	82286554	28	1460	NM_010570	Irs1	insulin receptor substrate 1	82286093	82287007	1	1	-150	82286704	-105	82286659	1310	NM_010570	1355	NM_010570
chr1	82287663	36	351	NM_010570	Irs1	insulin receptor substrate 1	82287079	82288222	1	1	-467	82288130	40	82287623	-116	NM_010570	391	NM_010570
chr1	82313017	69	-136	NM_029777	Rhbdd1	rhomboid domain containing 1,rhomboid domain containing 1,rhomboid domain containing 1,	82312611	82313355	1	1	-159	82313176	-288	82313305	23	NM_029777	152	NM_029777
chr1	82383432	9	47809	NM_001122685	Rhbdd1	n/a	82383027	82383764	0	0	-2935	82386367	-6829	82390261	50744	NM_001122685	54638	NM_001122685
chr1	82583237	17	187	NM_007735	Col4a4	procollagen, type IV, alpha 4	82582732	82583724	4	1	77	82583160	-426	82583663	264	NM_007735	168	NM_007734
chr1	82721305	34	-187	NM_029409	Mff	hypothetical protein LOC75734,hypothetical protein LOC75734,	82720930	82721666	2	0	-142	82721447	4865	82716440	-45	NM_029409	-5052	NM_029409
chr1	82753989	8	11042	NM_025453	Tm4sf20	transmembrane 4 L six family member 20	82753605	82754329	0	1	-1033	82755022	-49	82754038	10009	NM_025453	10993	NM_025453
chr1	82812733	19	-23324	NM_010472	Agfg1	HIV-1 Rev binding protein,HIV-1 Rev binding protein,HIV-1 Rev binding protein,	82812381	82813125	1	1	-46	82812779	-325	82813058	-23278	NM_010472	-22999	NM_010472
chr1	82827971	9	-8086	NM_010472	Agfg1	HIV-1 Rev binding protein,HIV-1 Rev binding protein,HIV-1 Rev binding protein,	82827711	82828241	0	0	-1516	82829487	-1770	82829741	-6570	NM_010472	-6316	NM_010472
chr1	82835839	13	-218	NM_010472	Agfg1	HIV-1 Rev binding protein,HIV-1 Rev binding protein,HIV-1 Rev binding protein,	82835451	82836195	2	1	-519	82836358	-127	82835966	301	NM_010472	-91	NM_010472
chr1	83072850	10	-37827	NM_030556	Slc19a3	solute carrier family 19 (sodium/hydrogen,solute carrier family 19 (sodium/hydrogen,	83072474	83073210	1	1	505	83072345	143	83072707	-37322	NM_030556	-37684	NM_030556
chr1	83172942	10	16606	NM_027725	Wdr69	WD repeat domain 69	83172573	83173317	0	0	-1576	83174518	-9890	83182832	18182	NM_027725	26496	NM_027725
chr1	83232625	9	76289	NM_027725	Wdr69	WD repeat domain 69	83232338	83232916	1	0	-939	83233564	-14010	83246635	77228	NM_027725	90299	NM_027725
chr1	83340593	11	64182	NM_172430	Sphkap	sphingosine kinase type 1-interacting protein,sphingosine kinase type 1-interacting protein,	83340224	83340968	0	0	3439	83337154	2617	83337976	67621	NM_172430	66799	NM_172430
chr1	83703934	9	-299159	NM_172430	Sphkap	sphingosine kinase type 1-interacting protein,sphingosine kinase type 1-interacting protein,	83703595	83704308	0	0	-19281	83723215	4172	83699762	-318440	NM_172430	-294987	NM_172430
chr1	83753499	9	-348724	NM_172430	Sphkap	sphingosine kinase type 1-interacting protein,sphingosine kinase type 1-interacting protein,	83753157	83753821	0	0	1536	83751963	7724	83745775	-347188	NM_172430	-341000	NM_172430
chr1	84022864	9	258356	NM_001003948	Pid1	hypothetical protein LOC98496	84022510	84023254	0	1	1411	84021453	-791	84023655	259767	NM_001003948	257565	NM_001003948
chr1	84029720	10	251500	NM_001003948	Pid1	hypothetical protein LOC98496	84029344	84030080	0	0	-1127	84030847	-4447	84034167	250373	NM_001003948	247053	NM_001003948
chr1	84048332	10	232888	NM_001003948	Pid1	hypothetical protein LOC98496	84047967	84048703	1	0	-198	84048530	1711	84046621	232690	NM_001003948	234599	NM_001003948
chr1	84108239	9	172981	NM_001003948	Pid1	hypothetical protein LOC98496	84108018	84108473	0	0	-4272	84112511	-1679	84109918	168709	NM_001003948	171302	NM_001003948
chr1	84344401	9	-63181	NM_001003948	Pid1	hypothetical protein LOC98496	84344127	84344690	1	0	-105	84344506	-22509	84366910	-63286	NM_001003948	-85690	NM_001003948
chr1	84367575	11	-86355	NM_001003948	Pid1	hypothetical protein LOC98496	84367210	84367946	1	1	660	84366915	665	84366910	-85695	NM_001003948	-85690	NM_001003948
chr1	84473007	9	-191787	NM_001003948	Pid1	hypothetical protein LOC98496	84472725	84473289	0	0	-4913	84477920	8625	84464382	-196700	NM_001003948	-183162	NM_001003948
chr1	84607666	11	85130	NM_152915	Dner	delta/notch-like EGF-related receptor,delta/notch-like EGF-related receptor,	84607223	84608103	0	0	-7423	84615089	-3206	84610872	77707	NM_152915	81924	NM_152915
chr1	84691474	10	1322	NM_152915	Dner	delta/notch-like EGF-related receptor,delta/notch-like EGF-related receptor,	84691082	84691826	0	1	10930	84680544	0	84691474	12252	NM_152915	1322	NM_152915
chr1	84706849	30	-14053	NM_152915	Dner	delta/notch-like EGF-related receptor,delta/notch-like EGF-related receptor,	84706464	84707208	2	1	-26	84706875	-133	84706982	-14079	NM_152915	-14186	NM_152915
chr1	84720572	9	-27776	NM_152915	Dner	delta/notch-like EGF-related receptor,delta/notch-like EGF-related receptor,	84720315	84720829	0	0	-2420	84722992	-2980	84723552	-30196	NM_152915	-30756	NM_152915
chr1	84757632	9	-64836	NM_152915	Dner	delta/notch-like EGF-related receptor,delta/notch-like EGF-related receptor,	84757383	84757899	2	1	-676	84758308	237	84757395	-65512	NM_152915	-64599	NM_152915
chr1	84836216	64	-199	NM_025386	Fbxo36	F-box protein 36	84835800	84836604	3	1	470	84835746	-222	84836438	133	NM_133975	23	NM_025386
chr1	84878109	16	41694	NM_025386	Fbxo36	F-box protein 36	84877720	84878464	0	0	15095	84863014	-9518	84887627	26599	NM_025386	44031	NM_027921
chr1	84932574	11	-916	NM_027921	Slc16a14	solute carrier family 16 (monocarboxylic acid	84932202	84932946	0	0	-7120	84939694	1166	84931408	-8036	NM_027921	250	NM_027921
chr1	87689848	23	-173	NM_133781	Cab39	MO25 protein,MO25 protein,	87689468	87690212	1	1	-166	87690014	-203	87690051	-7	NM_133781	30	NM_133781
chr1	87690937	20	916	NM_133781	Cab39	MO25 protein,MO25 protein,	87690389	87691434	0	1	923	87690014	458	87690479	-7	NM_133781	458	NM_133781
chr1	87718713	9	28692	NM_133781	Cab39	MO25 protein,MO25 protein,	87718351	87719061	1	0	959	87717754	3749	87714964	27733	NM_133781	24943	NM_133781
chr1	87950198	9	7761	NM_001144992	2810459M11Rik	n/a	87949831	87950575	1	1	466	87949732	188	87950010	7295	NM_001144992	7573	NM_001144992
chr1	87961233	33	40	NM_027357	Psmd1	proteasome 26S non-ATPase subunit 1	87960826	87961620	0	1	5276	87955957	84	87961149	-5236	NM_027357	-44	NM_027357
chr1	88070170	9	18781	NM_027456	Armc9	armadillo repeat containing 9 isoform 2,armadillo repeat containing 9 isoform 2,armadillo repeat containing 9 isoform 2,armadillo repeat containing 9 isoform 2,armadillo repeat containing 9 isoform 2,armadillo repeat containing 9 isoform 2,armadillo repeat containing 9 isoform 2,	88069949	88070395	1	1	477	88069693	159	88070011	18304	NM_027456	18622	NM_027456
chr1	88111028	9	59639	NM_027456	Armc9	armadillo repeat containing 9 isoform 2,armadillo repeat containing 9 isoform 2,armadillo repeat containing 9 isoform 2,armadillo repeat containing 9 isoform 2,armadillo repeat containing 9 isoform 2,armadillo repeat containing 9 isoform 2,armadillo repeat containing 9 isoform 2,	88110711	88111354	0	0	-1862	88112890	-3992	88115020	61501	NM_027456	63631	NM_027456
chr1	88199860	36	65	NM_145222	B3gnt7	UDP-GlcNAc:betaGal	88199354	88200375	0	1	-2198	88202058	22	88199838	2263	NM_145222	43	NM_145222
chr1	88202700	8	2905	NM_145222	B3gnt7	UDP-GlcNAc:betaGal	88202327	88203064	2	1	244	88202456	709	88201991	2661	NM_145222	2196	NM_145222
chr1	88249505	15	6525	NM_010880	Ncl	nucleolin	88248994	88249994	0	1	1969	88247536	-844	88250349	8494	NM_010880	5681	NM_010880
chr1	88256134	30	-104	NM_010880	Ncl	nucleolin	88255790	88256543	2	1	10	88256124	-117	88256251	-94	NM_010880	-221	NM_010880
chr1	88285439	15	-723	NM_010341	Nmur1	G protein-coupled receptor 66	88285065	88285801	1	1	904	88284535	-607	88286046	181	NM_010341	-1330	NM_010341
chr1	88331017	139	8114	NM_027966	1700019O17Rik	n/a	88330611	88331377	3	1	-56	88331073	-224	88331241	8170	NM_027966	8338	NM_027966
chr1	88339094	28	16191	NM_027966	1700019O17Rik	n/a	88338694	88339458	0	1	-1805	88340899	67	88339027	17996	NM_027966	16124	NM_027966
chr1	88367588	52	44685	NM_027966	1700019O17Rik	n/a	88367253	88367997	2	0	121	88367467	-2573	88370161	44564	NM_027966	47258	NM_027966
chr1	88369089	20	46186	NM_027966	1700019O17Rik	n/a	88368729	88369489	0	0	1622	88367467	-1072	88370161	44564	NM_027966	47258	NM_027966
chr1	88384289	26	-39021	NM_008972	Ptma	prothymosin alpha	88383931	88384669	4	1	186	88384103	-61	88384350	-39207	NM_008972	-38960	NM_008972
chr1	88400836	59	-22474	NM_008972	Ptma	prothymosin alpha	88400287	88401340	2	1	-97	88400933	57	88400779	-22377	NM_008972	-22531	NM_008972
chr1	88406379	13	-16931	NM_008972	Ptma	prothymosin alpha	88405997	88406746	1	0	15	88406364	-1283	88407662	-16946	NM_008972	-15648	NM_008972
chr1	88419343	12	-3967	NM_008972	Ptma	prothymosin alpha	88418973	88419717	0	0	-2633	88421976	-2065	88421408	-1334	NM_008972	-1902	NM_008972
chr1	88423132	57	-178	NM_008972	Ptma	prothymosin alpha	88422666	88423600	2	1	116	88423016	-6	88423138	-294	NM_008972	-172	NM_008972
chr1	88424882	18	1572	NM_008972	Ptma	prothymosin alpha	88424509	88425245	2	1	722	88424160	43	88424839	850	NM_008972	1529	NM_008972
chr1	88479225	112	-149	NM_008801	Pde6d	phosphodiesterase 6D, cGMP-specific, rod, delta	88478842	88479607	2	1	11	88479214	73	88479152	-138	NM_008801	-76	NM_008801
chr1	88483559	35	-115	NM_172974	Cops7b	COP9 (constitutive photomorphogenic) homolog,	88483154	88483894	3	1	93	88483466	-53	88483612	-208	NM_172974	-62	NM_172974
chr1	88501685	9	18011	NM_172974	Cops7b	COP9 (constitutive photomorphogenic) homolog,	88501330	88502028	0	1	4022	88497663	-100	88501785	13989	NM_172974	18111	NM_172974
chr1	88542499	9	24648	NM_010933	Nppc	natriuretic peptide precursor type C	88542132	88542876	0	0	-1775	88544274	-4532	88547031	22873	NM_010933	20116	NM_010933
chr1	88547294	8	19853	NM_010933	Nppc	natriuretic peptide precursor type C	88547061	88547548	0	1	-2973	88550267	263	88547031	16880	NM_010933	20116	NM_010933
chr1	88566964	36	183	NM_010933	Nppc	natriuretic peptide precursor type C	88566354	88567500	0	1	1960	88565004	360	88566604	2143	NM_010933	543	NM_010933
chr1	88571360	11	-4213	NM_010933	Nppc	natriuretic peptide precursor type C	88570999	88571743	3	1	-124	88571484	106	88571254	-4337	NM_010933	-4107	NM_010933
chr1	88572385	11	-5238	NM_010933	Nppc	natriuretic peptide precursor type C	88572043	88572779	0	0	729	88571656	1131	88571254	-4509	NM_010933	-4107	NM_010933
chr1	88600233	23	-145	NM_153530	Dis3l2	DIS3 mitotic control homolog (S.,DIS3 mitotic control homolog (S.,DIS3 mitotic control homolog (S.,	88599858	88600569	1	1	730	88599503	121	88600112	-875	NM_153530	-266	NM_153530
chr1	88898138	8	88365	NM_007433	Alppl2	alkaline phosphatase 5,alkaline phosphatase 5,	88897763	88898499	0	0	-1522	88899660	3632	88894506	86843	NM_007433	91997	NM_007433
chr1	88907831	12	78672	NM_007433	Alppl2	alkaline phosphatase 5,alkaline phosphatase 5,	88907458	88908202	2	0	-70	88907901	-8758	88916589	78602	NM_007433	69914	NM_007433
chr1	88911603	8	74900	NM_007433	Alppl2	alkaline phosphatase 5,alkaline phosphatase 5,	88911377	88911846	0	0	3702	88907901	-4986	88916589	78602	NM_007433	69914	NM_007433
chr1	88912285	11	74218	NM_007433	Alppl2	alkaline phosphatase 5,alkaline phosphatase 5,	88911921	88912657	0	0	4384	88907901	-4304	88916589	78602	NM_007433	69914	NM_007433
chr1	88952034	10	34469	NM_007433	Alppl2	alkaline phosphatase 5,alkaline phosphatase 5,	88951664	88952408	0	0	-2826	88954860	-2594	88954628	31643	NM_007433	31875	NM_007433
chr1	88983919	16	2584	NM_007433	Alppl2	alkaline phosphatase 5,alkaline phosphatase 5,	88983564	88984313	3	1	45	88983874	-117	88984036	2629	NM_007433	2467	NM_007433
chr1	88995530	10	2651	NM_001081082	Alpi	alkaline phosphatase, intestinal	88995148	88995884	3	1	32	88995498	176	88995354	2683	NM_001081082	2827	NM_001081082
chr1	89024462	15	2880	NM_007432	Akp3	alkaline phosphatase 3, intestine, not Mn	89024126	89024867	2	1	219	89024243	28	89024434	2661	NM_007432	2852	NM_007432
chr1	89026134	9	4552	NM_007432	Akp3	alkaline phosphatase 3, intestine, not Mn	89025834	89026414	0	0	1891	89024243	1700	89024434	2661	NM_007432	2852	NM_007432
chr1	89066935	58	-15333	NM_021306	Ecel1	endothelin converting enzyme-like 1,endothelin converting enzyme-like 1,	89066560	89067304	2	0	-131	89067066	1463	89065472	-15464	NM_021306	-13870	NM_021306
chr1	89072757	17	-14469	NM_021600	Chrnd	cholinergic receptor, nicotinic, delta,cholinergic receptor, nicotinic, delta,	89072387	89073131	3	1	-153	89072910	148	89072609	-14316	NM_021600	-14617	NM_021600
chr1	89077869	20	-9357	NM_021600	Chrnd	cholinergic receptor, nicotinic, delta,cholinergic receptor, nicotinic, delta,	89077532	89078276	0	0	-3438	89081307	-1540	89079409	-5919	NM_021600	-7817	NM_021600
chr1	89081735	19	-5491	NM_021600	Chrnd	cholinergic receptor, nicotinic, delta,cholinergic receptor, nicotinic, delta,	89081372	89082112	1	1	428	89081307	-119	89081854	-5919	NM_021600	-5372	NM_021600
chr1	89110429	30	-59	NM_023314	Eif4e2	eukaryotic translation initiation factor 4E,eukaryotic translation initiation factor 4E,	89110032	89110780	1	1	-34	89110463	-54	89110483	-25	NM_023314	-5	NM_023314
chr1	89114277	10	3764	NM_001039169	Eif4e2	eukaryotic translation initiation factor 4E,eukaryotic translation initiation factor 4E,	89113933	89114669	0	0	3814	89110463	3675	89110602	-25	NM_023314	89	NM_001039169
chr1	89223390	44	-182	NM_146112	Gigyf2	trinucleotide repeat containing 15,trinucleotide repeat containing 15,trinucleotide repeat containing 15,trinucleotide repeat containing 15,	89223006	89223762	2	1	-192	89223582	-201	89223591	10	NM_146112	-12	NM_001110212
chr1	89253009	10	29406	NM_001110212	Gigyf2	n/a	89252640	89253384	0	0	3715	89249294	1327	89251682	25691	NM_001110212	28079	NM_001110212
chr1	89270780	11	20524	NM_001110227	Kcnj13	n/a	89270435	89271179	1	0	-803	89271583	-4502	89275282	19721	NM_001110227	16022	NM_001110227
chr1	89272518	11	18786	NM_001110227	Kcnj13	n/a	89272146	89272882	0	0	935	89271583	-2764	89275282	19721	NM_001110227	16022	NM_001110227
chr1	89293880	9	-2576	NM_001110227	Kcnj13	n/a	89293494	89294238	0	1	1443	89292437	-453	89294333	-1133	NM_001110227	-3029	NM_001110227
chr1	89301333	13	-10029	NM_001110227	Kcnj13	n/a	89300950	89301686	1	1	-163	89301496	-675	89302008	-10192	NM_001110227	-10704	NM_001110227
chr1	89303782	11	-12478	NM_001110227	Kcnj13	n/a	89303280	89304275	2	1	97	89303685	201	89303581	-12381	NM_001110227	-12277	NM_001110227
chr1	89405994	13	943	NM_019867	Ngef	neuronal guanine nucleotide exchange factor	89405639	89406383	0	1	1063	89404931	-124	89406118	2006	NM_019867	819	NM_019867
chr1	89421629	14	-14692	NM_019867	Ngef	neuronal guanine nucleotide exchange factor	89421275	89422017	1	0	-22	89421651	-1043	89422672	-14714	NM_019867	-15735	NM_019867
chr1	89425862	10	-18925	NM_019867	Ngef	neuronal guanine nucleotide exchange factor	89425507	89426243	1	0	612	89425250	-2894	89428756	-18313	NM_019867	-21819	NM_019867
chr1	89612577	10	-40068	NM_029846	Atg16l1	APG16L beta isoform,APG16L beta isoform,APG16L beta isoform,APG16L beta isoform,	89612209	89612968	1	1	602	89611975	750	89611827	-40670	NM_029846	-40818	NM_029846
chr1	89652665	80	20	NM_029846	Atg16l1	APG16L beta isoform,APG16L beta isoform,APG16L beta isoform,APG16L beta isoform,	89652326	89653070	2	1	-154	89652819	-28	89652693	174	NM_029846	48	NM_029846
chr1	89905018	27	108	NM_001033291	Usp40	ubiquitin specific peptidase 40,ubiquitin specific peptidase 40,ubiquitin specific peptidase 40,ubiquitin specific peptidase 40,	89904627	89905371	2	1	106	89904912	-63	89905081	214	NM_001033291	45	NM_001033291
chr1	90173372	13	760	NM_172505	A730008H23Rik	hypothetical protein LOC212427	90173001	90173776	1	1	-28	90173400	605	90172767	732	NM_172505	1365	NM_172505
chr1	90174300	15	-146	NM_198652	Hjurp	hypothetical protein LOC381280	90173971	90174645	1	1	-775	90175075	194	90174106	-921	NM_198652	26	NM_172505
chr1	90187146	14	-12992	NM_198652	Hjurp	hypothetical protein LOC381280	90186538	90187804	0	0	3475	90183671	1973	90185173	-9517	NM_198652	-11019	NM_198652
chr1	90254312	9	-49281	NM_029269	Spp2	secreted phosphoprotein 2	90253972	90254684	0	1	1238	90253074	-129	90254441	49788	NM_134252	-49152	NM_029269
chr1	90290431	9	-13162	NM_029269	Spp2	secreted phosphoprotein 2	90290241	90290607	0	0	2759	90287672	-2226	90292657	-15921	NM_029269	-10936	NM_029269
chr1	90302949	57	-644	NM_029269	Spp2	secreted phosphoprotein 2	90302514	90303383	3	1	129	90302820	-134	90303083	-773	NM_029269	-510	NM_029269
chr1	90346833	9	43240	NM_029269	Spp2	secreted phosphoprotein 2	90346670	90346996	0	0	-4621	90351454	-706	90347539	47861	NM_029269	43946	NM_029269
chr1	90347289	9	43696	NM_029269	Spp2	secreted phosphoprotein 2	90347151	90347421	0	1	-4165	90351454	-250	90347539	47861	NM_029269	43946	NM_029269
chr1	90405064	11	1577	NM_008132	Glrp1	glutamine repeat protein 1	90404694	90405430	0	0	2184	90402880	1086	90403978	3761	NM_008132	2663	NM_008132
chr1	90556186	10	42580	NM_177305	Arl4c	ADP-ribosylation factor-like 7	90555816	90556560	0	0	-2525	90558711	4293	90551893	40055	NM_177305	46873	NM_177305
chr1	90559729	12	39037	NM_177305	Arl4c	ADP-ribosylation factor-like 7	90559376	90560112	1	0	440	90559289	-5622	90565351	39477	NM_177305	33415	NM_177305
chr1	90596081	29	2685	NM_177305	Arl4c	ADP-ribosylation factor-like 7	90595590	90596555	2	1	-19	90596100	-834	90596915	2666	NM_177305	1851	NM_177305
chr1	90597790	20	976	NM_177305	Arl4c	ADP-ribosylation factor-like 7	90597421	90598185	1	1	331	90597459	-17	90597807	1307	NM_177305	959	NM_177305
chr1	90598787	31	-21	NM_177305	Arl4c	ADP-ribosylation factor-like 7	90598387	90599192	1	1	-175	90598962	-19	90598806	-196	NM_177305	-40	NM_177305
chr1	90602360	18	-3594	NM_177305	Arl4c	ADP-ribosylation factor-like 7	90601910	90602775	0	1	3398	90598962	-864	90603224	-196	NM_177305	-4458	NM_177305
chr1	90793849	11	-173187	NM_133816	Sh3bp4	SH3-domain binding protein 4	90793491	90794227	0	0	1584	90792265	8762	90785087	-174771	NM_133816	-181949	NM_133816
chr1	90930461	10	-36575	NM_133816	Sh3bp4	SH3-domain binding protein 4	90930075	90930811	1	1	-606	90931067	69	90930392	-35969	NM_133816	-36644	NM_133816
chr1	90967063	23	27	NM_133816	Sh3bp4	SH3-domain binding protein 4	90966327	90967723	0	1	2791	90964272	52	90967011	-2764	NM_133816	-25	NM_133816
chr1	90971486	11	4450	NM_133816	Sh3bp4	SH3-domain binding protein 4	90971128	90971879	2	0	35	90971451	-2458	90973944	4415	NM_133816	6908	NM_133816
chr1	90977792	14	10756	NM_133816	Sh3bp4	SH3-domain binding protein 4	90977370	90978213	1	1	-179	90977971	144	90977648	10935	NM_133816	10612	NM_133816
chr1	91351031	14	-354	NM_178119	Agap1	centaurin, gamma 2 isoform 1	91350632	91351396	0	1	-1122	91352153	-4	91351035	768	NM_001037136	-350	NM_178119
chr1	91352437	23	1052	NM_001037136	Agap1	centaurin, gamma 2 isoform 2,centaurin, gamma 2 isoform 2,	91351963	91352913	1	1	284	91352153	-37	91352474	768	NM_001037136	1089	NM_001037136
chr1	91353624	9	2239	NM_001037136	Agap1	centaurin, gamma 2 isoform 2,centaurin, gamma 2 isoform 2,	91353275	91353980	0	0	1471	91352153	919	91352705	768	NM_001037136	1320	NM_001037136
chr1	91361878	10	10493	NM_001037136	Agap1	centaurin, gamma 2 isoform 2,centaurin, gamma 2 isoform 2,	91361507	91362313	0	1	-4408	91366286	-931	91362809	14901	NM_001037136	11424	NM_001037136
chr1	91441961	32	90576	NM_001037136	Agap1	centaurin, gamma 2 isoform 2,centaurin, gamma 2 isoform 2,	91441614	91442358	0	0	-2289	91444250	-2800	91444761	92865	NM_001037136	93376	NM_001037136
chr1	91473747	12	122362	NM_001037136	Agap1	centaurin, gamma 2 isoform 2,centaurin, gamma 2 isoform 2,	91473367	91474111	0	0	1373	91472374	-1017	91474764	120989	NM_001037136	123379	NM_001037136
chr1	91544724	16	193339	NM_001037136	Agap1	centaurin, gamma 2 isoform 2,centaurin, gamma 2 isoform 2,	91544370	91545114	1	1	421	91544303	171	91544553	192918	NM_001037136	193168	NM_001037136
chr1	91560248	20	208863	NM_001037136	Agap1	centaurin, gamma 2 isoform 2,centaurin, gamma 2 isoform 2,	91559885	91560633	0	1	1407	91558841	-156	91560404	207456	NM_001037136	209019	NM_001037136
chr1	91665894	9	161857	NM_010262	Gbx2	gastrulation brain homeobox 2	91665512	91666254	1	1	69	91665825	348	91665546	161926	NM_010262	162205	NM_010262
chr1	91830944	11	-3193	NM_010262	Gbx2	gastrulation brain homeobox 2	91830542	91831338	2	1	-601	91831545	-500	91831444	-3794	NM_010262	-3693	NM_010262
chr1	91837999	21	-10248	NM_010262	Gbx2	gastrulation brain homeobox 2	91837608	91838397	1	1	-61	91838060	-365	91838364	-10309	NM_010262	-10613	NM_010262
chr1	91903991	14	7161	NM_139152	Asb18	ankyrin repeat and SOCS box-containing 18	91903279	91904621	0	1	-5935	91909926	-314	91904305	1226	NM_139152	6847	NM_139152
chr1	91938142	9	-26990	NM_139152	Asb18	ankyrin repeat and SOCS box-containing 18	91937865	91938419	0	1	2603	91935539	224	91937918	-24387	NM_139152	-26766	NM_139152
chr1	91968648	27	-57496	NM_139152	Asb18	ankyrin repeat and SOCS box-containing 18	91968294	91969038	0	1	1344	91967304	47	91968601	-56152	NM_139152	-57449	NM_139152
chr1	92122470	22	21893	NM_007722	Cxcr7	chemokine orphan receptor 1	92121989	92122981	2	0	199	92122271	-1756	92124226	21694	NM_007722	23649	NM_007722
chr1	92131700	15	31123	NM_007722	Cxcr7	chemokine orphan receptor 1	92131330	92132074	2	1	291	92131409	737	92130963	30832	NM_007722	30386	NM_007722
chr1	92165395	26	64818	NM_007722	Cxcr7	chemokine orphan receptor 1	92164823	92165936	0	1	7437	92157958	229	92165166	57381	NM_007722	64589	NM_007722
chr1	92276810	11	176233	NM_007722	Cxcr7	chemokine orphan receptor 1	92276456	92277194	2	1	-548	92277358	319	92276491	176781	NM_007722	175914	NM_007722
chr1	92294053	14	193476	NM_007722	Cxcr7	chemokine orphan receptor 1	92293682	92294426	0	0	-1438	92295491	-1095	92295148	194914	NM_007722	194571	NM_007722
chr1	92305639	12	-194360	NM_133805	Cops8	COP9 signalosome subunit 8	92305262	92306013	0	0	-2036	92307675	-3410	92309049	-192324	NM_133805	-190950	NM_133805
chr1	92358280	8	-141719	NM_133805	Cops8	COP9 signalosome subunit 8	92358061	92358495	0	0	1486	92356794	2388	92355892	-143205	NM_133805	-144107	NM_133805
chr1	92408750	10	-91249	NM_133805	Cops8	COP9 signalosome subunit 8	92408369	92409105	1	0	221	92408529	4447	92404303	-91470	NM_133805	-95696	NM_133805
chr1	92484844	10	-15155	NM_133805	Cops8	COP9 signalosome subunit 8	92484490	92485234	0	1	-1336	92486180	-119	92484963	-13819	NM_133805	-15036	NM_133805
chr1	92499912	123	-87	NM_133805	Cops8	COP9 signalosome subunit 8	92499525	92500269	1	1	-91	92500003	-192	92500104	4	NM_133805	105	NM_133805
chr1	92629365	11	129366	NM_133805	Cops8	COP9 signalosome subunit 8	92629023	92629730	1	1	-301	92629666	470	92628895	129667	NM_133805	128896	NM_133805
chr1	92793831	15	-17845	NM_053015	Mlph	melanophilin	92793446	92794182	1	1	210	92793621	-111	92793942	-18055	NM_053015	-17734	NM_053015
chr1	92895785	14	482	NM_001111312	Lrrfip1	n/a	92895403	92896173	3	1	353	92895432	68	92895717	129	NM_001111312	414	NM_001111312
chr1	92973791	27	23771	NM_001111311	Lrrfip1	n/a	92973422	92974173	1	1	-461	92974252	13	92973778	24232	NM_001111311	23758	NM_001111311
chr1	92982417	11	32397	NM_001111311	Lrrfip1	n/a	92982119	92982764	2	0	-596	92983013	1168	92981249	32993	NM_001111311	31229	NM_001111311
chr1	93023744	15	-17935	NM_001033408	Rbm44	RNA binding motif protein 44	93023380	93024129	0	1	-2558	93026302	-873	93024617	-15377	NM_001033408	-17062	NM_001033408
chr1	93078012	13	1614	NM_178401	Ramp1	n/a	93077862	93078170	1	1	-21	93078033	826	93077186	1635	NM_178401	788	NM_178401
chr1	93093560	9	17162	NM_178401	Ramp1	n/a	93093199	93093940	0	1	-3192	93096752	942	93092618	20354	NM_178401	16220	NM_178401
chr1	93146687	43	-208	NM_026454	Ube2f	NEDD8-conjugating enzyme,NEDD8-conjugating enzyme,NEDD8-conjugating enzyme,NEDD8-conjugating enzyme,NEDD8-conjugating enzyme,	93146304	93147049	2	1	-407	93147094	-207	93146894	199	NM_026454	0	NM_026454
chr1	93147531	18	636	NM_026454	Ube2f	NEDD8-conjugating enzyme,NEDD8-conjugating enzyme,NEDD8-conjugating enzyme,NEDD8-conjugating enzyme,NEDD8-conjugating enzyme,	93147127	93147963	0	1	437	93147094	11	93147520	199	NM_026454	625	NM_026454
chr1	93194610	11	-304	NM_016717	Scly	selenocysteine lyase,selenocysteine lyase,selenocysteine lyase,	93194229	93194946	0	1	2088	93192522	91	93194519	-2392	NM_016717	-395	NM_016717
chr1	93252668	14	5019	NM_027551	Klhl30	kelch-like 30	93252266	93253067	2	1	-198	93252866	-110	93252778	5217	NM_027551	5129	NM_027551
chr1	93263406	25	400	NM_173395	Fam132b	hypothetical protein LOC227358	93263015	93263759	0	1	1471	93261935	16	93263390	-1071	NM_173395	384	NM_173395
chr1	93295629	10	-269	NM_023343	Ilkap	integrin-linked kinase-associated	93295264	93296008	1	1	282	93295347	-6	93295635	13	NM_023343	-275	NM_023343
chr1	93309870	38	-71	NM_019479	Hes6	hairy and enhancer of split 6	93309495	93310250	0	1	-3753	93313623	-80	93309950	-3824	NM_019479	-151	NM_019479
chr1	93310982	40	-1183	NM_019479	Hes6	hairy and enhancer of split 6	93310625	93311379	0	0	-2641	93313623	675	93310307	-3824	NM_019479	-508	NM_019479
chr1	93342581	12	13324	NM_011066	Per2	period homolog 2,period homolog 2,	93342215	93342959	1	0	764	93341817	4045	93338536	14088	NM_011066	17369	NM_011066
chr1	93353107	16	2798	NM_011066	Per2	period homolog 2,period homolog 2,	93352562	93353678	1	0	-144	93353251	-1380	93354487	2654	NM_011066	1418	NM_011066
chr1	93355899	108	6	NM_011066	Per2	period homolog 2,period homolog 2,	93355396	93356421	4	1	105	93355794	-29	93355928	111	NM_011066	-23	NM_011066
chr1	93391373	27	129	NM_028718	Traf3ip1	TNF receptor-associated factor 3 interacting,TNF receptor-associated factor 3 interacting,	93391017	93391763	1	1	-114	93391487	32	93391341	243	NM_028718	97	NM_028718
chr1	93437078	45	-63	NM_001039126	Asb1	ankyrin repeat and SOCS box-containing protein 1	93436711	93437479	3	1	127	93436951	-315	93437393	-190	NM_001039126	252	NM_001039126
chr1	93459345	10	21689	NM_023046	Asb1	ankyrin repeat and SOCS box-containing protein 1,ankyrin repeat and SOCS box-containing protein 1,	93458991	93459727	0	0	1881	93457464	1220	93458125	19808	NM_023046	20469	NM_023046
chr1	93651612	10	-46441	NM_007855	Twist2	twist homolog 2	93651210	93651954	1	0	-204	93651816	-2466	93654078	-46237	NM_007855	-43975	NM_007855
chr1	93755103	11	57050	NM_007855	Twist2	twist homolog 2	93754730	93755495	0	1	1352	93753751	-236	93755339	55698	NM_007855	57286	NM_007855
chr1	93787288	8	89235	NM_007855	Twist2	twist homolog 2	93787017	93787529	0	0	-2936	93790224	-2721	93790009	92171	NM_007855	91956	NM_007855
chr1	93876292	10	168678	NM_207225	Hdac4	histone deacetylase 4,histone deacetylase 4,histone deacetylase 4,	93875932	93876668	0	0	-4999	93881291	-1793	93878085	163679	NM_207225	166885	NM_207225
chr1	93955578	9	89392	NM_207225	Hdac4	histone deacetylase 4,histone deacetylase 4,histone deacetylase 4,	93955220	93955964	0	0	-4904	93960482	-3664	93959242	84488	NM_207225	85728	NM_207225
chr1	93980785	31	64185	NM_207225	Hdac4	histone deacetylase 4,histone deacetylase 4,histone deacetylase 4,	93980313	93981274	2	0	345	93980440	1977	93978808	64530	NM_207225	66162	NM_207225
chr1	93983396	10	61574	NM_207225	Hdac4	histone deacetylase 4,histone deacetylase 4,histone deacetylase 4,	93982998	93983742	2	1	-272	93983668	-196	93983592	61302	NM_207225	61378	NM_207225
chr1	94000054	10	44916	NM_207225	Hdac4	histone deacetylase 4,histone deacetylase 4,histone deacetylase 4,	93999656	94000400	0	0	-1446	94001500	1271	93998783	43470	NM_207225	46187	NM_207225
chr1	94027153	76	17817	NM_207225	Hdac4	histone deacetylase 4,histone deacetylase 4,histone deacetylase 4,	94026745	94027544	2	1	-63	94027216	-362	94027515	17754	NM_207225	17455	NM_207225
chr1	94041543	19	3427	NM_207225	Hdac4	histone deacetylase 4,histone deacetylase 4,histone deacetylase 4,	94041072	94042049	2	1	-150	94041693	-384	94041927	3277	NM_207225	3043	NM_207225
chr1	94071360	15	-26390	NM_207225	Hdac4	histone deacetylase 4,histone deacetylase 4,histone deacetylase 4,	94070918	94071798	0	1	-2764	94074124	421	94070939	-29154	NM_207225	-25969	NM_207225
chr1	94074827	27	-29857	NM_207225	Hdac4	histone deacetylase 4,histone deacetylase 4,histone deacetylase 4,	94074442	94075229	1	1	703	94074124	457	94074370	-29154	NM_207225	-29400	NM_207225
chr1	94077077	153	-32107	NM_207225	Hdac4	histone deacetylase 4,histone deacetylase 4,histone deacetylase 4,	94076703	94077467	4	1	58	94077019	-347	94077424	-32049	NM_207225	-32454	NM_207225
chr1	94115521	9	-70551	NM_207225	Hdac4	histone deacetylase 4,histone deacetylase 4,histone deacetylase 4,	94115298	94115737	0	0	1775	94113746	-1227	94116748	-68776	NM_207225	-71778	NM_207225
chr1	94125100	9	-80130	NM_207225	Hdac4	histone deacetylase 4,histone deacetylase 4,histone deacetylase 4,	94124995	94125214	0	1	1472	94123628	612	94124488	-78658	NM_207225	-79518	NM_207225
chr1	94370532	76	-197	NM_024197	Ndufa10	NADH dehydrogenase (ubiquinone) 1 alpha	94370165	94370909	6	0	132	94370400	3022	94367510	-65	NM_024197	2825	NM_024197
chr1	94376538	11	658	NM_147038	Olfr1416	olfactory receptor 1416	94376148	94376901	0	1	2910	94373628	-162	94376700	-3293	NM_024197	496	NM_147038
chr1	94538712	20	-150	NM_001163425	Myeov2	n/a	94538348	94539092	2	1	34	94538678	267	94538445	-116	NM_001163425	117	NM_001163425
chr1	94556181	12	-10763	NM_153114	Otos	otospiralin	94555762	94556611	0	1	1586	94554595	-213	94556394	-9177	NM_153114	-10976	NM_153114
chr1	94596049	16	-50631	NM_153114	Otos	otospiralin	94595605	94596466	0	0	9045	94587004	1027	94595022	-41586	NM_153114	-49604	NM_153114
chr1	94599372	9	-53954	NM_153114	Otos	otospiralin	94599198	94599544	0	0	-6701	94606073	4350	94595022	-60655	NM_153114	-49604	NM_153114
chr1	94641732	32	-86530	NM_016696	Gpc1	glypican 1	94641374	94642143	1	0	-243	94641975	2805	94638927	-86287	NM_016696	-89335	NM_016696
chr1	94663838	11	-64424	NM_016696	Gpc1	glypican 1	94663459	94664195	2	1	615	94663223	518	94663320	-65039	NM_016696	-64942	NM_016696
chr1	94696500	15	-31762	NM_016696	Gpc1	glypican 1	94696311	94696708	1	1	74	94696426	-892	94697392	-31836	NM_016696	-30870	NM_016696
chr1	94727675	37	-587	NM_016696	Gpc1	glypican 1	94727272	94728020	2	0	28	94727647	-832	94728507	-615	NM_016696	245	NM_016696
chr1	94729257	21	995	NM_016696	Gpc1	glypican 1	94728633	94729985	1	1	138	94729119	-32	94729289	857	NM_016696	1027	NM_016696
chr1	94745530	13	17268	NM_016696	Gpc1	glypican 1	94745102	94745969	0	1	-3143	94748673	293	94745237	20411	NM_016696	16975	NM_016696
chr1	94784922	11	14561	NM_172850	Ankmy1	ankyrin repeat and MYND domain containing 1	94784552	94785288	0	1	-1510	94786432	-227	94785149	13051	NM_172850	14334	NM_172850
chr1	94799838	12	-355	NM_172850	Ankmy1	ankyrin repeat and MYND domain containing 1	94799325	94800398	2	1	343	94799495	481	94799357	-12	NM_172850	126	NM_172850
chr1	94802301	9	-1264	NM_175118	Dusp28	dual specificity phosphatase 28	94802053	94802554	0	0	-1452	94803753	-1187	94803488	188	NM_175118	-77	NM_175118
chr1	94803736	43	171	NM_175118	Dusp28	dual specificity phosphatase 28	94803320	94804145	1	1	-17	94803753	-30	94803766	188	NM_175118	201	NM_175118
chr1	94808160	14	179	NM_181405	Rnpepl1	arginyl aminopeptidase (aminopeptidase B)-like	94807730	94808607	1	1	176	94807984	487	94807673	3	NM_181405	-308	NM_181405
chr1	94831085	51	101	NM_011796	Capn10	calpain 10	94830685	94831548	1	1	-181	94831266	918	94830167	282	NM_011796	-817	NM_011796
chr1	94921024	10	18114	NM_001159658	Aqp12	n/a	94920636	94921380	1	1	429	94920595	-198	94921222	17685	NM_001159658	18312	NM_001159658
chr1	94997082	21	1360	NM_001110315	Kif1a	n/a	94996652	94997531	1	1	-449	94997531	-452	94997534	911	NM_001110315	908	NM_001110315
chr1	94998392	59	50	NM_001110315	Kif1a	n/a	94997592	94999135	4	1	42	94998350	81	94998311	92	NM_001110315	131	NM_001110315
chr1	95106930	9	-25543	NM_172463	Sned1	sushi, nidogen and EGF-like domains 1	95106657	95107194	0	1	1804	95105126	-854	95107784	-27347	NM_172463	-24689	NM_172463
chr1	95120565	17	-11908	NM_172463	Sned1	sushi, nidogen and EGF-like domains 1	95120144	95120888	1	0	408	95120157	2071	95118494	-12316	NM_172463	-13979	NM_172463
chr1	95131575	9	-898	NM_172463	Sned1	sushi, nidogen and EGF-like domains 1	95131351	95131781	0	1	-1115	95132690	-31	95131606	217	NM_172463	-867	NM_172463
chr1	95133179	26	706	NM_172463	Sned1	sushi, nidogen and EGF-like domains 1	95132774	95133599	1	1	489	95132690	205	95132974	217	NM_172463	501	NM_172463
chr1	95227076	9	12289	NM_080850	Pask	PAS domain containing serine/threonine kinase,PAS domain containing serine/threonine kinase,PAS domain containing serine/threonine kinase,	95226749	95227433	0	0	-1190	95228266	-6855	95233931	11099	NM_080850	5434	NM_080850
chr1	95240018	78	-203	NM_023200	Ppp1r7	protein phosphatase-1 regulatory subunit 7	95239621	95240387	1	1	-588	95240606	-222	95240240	385	NM_023200	19	NM_023200
chr1	95298165	24	27693	NM_207031	Ano7	transmembrane protein 16g	95297766	95298510	1	1	139	95298026	26	95298139	27554	NM_207031	27667	NM_207031
chr1	95341956	62	33429	NM_133808	Hdlbp	high density lipoprotein binding protein,high density lipoprotein binding protein,high density lipoprotein binding protein,	95341391	95342490	3	1	98	95341858	-4	95341960	33527	NM_133808	33425	NM_133808
chr1	95375530	199	-39	NM_010891	Sept2	septin 2	95375067	95375990	2	1	-35	95375565	-38	95375568	-4	NM_010891	0	NM_010891
chr1	95408418	26	-262	NM_145519	Farp2	FERM, RhoGEF and pleckstrin domain protein 2	95408033	95408769	0	1	2471	95405947	-519	95408937	-2733	NM_145519	257	NM_145519
chr1	95437354	15	28674	NM_145519	Farp2	FERM, RhoGEF and pleckstrin domain protein 2	95436993	95437729	0	0	3256	95434098	-5274	95442628	25418	NM_145519	33948	NM_145519
chr1	95509380	10	22924	NM_021537	Stk25	serine/threonine kinase 25	95509022	95509758	0	0	2750	95506630	3034	95506346	25674	NM_021537	25958	NM_021537
chr1	95532383	94	-79	NM_021537	Stk25	serine/threonine kinase 25	95531990	95532795	4	1	-141	95532524	-11	95532394	-220	NM_021537	-90	NM_021537
chr1	95582043	29	-227	NM_016778	Bok	Bcl-2-related ovarian killer protein	95581645	95582439	0	1	-2856	95584899	-19	95582062	2629	NM_016778	-208	NM_016778
chr1	95583494	13	1224	NM_016778	Bok	Bcl-2-related ovarian killer protein	95583087	95583854	0	1	-1405	95584899	4	95583490	2629	NM_016778	1220	NM_016778
chr1	95584722	75	2452	NM_016778	Bok	Bcl-2-related ovarian killer protein	95584323	95585070	3	0	-177	95584899	1232	95583490	2629	NM_016778	1220	NM_016778
chr1	95646609	11	4806	NM_025920	Thap4	THAP domain containing 4,THAP domain containing 4,	95646258	95646958	0	1	-1062	95647671	622	95645987	3744	NM_025920	5428	NM_025920
chr1	95650443	13	972	NM_025920	Thap4	THAP domain containing 4,THAP domain containing 4,	95650048	95650792	0	1	-1321	95651764	-360	95650803	155	NM_174874	612	NM_025920
chr1	95651444	158	-29	NM_025920	Thap4	THAP domain containing 4,THAP domain containing 4,	95651044	95651792	1	1	-320	95651764	-65	95651509	155	NM_174874	-94	NM_025920
chr1	95684941	10	13570	NM_001105667	Dtymk	n/a	95684562	95685346	0	0	2484	95682457	-4515	95689456	16054	NM_001105667	9055	NM_001105667
chr1	95698508	27	3	NM_001105667	Dtymk	n/a	95698178	95698875	1	1	-34	95698542	67	95698441	-31	NM_023136	70	NM_001105667
chr1	95700672	34	131	NM_025454	Ing5	inhibitor of growth family, member 5	95700153	95701172	2	1	-163	95700835	89	95700583	294	NM_025454	42	NM_025454
chr1	95722028	42	212	NM_178882	D2hgdh	D-2-hydroxyglutarate dehydrogenase,D-2-hydroxyglutarate dehydrogenase,D-2-hydroxyglutarate dehydrogenase,D-2-hydroxyglutarate dehydrogenase,	95721662	95722406	2	1	-67	95722095	-82	95722110	279	NM_178882	294	NM_178882
chr1	95908805	9	-8264	NM_173772	Neu4	sialidase 4	95908585	95909037	0	0	-1784	95910589	2792	95906013	-6480	NM_173772	-11056	NM_173772
chr1	95932199	15	15130	NM_173772	Neu4	sialidase 4	95931870	95932564	0	0	2111	95930088	1856	95930343	13019	NM_173772	13274	NM_173772
chr1	96159879	14	-210749	NM_008798	Pdcd1	programmed cell death 1	96159500	96160244	2	1	267	96159612	-92	96159971	-210482	NM_008798	-210841	NM_008798
chr1	96314543	11	-365413	NM_008798	Pdcd1	programmed cell death 1	96314175	96314911	0	0	1968	96312575	-28748	96343291	-363445	NM_008798	-394161	NM_008798
chr1	96400661	15	-451531	NM_008798	Pdcd1	programmed cell death 1	96400284	96401028	0	1	-4549	96405210	67	96400594	-456080	NM_008798	-451464	NM_008798
chr1	97210034	51	-170	NM_026321	Fam174a	hypothetical protein LOC67698,hypothetical protein LOC67698,	97209645	97210388	5	1	-102	97210136	-706	97210740	-68	NM_026321	536	NM_026321
chr1	97260828	9	50624	NM_026321	Fam174a	hypothetical protein LOC67698,hypothetical protein LOC67698,	97260508	97261129	0	0	-3731	97264559	-6352	97267180	54355	NM_026321	56976	NM_026321
chr1	97319112	17	108908	NM_026321	Fam174a	hypothetical protein LOC67698,hypothetical protein LOC67698,	97318749	97319479	1	0	-30	97319142	8884	97310228	108938	NM_026321	100024	NM_026321
chr1	97564281	9	-110	NM_009183	St8sia4	ST8 alpha-N-acetyl-neuraminide	97564052	97564538	3	1	118	97564163	21	97564260	8	NM_001159745	-89	NM_009183
chr1	97801077	11	-236906	NM_009183	St8sia4	ST8 alpha-N-acetyl-neuraminide	97800710	97801454	0	0	-13354	97814431	5907	97795170	-250260	NM_009183	-230999	NM_009183
chr1	97830720	9	-266549	NM_009183	St8sia4	ST8 alpha-N-acetyl-neuraminide	97830594	97830844	0	0	-2952	97833672	35550	97795170	-269501	NM_009183	-230999	NM_009183
chr1	97956982	9	-392811	NM_009183	St8sia4	ST8 alpha-N-acetyl-neuraminide	97956644	97957349	1	0	182	97956800	9122	97947860	-392629	NM_009183	-383689	NM_009183
chr1	98259685	15	509063	NM_172658	Slco4c1	solute carrier organic anion transporter family,	98259205	98260157	1	0	728	98258957	36909	98222776	509791	NM_172658	545972	NM_172658
chr1	98667137	10	101611	NM_172658	Slco4c1	solute carrier organic anion transporter family,	98666790	98667526	0	0	2148	98664989	8849	98658288	103759	NM_172658	110460	NM_172658
chr1	98809545	12	-40797	NM_172658	Slco4c1	solute carrier organic anion transporter family,	98809212	98809948	1	0	-256	98809801	5544	98804001	-41053	NM_172658	-35253	NM_172658
chr1	98957883	9	-63746	NM_001039475	Slco6b1	solute carrier organic anion transporter family,	98957651	98958118	0	0	-4829	98962712	-7695	98965578	62168	NM_028942	59302	NM_028942
chr1	99096570	9	-71690	NM_028942	Slco6c1	solute carrier organic anion transporter family,	99096311	99096819	0	0	37293	99059277	-12436	99109006	-34397	NM_028942	-84126	NM_028942
chr1	99495565	10	63030	NM_133825	D1Ertd622e	hypothetical protein LOC52392,hypothetical protein LOC52392,	99495212	99495956	2	0	-222	99495787	6542	99489023	62808	NM_133825	69572	NM_133825
chr1	99508495	9	50100	NM_133825	D1Ertd622e	hypothetical protein LOC52392,hypothetical protein LOC52392,	99508344	99508650	1	0	-983	99509478	-2233	99510728	49117	NM_133825	47867	NM_133825
chr1	99558633	20	-38	NM_133825	D1Ertd622e	hypothetical protein LOC52392,hypothetical protein LOC52392,	99558282	99559026	1	1	-649	99559282	-40	99558673	-687	NM_133825	-78	NM_133825
chr1	99604193	12	-45598	NM_133825	D1Ertd622e	hypothetical protein LOC52392,hypothetical protein LOC52392,	99603791	99604535	0	0	-3682	99607875	-3773	99607966	-49280	NM_133825	-49371	NM_133825
chr1	99666610	28	59	NM_173760	Ppip5k2	histidine acid phosphatase domain containing 1,histidine acid phosphatase domain containing 1,histidine acid phosphatase domain containing 1,	99666226	99666972	0	1	-2160	99668770	-123	99666733	2015	NM_026250	-22	NM_026250
chr1	99674328	9	7573	NM_026250	Gin1	zinc finger, H2C2 domain containing	99674178	99674478	2	1	242	99674086	724	99673604	7331	NM_026250	6849	NM_026250
chr1	99839073	9	153136	NM_013626	Pam	peptidylglycine alpha-amidating monooxygenase,peptidylglycine alpha-amidating monooxygenase,peptidylglycine alpha-amidating monooxygenase,	99838733	99839416	0	0	-10632	99849705	-1108	99840181	142504	NM_013626	152028	NM_013626
chr1	99873810	46	118399	NM_013626	Pam	peptidylglycine alpha-amidating monooxygenase,peptidylglycine alpha-amidating monooxygenase,peptidylglycine alpha-amidating monooxygenase,	99873248	99874377	1	1	-9	99873819	25	99873785	118390	NM_013626	118424	NM_013626
chr1	99901355	9	90854	NM_013626	Pam	peptidylglycine alpha-amidating monooxygenase,peptidylglycine alpha-amidating monooxygenase,peptidylglycine alpha-amidating monooxygenase,	99901073	99901634	1	0	-146	99901501	2581	99898774	90708	NM_013626	93435	NM_013626
chr1	99944548	25	47661	NM_013626	Pam	peptidylglycine alpha-amidating monooxygenase,peptidylglycine alpha-amidating monooxygenase,peptidylglycine alpha-amidating monooxygenase,	99944089	99945004	2	0	2	99944546	-4432	99948980	47663	NM_013626	43229	NM_013626
chr1	99998097	13	-5888	NM_013626	Pam	peptidylglycine alpha-amidating monooxygenase,peptidylglycine alpha-amidating monooxygenase,peptidylglycine alpha-amidating monooxygenase,	99997807	99998406	1	1	-297	99998394	-466	99998563	-6185	NM_013626	-6354	NM_013626
chr1	100086154	9	-93945	NM_013626	Pam	peptidylglycine alpha-amidating monooxygenase,peptidylglycine alpha-amidating monooxygenase,peptidylglycine alpha-amidating monooxygenase,	100085909	100086404	0	0	1228	100084926	-1496	100087650	-92717	NM_013626	-95441	NM_013626
chr1	100200124	12	-117576	NM_027584	Slco6d1	n/a	100199747	100200491	1	0	-603	100200727	-3498	100203622	-116973	NM_027584	-114078	NM_027584
chr1	100221315	9	-96385	NM_027584	Slco6d1	n/a	100220942	100221651	0	0	20588	100200727	17693	100203622	-116973	NM_027584	-114078	NM_027584
chr1	100239963	12	-77737	NM_027584	Slco6d1	n/a	100239564	100240308	0	0	-7179	100247142	-7060	100247023	-70558	NM_027584	-70677	NM_027584
chr1	100381585	14	63885	NM_001164233	Slco6d1	n/a	100381122	100382074	0	0	-1905	100383490	-6923	100388508	65790	NM_001164233	70808	NM_001164233
chr1	100417907	11	100207	NM_001164233	Slco6d1	n/a	100417510	100418246	0	0	4929	100412978	-27738	100445645	95278	NM_001164233	127945	NM_001164233
chr1	100823762	9	506062	NM_001164233	Slco6d1	n/a	100823373	100824109	0	0	3078	100820684	2691	100821071	502984	NM_001164233	503371	NM_001164233
chr1	100849833	10	532133	NM_001164233	Slco6d1	n/a	100849450	100850194	0	0	17042	100832791	28762	100821071	515091	NM_001164233	503371	NM_001164233
chr1	101377993	12	-291348	NM_172851	Cntnap5b	contactin associated protein-like 5,contactin associated protein-like 5,	101377583	101378327	0	0	-14915	101392908	-33662	101411655	-276433	NM_172851	-257686	NM_172851
chr1	101527984	17	-141357	NM_172851	Cntnap5b	contactin associated protein-like 5,contactin associated protein-like 5,	101527626	101528370	0	0	25354	101502630	-4514	101532498	-166711	NM_172851	-136843	NM_172851
chr1	101639162	13	-30179	NM_172851	Cntnap5b	contactin associated protein-like 5,contactin associated protein-like 5,	101638783	101639562	0	0	3541	101635621	-12544	101651706	-33720	NM_172851	-17635	NM_172851
chr1	102859092	9	1189751	NM_172851	Cntnap5b	contactin associated protein-like 5,contactin associated protein-like 5,	102858854	102859331	0	0	-5445	102864537	14709	102844383	1195196	NM_172851	1175042	NM_172851
chr1	103533959	9	1864618	NM_172851	Cntnap5b	contactin associated protein-like 5,contactin associated protein-like 5,	103533724	103534190	0	0	25506	103508453	-14003	103547962	1839112	NM_172851	1878621	NM_172851
chr1	104296686	9	-2368709	NM_011800	Cdh20	cadherin 20	104296402	104297005	0	0	-10522	104307208	4710	104291976	-2358187	NM_011800	-2373419	NM_011800
chr1	104375852	21	-2289543	NM_011800	Cdh20	cadherin 20	104375428	104376172	0	0	-4262	104380114	22756	104353096	-2285281	NM_011800	-2312299	NM_011800
chr1	104983718	21	-1681677	NM_011800	Cdh20	cadherin 20	104983365	104984109	0	0	10563	104973155	-17281	105000999	-1692240	NM_011800	-1664396	NM_011800
chr1	105931072	23	-734323	NM_011800	Cdh20	cadherin 20	105930717	105931459	0	0	15878	105915194	-33834	105964906	-750201	NM_011800	-700489	NM_011800
chr1	106111250	9	-554145	NM_011800	Cdh20	cadherin 20	106110933	106111548	0	0	2173	106109077	137103	105974147	-556318	NM_011800	-691248	NM_011800
chr1	106154876	22	-510519	NM_011800	Cdh20	cadherin 20	106154483	106155228	0	0	-42097	106196973	-94031	106248907	-468422	NM_011800	-416488	NM_011800
chr1	106320821	9	-344574	NM_011800	Cdh20	cadherin 20	106320701	106320942	0	0	1329	106319492	34937	106285884	-345903	NM_011800	-379511	NM_011800
chr1	106372185	9	-293210	NM_011800	Cdh20	cadherin 20	106371825	106372569	0	0	5830	106366355	-21001	106393186	-299040	NM_011800	-272209	NM_011800
chr1	106574909	12	-90486	NM_011800	Cdh20	cadherin 20	106574536	106575272	0	0	-28794	106603703	11661	106563248	-61692	NM_011800	-102147	NM_011800
chr1	106905409	11	240014	NM_011800	Cdh20	cadherin 20	106905030	106905777	0	0	4274	106901135	14759	106890650	235740	NM_011800	225255	NM_011800
chr1	107560209	27	44	NM_013784	Pign	phosphatidylinositol glycan anchor biosynthesis,,phosphatidylinositol glycan anchor biosynthesis,,	107559802	107560619	0	1	-2440	107562649	315	107559894	2212	NM_029349	359	NM_013784
chr1	107886883	93	-99	NM_001122676	Zcchc2	n/a	107886509	107887265	4	1	-35	107886918	-40	107886923	-64	NM_001122676	-59	NM_001122676
chr1	107888283	11	1301	NM_001122675	Zcchc2	n/a	107887860	107888707	1	1	-134	107888417	-188	107888471	1435	NM_001122675	1489	NM_001122675
chr1	107890653	9	3671	NM_001122675	Zcchc2	n/a	107890392	107890916	1	1	392	107890261	-26	107890679	3279	NM_001122675	3697	NM_001122675
chr1	107953758	9	66776	NM_001122675	Zcchc2	n/a	107953495	107954038	0	0	-14996	107968754	-7329	107961087	81772	NM_001122675	74105	NM_001122675
chr1	108064867	22	-3578	NM_133821	Phlpp1	n/a	108064237	108065563	1	0	793	108064074	-3190	108068057	-4371	NM_133821	-388	NM_133821
chr1	108067998	140	-447	NM_133821	Phlpp1	n/a	108067601	108068350	2	1	-127	108068125	-59	108068057	-320	NM_133821	-388	NM_133821
chr1	108069681	20	1236	NM_133821	Phlpp1	n/a	108069324	108070069	0	1	1498	108068183	-59	108069740	-262	NM_133821	1295	NM_133821
chr1	108297861	14	229416	NM_133821	Phlpp1	n/a	108297466	108298255	1	1	-540	108298401	-505	108298366	229956	NM_133821	229921	NM_133821
chr1	108509498	9	101369	NM_009741	Bcl2	B-cell leukemia/lymphoma 2 isoform 1	108509106	108509842	1	0	-586	108510084	-3368	108512866	100783	NM_009741	98001	NM_009741
chr1	108599435	14	11432	NM_009741	Bcl2	B-cell leukemia/lymphoma 2 isoform 1	108599060	108599796	0	0	-3791	108603226	4540	108594895	7641	NM_009741	15972	NM_009741
chr1	108609641	11	1226	NM_009741	Bcl2	B-cell leukemia/lymphoma 2 isoform 1	108609280	108610016	2	1	538	108609103	187	108609454	1764	NM_009741	1413	NM_009741
chr1	108648737	12	7582	NM_027534	Kdsr	follicular lymphoma variant translocation 1	108648390	108649126	0	0	-2094	108650831	-1359	108650096	5488	NM_027534	6223	NM_027534
chr1	108656499	22	-180	NM_027534	Kdsr	follicular lymphoma variant translocation 1	108656138	108656882	1	1	982	108655517	45	108656454	802	NM_027534	-135	NM_027534
chr1	108693170	65	132	NM_009190	Vps4b	vacuolar protein sorting 4b	108692705	108693596	1	1	-102	108693272	51	108693119	30	NM_009190	183	NM_009190
chr1	109326106	9	6841	NM_027548	Serpinb7	serine (or cysteine) proteinase inhibitor, clade	109325845	109326365	0	0	1125	109324981	4777	109321329	5716	NM_027548	2064	NM_027548
chr1	109421779	10	-3800	NM_198028	Serpinb10	serine (or cysteine) proteinase inhibitor, clade	109421382	109422126	0	1	-3020	109424799	-474	109422253	-780	NM_198028	-3326	NM_198028
chr1	109464741	12	-21841	NM_001159748	Serpinb8	n/a	109464401	109465145	0	0	11107	109453634	9314	109455427	28055	NM_001160307	29848	NM_001160307
chr1	110022698	12	536116	NM_011459	Serpinb8	serine (or cysteine) proteinase inhibitor, clade,serine (or cysteine) proteinase inhibitor, clade,serine (or cysteine) proteinase inhibitor, clade,	110022491	110022945	0	0	-2574	110025272	24829	109997869	538690	NM_011459	511287	NM_011459
chr1	110548180	9	1061598	NM_011459	Serpinb8	serine (or cysteine) proteinase inhibitor, clade,serine (or cysteine) proteinase inhibitor, clade,serine (or cysteine) proteinase inhibitor, clade,	110547816	110548524	0	0	19951	110528229	-13186	110561366	1041647	NM_011459	1074784	NM_011459
chr1	110918063	9	-962250	NM_172853	Cdh7	cadherin 7, type 2,cadherin 7, type 2,	110917717	110918417	0	0	-35167	110953230	22791	110895272	-927083	NM_172853	-985041	NM_172853
chr1	110995097	15	-885216	NM_172853	Cdh7	cadherin 7, type 2,cadherin 7, type 2,	110994727	110995480	0	0	-8611	111003708	12091	110983006	-876605	NM_172853	-897307	NM_172853
chr1	111825437	9	-54876	NM_172853	Cdh7	cadherin 7, type 2,cadherin 7, type 2,	111825040	111825784	0	0	-5830	111831267	-6741	111832178	-49046	NM_172853	-48135	NM_172853
chr1	112697646	9	176303	NM_001081386	Cdh19	cadherin 19, type 2	112697346	112697937	0	0	11888	112685758	-29945	112727591	188191	NM_001081386	146358	NM_001081386
chr1	112703673	10	170276	NM_001081386	Cdh19	cadherin 19, type 2	112703303	112704048	0	0	17915	112685758	-23918	112727591	188191	NM_001081386	146358	NM_001081386
chr1	112740685	9	133264	NM_001081386	Cdh19	cadherin 19, type 2	112740370	112741001	0	0	8021	112732664	13094	112727591	141285	NM_001081386	146358	NM_001081386
chr1	112766712	11	107237	NM_001081386	Cdh19	cadherin 19, type 2	112766364	112767100	0	0	-1182	112767894	39121	112727591	106055	NM_001081386	146358	NM_001081386
chr1	113233258	9	-359309	NM_001081386	Cdh19	cadherin 19, type 2	113233161	113233358	0	1	-9197	113242455	72	113233186	-368506	NM_001081386	-359237	NM_001081386
chr1	113465769	21	295726	NM_001081316	Dsel	dermatan sulfate epimerase-like	113465365	113466107	0	0	17383	113448386	16989	113448780	313109	NM_001081316	312715	NM_001081316
chr1	113954021	12	-192526	NM_001081316	Dsel	dermatan sulfate epimerase-like	113953887	113954158	0	1	-39593	113993614	324	113953697	-232119	NM_001081316	-192202	NM_001081316
chr1	114311011	8	-549516	NM_001081316	Dsel	dermatan sulfate epimerase-like	114310632	114311357	0	0	-6102	114317113	-2263	114313274	-555618	NM_001081316	-551779	NM_001081316
chr1	114635960	9	-874465	NM_001081316	Dsel	dermatan sulfate epimerase-like	114635745	114636177	0	0	11383	114624577	-17931	114653891	-863082	NM_001081316	-892396	NM_001081316
chr1	116627303	12	-954410	NM_001077425	Cntnap5a	contactin associated protein-like 5A	116626929	116627673	0	0	9833	116617470	55454	116571849	-964243	NM_001077425	-1009864	NM_001077425
chr1	117352306	9	-229407	NM_001077425	Cntnap5a	contactin associated protein-like 5A	117352108	117352494	0	0	31586	117320720	-7528	117359834	-260993	NM_001077425	-221879	NM_001077425
chr1	118000334	9	418621	NM_001077425	Cntnap5a	contactin associated protein-like 5A	118000020	118000630	0	0	3614	117996720	3427	117996907	415007	NM_001077425	415194	NM_001077425
chr1	118214011	9	632298	NM_001077425	Cntnap5a	contactin associated protein-like 5A	118213703	118214324	1	0	628	118213383	-9471	118223482	631670	NM_001077425	641769	NM_001077425
chr1	118769036	9	1187323	NM_001077425	Cntnap5a	contactin associated protein-like 5A	118768755	118769288	0	0	28386	118740650	-67771	118836807	1158937	NM_001077425	1255094	NM_001077425
chr1	118960585	10	1247124	NM_011650	Tsn	translin	118960211	118960955	0	0	4995	118955590	43312	118917273	1252119	NM_011650	1290436	NM_011650
chr1	118963895	21	1243814	NM_011650	Tsn	translin	118963374	118964396	0	0	8305	118955590	46622	118917273	1252119	NM_011650	1290436	NM_011650
chr1	118965141	12	1242568	NM_011650	Tsn	translin	118964771	118965515	0	0	-9077	118974218	47868	118917273	1233491	NM_011650	1290436	NM_011650
chr1	118999559	12	1208150	NM_011650	Tsn	translin	118999183	118999927	0	0	25341	118974218	-19792	119019351	1233491	NM_011650	1188358	NM_011650
chr1	119160233	43	1047476	NM_011650	Tsn	translin	119160037	119160399	0	0	12341	119147892	24946	119135287	1059817	NM_011650	1072422	NM_011650
chr1	119187172	17	1020537	NM_011650	Tsn	translin	119186990	119187392	0	0	-7689	119194861	-10099	119197271	1012848	NM_011650	1010438	NM_011650
chr1	119737917	22	469792	NM_011650	Tsn	translin	119737463	119738311	0	0	-1343	119739260	-1164	119739081	468449	NM_011650	468628	NM_011650
chr1	120201876	9	5833	NM_011650	Tsn	translin	120201588	120202161	0	1	2984	120198892	0	120201877	8817	NM_011650	5832	NM_011650
chr1	120207815	15	-106	NM_011650	Tsn	translin	120207461	120208205	1	1	381	120207434	36	120207779	275	NM_011650	-70	NM_011650
chr1	120218509	15	90	NM_026472	Mki67ip	Mki67 (FHA domain) interacting nucleolar	120218139	120218891	2	1	-39	120218548	176	120218333	129	NM_026472	-86	NM_026472
chr1	120285944	38	310	NM_001081276	Clasp1	CLASP1,CLASP1,CLASP1,CLASP1,CLASP1,	120285439	120286457	2	1	-852	120286796	10	120285934	1162	NM_001081276	300	NM_001081276
chr1	120332387	11	46753	NM_001081276	Clasp1	CLASP1,CLASP1,CLASP1,CLASP1,CLASP1,	120332008	120332744	2	0	401	120331986	4061	120328326	46352	NM_001081276	42692	NM_001081276
chr1	120355996	21	70362	NM_001081276	Clasp1	CLASP1,CLASP1,CLASP1,CLASP1,CLASP1,	120355623	120356380	2	1	-52	120356048	-339	120356335	70414	NM_001081276	70701	NM_001081276
chr1	120424461	9	-100060	NM_023755	Tcfcp2l1	transcription repressor CRTR-1	120424096	120424840	0	0	2607	120421854	-2607	120427068	-102667	NM_023755	-97453	NM_023755
chr1	120681395	14	156874	NM_023755	Tcfcp2l1	transcription repressor CRTR-1	120680886	120681916	0	0	5431	120675964	4049	120677346	151443	NM_023755	152825	NM_023755
chr1	120722106	62	197585	NM_023755	Tcfcp2l1	transcription repressor CRTR-1	120721761	120722505	2	0	123	120721983	1259	120720847	197462	NM_023755	196326	NM_023755
chr1	120800977	9	149219	NM_001081125	Gli2	GLI-Kruppel family member GLI2	120800646	120801291	0	0	-1981	120802958	2118	120798859	147238	NM_001081125	151337	NM_001081125
chr1	120887512	9	62684	NM_001081125	Gli2	GLI-Kruppel family member GLI2	120887121	120887853	1	1	361	120887151	-37	120887549	63045	NM_001081125	62647	NM_001081125
chr1	121022277	11	-72081	NM_001081125	Gli2	GLI-Kruppel family member GLI2	121021907	121022663	1	0	820	121021457	-2199	121024476	-71261	NM_001081125	-74280	NM_001081125
chr1	121049648	11	-99452	NM_001081125	Gli2	GLI-Kruppel family member GLI2	121049263	121050007	0	1	3391	121046257	-674	121050322	-96061	NM_001081125	-100126	NM_001081125
chr1	121083824	9	-133628	NM_001081125	Gli2	GLI-Kruppel family member GLI2	121083485	121084187	0	1	-1131	121084955	286	121083538	-134759	NM_001081125	-133342	NM_001081125
chr1	121116480	14	-166284	NM_001081125	Gli2	GLI-Kruppel family member GLI2	121116027	121116923	0	0	3223	121113257	-1014	121117494	-163061	NM_001081125	-167298	NM_001081125
chr1	121188669	9	130156	NM_008381	Inhbb	inhibin beta-B	121188323	121189067	0	0	16733	121171936	-3156	121191825	146889	NM_008381	127000	NM_008381
chr1	121206137	11	112688	NM_008381	Inhbb	inhibin beta-B	121205765	121206509	0	1	-13047	121219184	-491	121206628	99641	NM_008381	112197	NM_008381
chr1	121314139	9	4686	NM_008381	Inhbb	inhibin beta-B	121313952	121314333	1	1	176	121313963	-631	121314770	4862	NM_008381	4055	NM_008381
chr1	121318600	15	225	NM_008381	Inhbb	inhibin beta-B	121318176	121319029	2	1	206	121318394	6	121318594	431	NM_008381	231	NM_008381
chr1	121359104	11	-40279	NM_008381	Inhbb	inhibin beta-B	121358730	121359474	1	1	127	121358977	130	121358974	-40152	NM_008381	-40149	NM_008381
chr1	121401468	39	-109	NM_022327	Ralb	v-ral simian leukemia viral oncogene homolog B	121401088	121401863	0	0	-1819	121403287	1259	121400209	-1928	NM_022327	1150	NM_022327
chr1	121422949	47	206	NM_146103	Tmem185b	transmembrane protein 185B	121422574	121423320	0	1	6908	121416041	-137	121423086	-6702	NM_146103	343	NM_146103
chr1	121492585	17	52992	NM_001113416	Epb4.1l5	n/a	121492188	121492932	1	0	89	121492496	-3063	121495648	53081	NM_001113416	49929	NM_001113416
chr1	121545731	24	-154	NM_145506	Epb4.1l5	erythrocyte protein band 4.1-like 5	121545382	121546132	0	1	-6076	121551807	247	121545484	-6230	NM_145506	93	NM_001113416
chr1	121732604	19	1044	NM_019933	Ptpn4	protein tyrosine phosphatase, non-receptor type	121732186	121733053	0	0	-1074	121733678	-1033	121733637	-30	NM_019933	11	NM_019933
chr1	121734143	60	-495	NM_019933	Ptpn4	protein tyrosine phosphatase, non-receptor type	121733725	121734570	3	1	-246	121734389	49	121734094	-741	NM_019933	-446	NM_019933
chr1	122017527	26	-31	NM_001037999	Dbi	diazepam binding inhibitor isoform 1	122017045	122018008	1	0	-331	122017858	2399	122015128	95	NM_001172074	2368	NM_001037999
chr1	122039644	11	21881	NM_001172074	3110009E18Rik	n/a	122039267	122040003	0	0	-1364	122041008	2914	122036730	23245	NM_001172074	18967	NM_001172074
chr1	122058448	10	40685	NM_001172074	3110009E18Rik	n/a	122058083	122058827	0	1	-8348	122066796	-344	122058792	49033	NM_001172074	41029	NM_001172074
chr1	122161960	15	-103	NM_133186	Steap3	dudulin 2	122161604	122162348	1	1	231	122161729	16	122161944	128	NM_133186	-87	NM_133186
chr1	122237226	14	68	NM_207233	C1ql2	complement component 1, q subcomponent-like 2	122236875	122237619	1	1	-178	122237404	-51	122237277	246	NM_207233	119	NM_207233
chr1	122379200	10	22461	NM_010766	Marco	macrophage receptor with collagenous structure	122378833	122379569	0	0	1917	122377283	2152	122377048	24378	NM_010766	24613	NM_010766
chr1	122483418	9	-15645	NM_010133	En1	engrailed 1	122483094	122483809	1	1	-809	122484227	172	122483246	-14836	NM_010133	-15817	NM_010133
chr1	122496813	17	-2250	NM_010133	En1	engrailed 1	122496018	122497644	2	1	132	122496681	-63	122496876	-2382	NM_010133	-2187	NM_010133
chr1	122498883	74	-180	NM_010133	En1	engrailed 1	122498482	122499281	0	1	-1676	122500559	8	122498875	1496	NM_010133	-188	NM_010133
chr1	122501786	11	2723	NM_010133	En1	engrailed 1	122501410	122502168	0	1	1227	122500559	179	122501607	1496	NM_010133	2544	NM_010133
chr1	122782886	13	283823	NM_010133	En1	engrailed 1	122782536	122783275	0	1	6040	122776846	390	122782496	277783	NM_010133	283433	NM_010133
chr1	122910722	14	313617	NM_133748	Insig2	INSIG-2 membrane protein	122910333	122911069	2	1	7	122910715	-112	122910834	313624	NM_133748	313505	NM_133748
chr1	122981529	11	242810	NM_133748	Insig2	INSIG-2 membrane protein	122981179	122981923	0	0	1919	122979610	-12731	122994260	244729	NM_133748	230079	NM_133748
chr1	122993867	11	230472	NM_133748	Insig2	INSIG-2 membrane protein	122993597	122994150	1	1	-437	122994304	-393	122994260	230035	NM_133748	230079	NM_133748
chr1	123224559	21	-220	NM_133748	Insig2	INSIG-2 membrane protein	123224181	123224934	1	1	160	123224399	250	123224309	-60	NM_133748	30	NM_133748
chr1	123268473	14	-39316	NM_178082	Insig2	INSIG-2 membrane protein,INSIG-2 membrane protein,	123268006	123268899	0	0	4310	123264163	-7680	123276153	-35006	NM_178082	-46996	NM_178082
chr1	123286961	19	-40682	NM_001025156	Ccdc93	coiled-coil domain containing 93 isoform a	123286563	123287369	0	1	-1321	123288282	-416	123287377	-39361	NM_001025156	-40266	NM_001025156
chr1	123327606	18	-37	NM_001025156	Ccdc93	coiled-coil domain containing 93 isoform a	123327222	123327966	0	1	-2566	123330172	290	123327316	2529	NM_029955	-327	NM_001025156
chr1	123464589	9	-32	NM_025860	Ddx18	DEAD (Asp-Glu-Ala-Asp) box polypeptide 18	123464390	123464783	0	1	3893	123460696	-36	123464625	3861	NM_025860	-68	NM_025860
chr1	123631843	9	-167286	NM_025860	Ddx18	DEAD (Asp-Glu-Ala-Asp) box polypeptide 18	123631476	123632206	1	0	-294	123632137	26662	123605181	-167580	NM_025860	-140624	NM_025860
chr1	124254011	12	-789454	NM_025860	Ddx18	DEAD (Asp-Glu-Ala-Asp) box polypeptide 18	124253657	124254400	0	0	-16510	124270521	-2141	124256152	-805964	NM_025860	-791595	NM_025860
chr1	124500712	13	-1036155	NM_025860	Ddx18	DEAD (Asp-Glu-Ala-Asp) box polypeptide 18	124500290	124501150	0	0	5846	124494866	-9412	124510124	-1030309	NM_025860	-1045567	NM_025860
chr1	125459618	9	482518	NM_199021	Dpp10	dipeptidyl peptidase 10	125459273	125459960	0	0	2219	125457399	-1548	125461166	484737	NM_199021	480970	NM_199021
chr1	125480753	9	461383	NM_199021	Dpp10	dipeptidyl peptidase 10	125480545	125480953	0	0	-8378	125489131	11101	125469652	453005	NM_199021	472484	NM_199021
chr1	126283190	9	-341054	NM_199021	Dpp10	dipeptidyl peptidase 10	126282872	126283518	1	0	946	126282244	9749	126273441	-340108	NM_199021	-331305	NM_199021
chr1	126416027	9	-473891	NM_199021	Dpp10	dipeptidyl peptidase 10	126415695	126416349	0	0	1476	126414551	-1851	126417878	-472415	NM_199021	-475742	NM_199021
chr1	126441484	10	-499348	NM_199021	Dpp10	dipeptidyl peptidase 10	126441095	126441839	0	0	-9665	126451149	6884	126434600	-509013	NM_199021	-492464	NM_199021
chr1	126632951	9	-690815	NM_199021	Dpp10	dipeptidyl peptidase 10	126632591	126633327	0	0	12420	126620531	11628	126621323	-678395	NM_199021	-679187	NM_199021
chr1	127133900	10	198167	NM_023735	Actr3	ARP3 actin-related protein 3 homolog,ARP3 actin-related protein 3 homolog,	127133552	127134296	0	0	-4993	127138893	-5153	127139053	193174	NM_023735	193014	NM_023735
chr1	127332488	26	-421	NM_023735	Actr3	ARP3 actin-related protein 3 homolog,ARP3 actin-related protein 3 homolog,	127332141	127332885	0	1	-11004	127343492	0	127332488	-11425	NM_023735	-421	NM_023735
chr1	127360008	11	-27941	NM_023735	Actr3	ARP3 actin-related protein 3 homolog,ARP3 actin-related protein 3 homolog,	127359643	127360379	2	0	-405	127360413	6382	127353626	-28346	NM_023735	-21559	NM_023735
chr1	127438993	17	-18599	NM_028787	Slc35f5	solute carrier family 35, member F5	127438795	127439184	0	0	16229	127422764	14331	127424662	-34828	NM_028787	-32930	NM_028787
chr1	127457329	27	-263	NM_028787	Slc35f5	solute carrier family 35, member F5	127456909	127457730	2	1	-169	127457498	318	127457011	-94	NM_028787	-581	NM_028787
chr1	127536050	10	-37522	NM_027677	Gpr39	n/a	127535648	127536392	1	0	126	127535924	-7864	127543914	-37648	NM_027677	-29658	NM_027677
chr1	127627157	14	53585	NM_027677	Gpr39	n/a	127626778	127627551	0	0	-2037	127629194	-1178	127628335	55622	NM_027677	54763	NM_027677
chr1	127656803	14	83231	NM_027677	Gpr39	n/a	127656400	127657177	0	1	6071	127650732	-633	127657436	77160	NM_027677	83864	NM_027677
chr1	127914884	9	-106093	NM_145100	Lypd1	Ly6/Plaur domain containing 1,Ly6/Plaur domain containing 1,	127914573	127915185	0	0	-4056	127918940	4562	127910322	-110149	NM_145100	-101531	NM_145100
chr1	127981981	11	-173190	NM_145100	Lypd1	Ly6/Plaur domain containing 1,Ly6/Plaur domain containing 1,	127981588	127982332	0	0	1397	127980584	-1326	127983307	-171793	NM_145100	-174516	NM_145100
chr1	128134147	9	255357	NM_172484	Nckap5	Nck-associated protein 5 isoform 2	128133822	128134451	0	0	4268	128129879	6530	128127617	259625	NM_172484	261887	NM_172484
chr1	128228860	9	160644	NM_172484	Nckap5	Nck-associated protein 5 isoform 2	128228501	128229245	1	0	-817	128229677	-11363	128240223	159827	NM_172484	149281	NM_172484
chr1	128231328	9	158176	NM_172484	Nckap5	Nck-associated protein 5 isoform 2	128231042	128231635	1	0	932	128230396	-8895	128240223	159108	NM_172484	149281	NM_172484
chr1	128295404	13	94100	NM_172484	Nckap5	Nck-associated protein 5 isoform 2	128295017	128295791	0	0	1923	128293481	1598	128293806	96023	NM_172484	95698	NM_172484
chr1	128351513	9	37991	NM_172484	Nckap5	Nck-associated protein 5 isoform 2	128351335	128351681	0	1	1416	128350097	0	128351513	39407	NM_172484	37991	NM_172484
chr1	128580745	9	146464	NM_001081756	Nckap5	Nck-associated protein 5 isoform 1	128580390	128581134	0	1	-4566	128585311	202	128580543	141898	NM_001081756	146666	NM_001081756
chr1	128703500	27	23709	NM_001081756	Nckap5	Nck-associated protein 5 isoform 1	128703134	128703878	0	0	-2072	128705572	-4214	128707714	21637	NM_001081756	19495	NM_001081756
chr1	128727262	33	-53	NM_176957	Nckap5	Nck-associated protein 5 isoform 3,Nck-associated protein 5 isoform 3,	128726828	128727683	0	1	-5263	128732525	331	128726931	-5316	NM_176957	278	NM_001081756
chr1	128748796	9	-21587	NM_176957	Nckap5	Nck-associated protein 5 isoform 3,Nck-associated protein 5 isoform 3,	128748557	128749044	1	0	-533	128749329	-4807	128753603	-22120	NM_176957	-26394	NM_176957
chr1	128762770	9	-35561	NM_176957	Nckap5	Nck-associated protein 5 isoform 3,Nck-associated protein 5 isoform 3,	128762408	128763152	0	0	-3280	128766050	2055	128760715	-38841	NM_176957	-33506	NM_176957
chr1	128777646	9	-50437	NM_176957	Nckap5	Nck-associated protein 5 isoform 3,Nck-associated protein 5 isoform 3,	128777415	128777901	0	0	11150	128766496	16931	128760715	-39287	NM_176957	-33506	NM_176957
chr1	128793330	12	-66121	NM_176957	Nckap5	Nck-associated protein 5 isoform 3,Nck-associated protein 5 isoform 3,	128792975	128793711	0	0	-19496	128812826	-3951	128797281	-85617	NM_176957	-70072	NM_176957
chr1	128908906	9	-181697	NM_176957	Nckap5	Nck-associated protein 5 isoform 3,Nck-associated protein 5 isoform 3,	128908605	128909208	0	0	6518	128902388	-7028	128915934	-175179	NM_176957	-185628	NM_145128
chr1	128931762	10	-169800	NM_145128	Mgat5	mannoside acetylglucosaminyltransferase 5,mannoside acetylglucosaminyltransferase 5,mannoside acetylglucosaminyltransferase 5,mannoside acetylglucosaminyltransferase 5,	128931362	128932098	1	0	323	128931439	11203	128920559	-170123	NM_145128	-181003	NM_145128
chr1	128995853	23	-105709	NM_145128	Mgat5	mannoside acetylglucosaminyltransferase 5,mannoside acetylglucosaminyltransferase 5,mannoside acetylglucosaminyltransferase 5,mannoside acetylglucosaminyltransferase 5,	128995472	128996227	0	1	3369	128992484	-421	128996274	-109078	NM_145128	-105288	NM_145128
chr1	129065216	13	-36346	NM_145128	Mgat5	mannoside acetylglucosaminyltransferase 5,mannoside acetylglucosaminyltransferase 5,mannoside acetylglucosaminyltransferase 5,mannoside acetylglucosaminyltransferase 5,	129064693	129065740	0	1	4748	129060468	372	129064844	-41094	NM_145128	-36718	NM_145128
chr1	129101793	39	231	NM_145128	Mgat5	mannoside acetylglucosaminyltransferase 5,mannoside acetylglucosaminyltransferase 5,mannoside acetylglucosaminyltransferase 5,mannoside acetylglucosaminyltransferase 5,	129101192	129102409	0	1	-1074	129102867	-44	129101837	1305	NM_145128	275	NM_145128
chr1	129308793	9	207231	NM_145128	Mgat5	mannoside acetylglucosaminyltransferase 5,mannoside acetylglucosaminyltransferase 5,mannoside acetylglucosaminyltransferase 5,mannoside acetylglucosaminyltransferase 5,	129308648	129308930	0	0	-3102	129311895	-3070	129311863	210333	NM_145128	210301	NM_145128
chr1	129397071	9	177527	NM_028135	Tmem163	hypothetical protein LOC72160	129396741	129397485	1	1	-321	129397392	38	129397033	177206	NM_028135	177565	NM_028135
chr1	129670454	148	-286	NM_028399	Ccnt2	cyclin T2	129670061	129670826	0	1	7491	129662963	-286	129670740	-7777	NM_028399	0	NM_028399
chr1	129674943	9	4203	NM_028399	Ccnt2	cyclin T2	129674608	129675287	0	0	11980	129662963	1925	129673018	-7777	NM_028399	2278	NM_028399
chr1	129694644	20	23904	NM_028399	Ccnt2	cyclin T2	129694282	129695026	0	1	2911	129691733	364	129694280	20993	NM_028399	23540	NM_028399
chr1	129765363	68	14	NM_178690	Rab3gap1	RAB3 GTPase activating protein subunit 1	129764908	129765818	4	1	-9	129765372	-29	129765392	23	NM_178690	43	NM_178690
chr1	129877965	9	112616	NM_178690	Rab3gap1	RAB3 GTPase activating protein subunit 1	129877612	129878356	0	0	-1210	129879175	-3899	129881864	113826	NM_178690	116515	NM_178690
chr1	129965495	10	33490	NM_027678	Zranb3	zinc finger, RAN-binding domain containing 3,zinc finger, RAN-binding domain containing 3,zinc finger, RAN-binding domain containing 3,zinc finger, RAN-binding domain containing 3,	129965121	129965857	0	0	-4254	129969749	-1223	129966718	29236	NM_027678	32267	NM_027678
chr1	129999560	152	-322	NM_181750	R3hdm1	R3H domain (binds single-stranded nucleic,R3H domain (binds single-stranded nucleic,R3H domain (binds single-stranded nucleic,	129999091	130000018	2	1	-299	129999859	-469	130000029	-23	NM_181750	147	NM_181750
chr1	130011346	10	11464	NM_181750	R3hdm1	R3H domain (binds single-stranded nucleic,R3H domain (binds single-stranded nucleic,R3H domain (binds single-stranded nucleic,	130011011	130011747	0	0	2786	130008560	11043	130000303	8678	NM_181750	421	NM_181750
chr1	130038676	9	38794	NM_181750	R3hdm1	R3H domain (binds single-stranded nucleic,R3H domain (binds single-stranded nucleic,R3H domain (binds single-stranded nucleic,	130038338	130039019	0	0	1515	130037161	-9734	130048410	37279	NM_181750	48528	NM_181750
chr1	130071444	9	-69313	NM_026390	Ubxn4	UBX domain containing 2	130071116	130071740	0	0	-7410	130078854	-6020	130077464	-61903	NM_026390	-63293	NM_026390
chr1	130133788	9	-6969	NM_026390	Ubxn4	UBX domain containing 2	130133546	130134031	2	1	-335	130134123	721	130133067	-6634	NM_026390	-7690	NM_026390
chr1	130140683	104	-74	NM_026390	Ubxn4	UBX domain containing 2	130140307	130141060	3	1	0	130140682	88	130140595	-75	NM_026390	-162	NM_026390
chr1	130146548	9	5791	NM_026390	Ubxn4	UBX domain containing 2	130146232	130146864	0	1	5717	130140831	164	130146384	74	NM_026390	5627	NM_026390
chr1	130256163	15	70	NM_008567	Mcm6	minichromosome maintenance complex component 6	130255787	130256531	0	1	-4725	130260888	19	130256144	-4655	NM_008567	89	NM_008567
chr1	130269114	10	-12881	NM_008567	Mcm6	minichromosome maintenance complex component 6	130268741	130269485	0	0	-5723	130274837	8258	130260856	-18604	NM_008567	-4623	NM_008567
chr1	130279172	11	-22939	NM_008567	Mcm6	minichromosome maintenance complex component 6	130278801	130279537	0	0	-4260	130283432	-15258	130294430	-27199	NM_008567	19563	NM_145507
chr1	130302019	9	11974	NM_145507	Dars	aspartyl-tRNA synthetase	130301662	130302398	0	1	4273	130297746	30	130301989	16247	NM_145507	12004	NM_145507
chr1	130313590	22	403	NM_145507	Dars	aspartyl-tRNA synthetase	130313187	130313966	1	1	-54	130313644	-188	130313778	349	NM_145507	215	NM_145507
chr1	131005568	12	-164312	NM_172485	Thsd7b	thrombospondin, type I, domain containing 7B,thrombospondin, type I, domain containing 7B,	131005235	131005974	0	0	5534	131000034	7544	130998024	-169846	NM_172485	-171856	NM_172485
chr1	131061550	10	-108330	NM_172485	Thsd7b	thrombospondin, type I, domain containing 7B,thrombospondin, type I, domain containing 7B,	131061160	131061896	0	0	12941	131048609	-5037	131066587	-121271	NM_172485	-103293	NM_172485
chr1	131223458	11	53578	NM_172485	Thsd7b	thrombospondin, type I, domain containing 7B,thrombospondin, type I, domain containing 7B,	131223031	131223903	0	1	5940	131217518	-401	131223859	47638	NM_172485	53979	NM_172485
chr1	132196884	10	122692	NM_007827	Daf2	decay accelerating factor 2	132196509	132197245	0	1	-2397	132199281	-485	132197369	120295	NM_007827	122207	NM_007827
chr1	132359929	9	-612	NM_010016	Cd55	decay accelerating factor 1	132359629	132360190	1	1	587	132359342	609	132359320	-25	NM_010016	-3	NM_010016
chr1	132424367	9	-65050	NM_010016	Cd55	decay accelerating factor 1	132424000	132424736	0	0	8684	132415683	4446	132419921	-56366	NM_010016	-60604	NM_010016
chr1	132596538	17	14615	NM_001162416	Pfkfb2	n/a	132596174	132596848	1	1	-96	132596634	-212	132596750	14519	NM_001162416	14403	NM_001162416
chr1	132612633	24	-235	NM_008825	Pfkfb2	6-phosphofructo-2-kinase/fructose-2,,6-phosphofructo-2-kinase/fructose-2,,6-phosphofructo-2-kinase/fructose-2,,	132612208	132613089	3	1	185	132612448	188	132612445	-50	NM_008825	-47	NM_008825
chr1	132613949	32	46	NM_178691	Yod1	HIV-induced protein-7-like protease	132613504	132614383	1	1	-697	132614646	-125	132614074	743	NM_178691	171	NM_178691
chr1	132615654	12	1751	NM_178691	Yod1	HIV-induced protein-7-like protease	132615236	132616074	1	0	733	132614921	1468	132614186	1018	NM_178691	283	NM_178691
chr1	132680688	11	-16790	NM_144960	Fcamr	Fc receptor, IgA, IgM, high affinity,Fc receptor, IgA, IgM, high affinity,	132680334	132681026	0	1	1225	132679463	581	132680107	-18015	NM_144960	-17371	NM_144960
chr1	132695066	13	-2412	NM_144960	Fcamr	Fc receptor, IgA, IgM, high affinity,Fc receptor, IgA, IgM, high affinity,	132694639	132695500	1	0	153	132694913	-13711	132708777	-2565	NM_144960	11299	NM_001170632
chr1	132983826	20	10294	NM_008551	Mapkapk2	MAP kinase-activated protein kinase 2	132983458	132984231	1	0	179	132983647	-1843	132985669	10473	NM_008551	8451	NM_008551
chr1	132990647	15	3473	NM_008551	Mapkapk2	MAP kinase-activated protein kinase 2	132990292	132991034	3	1	41	132990606	275	132990372	3514	NM_008551	3748	NM_008551
chr1	132993651	34	469	NM_008551	Mapkapk2	MAP kinase-activated protein kinase 2	132993149	132994152	2	1	-351	132994002	227	132993424	118	NM_008551	696	NM_008551
chr1	133012898	11	-18778	NM_008551	Mapkapk2	MAP kinase-activated protein kinase 2	133012519	133013255	1	1	-181	133013079	-278	133013176	-18959	NM_008551	-19056	NM_008551
chr1	133034223	10	588	NM_145508	Dyrk3	dual-specificity tyrosine-(Y)-phosphorylation	133033854	133034598	0	0	-7300	133041523	-1002	133035225	-6712	NM_145508	-414	NM_145508
chr1	133035357	10	-546	NM_145508	Dyrk3	dual-specificity tyrosine-(Y)-phosphorylation	133034971	133035715	0	1	-6166	133041523	132	133035225	-6712	NM_145508	-414	NM_145508
chr1	133049706	28	-77	NM_001136070	Lgtn	n/a	133049343	133050087	3	1	-65	133049771	43	133049663	-12	NM_001136070	-120	NM_001136070
chr1	133141683	8	72	NM_018750	Rassf5	Ras association (RalGDS/AF-6) domain family 5	133141531	133141821	1	1	129	133141554	69	133141614	201	NM_018750	141	NM_018750
chr1	133156809	12	-15054	NM_018750	Rassf5	Ras association (RalGDS/AF-6) domain family 5	133156467	133157211	1	1	161	133156648	164	133156645	-14893	NM_018750	-14890	NM_018750
chr1	133191967	17	-15827	NM_019777	Ikbke	inhibitor of kappaB kinase epsilon,inhibitor of kappaB kinase epsilon,	133191441	133192494	1	1	44	133191923	-33	133192000	-15783	NM_019777	-15860	NM_019777
chr1	133196325	11	-20185	NM_019777	Ikbke	inhibitor of kappaB kinase epsilon,inhibitor of kappaB kinase epsilon,	133195972	133196716	0	0	4402	133191923	-1948	133198273	-15783	NM_019777	-22133	NM_019777
chr1	133228600	11	-52460	NM_019777	Ikbke	inhibitor of kappaB kinase epsilon,inhibitor of kappaB kinase epsilon,	133228200	133228944	1	1	-963	133229563	-770	133229370	-53423	NM_019777	-53230	NM_019777
chr1	133324452	16	99486	NM_001081011	Srgap2	SLIT-ROBO Rho GTPase activating protein 2,SLIT-ROBO Rho GTPase activating protein 2,	133324063	133324876	1	0	-47	133324499	7029	133317423	99439	NM_001081011	106515	NM_001081011
chr1	133342675	9	81263	NM_001081011	Srgap2	SLIT-ROBO Rho GTPase activating protein 2,SLIT-ROBO Rho GTPase activating protein 2,	133342484	133342846	0	0	7626	133335049	-954	133343629	88889	NM_001081011	80309	NM_001081011
chr1	133343199	9	80739	NM_001081011	Srgap2	SLIT-ROBO Rho GTPase activating protein 2,SLIT-ROBO Rho GTPase activating protein 2,	133342940	133343458	0	1	8150	133335049	-430	133343629	88889	NM_001081011	80309	NM_001081011
chr1	133350053	12	73885	NM_001081011	Srgap2	SLIT-ROBO Rho GTPase activating protein 2,SLIT-ROBO Rho GTPase activating protein 2,	133349675	133350413	0	0	-13786	133363839	-4581	133354634	60099	NM_001081011	69304	NM_001081011
chr1	133370080	10	53858	NM_001081011	Srgap2	SLIT-ROBO Rho GTPase activating protein 2,SLIT-ROBO Rho GTPase activating protein 2,	133369708	133370444	0	1	-6232	133376312	820	133369260	47626	NM_001081011	54678	NM_001081011
chr1	133391119	11	32819	NM_001081011	Srgap2	SLIT-ROBO Rho GTPase activating protein 2,SLIT-ROBO Rho GTPase activating protein 2,	133390705	133391507	0	0	2823	133388296	-6238	133397357	35642	NM_001081011	26581	NM_001081011
chr1	133401787	11	22151	NM_001081011	Srgap2	SLIT-ROBO Rho GTPase activating protein 2,SLIT-ROBO Rho GTPase activating protein 2,	133401399	133402143	0	0	-1735	133403522	4430	133397357	20416	NM_001081011	26581	NM_001081011
chr1	133410580	13	13358	NM_001081011	Srgap2	SLIT-ROBO Rho GTPase activating protein 2,SLIT-ROBO Rho GTPase activating protein 2,	133410165	133411006	0	0	7055	133403525	-11742	133422322	20413	NM_001081011	1616	NM_001081011
chr1	133420711	10	3227	NM_001081011	Srgap2	SLIT-ROBO Rho GTPase activating protein 2,SLIT-ROBO Rho GTPase activating protein 2,	133420465	133420980	1	0	-867	133421578	-1611	133422322	2360	NM_001081011	1616	NM_001081011
chr1	133424175	198	-237	NM_001081011	Srgap2	SLIT-ROBO Rho GTPase activating protein 2,SLIT-ROBO Rho GTPase activating protein 2,	133423792	133424568	3	1	119	133424056	101	133424074	-118	NM_001081011	-136	NM_001081011
chr1	133441111	9	16546	NM_175382	Fam72a	hypothetical protein LOC108900	133440771	133441507	0	0	-2207	133443318	7967	133433144	18753	NM_175382	8579	NM_175382
chr1	133445612	9	21047	NM_175382	Fam72a	hypothetical protein LOC108900	133445487	133445738	0	0	2106	133443506	-11121	133456733	18941	NM_175382	32168	NM_175382
chr1	133451483	9	26918	NM_175382	Fam72a	hypothetical protein LOC108900	133451280	133451690	0	0	7977	133443506	-5250	133456733	18941	NM_175382	32168	NM_175382
chr1	133531433	9	-3457	NM_007799	Ctse	cathepsin E preproprotein	133531196	133531667	0	0	19853	133511580	1124	133530309	15890	NM_011924	-4581	NM_007799
chr1	133591191	9	5920	NM_145509	5430435G22Rik	hypothetical protein LOC226421	133590837	133591574	0	1	-5420	133596611	-62	133591253	11340	NM_145509	5982	NM_145509
chr1	133667390	15	-26581	NM_178079	Pm20d1	hypothetical protein LOC212933	133667044	133667744	1	0	93	133667297	4632	133662758	-26674	NM_178079	22160	NM_177243
chr1	133722782	16	-1806	NM_173865	Slc41a1	solute carrier family 41, member 1	133722444	133723188	0	1	-1110	133723892	-464	133723246	-696	NM_173865	-1342	NM_173865
chr1	133724475	69	-113	NM_173865	Slc41a1	solute carrier family 41, member 1	133724059	133724898	2	1	52	133724423	243	133724232	-165	NM_173865	-356	NM_173865
chr1	133763893	28	40	NM_144875	Rab7l1	RAB7, member RAS oncogene family-like 1	133763465	133764355	1	1	81	133763812	58	133763835	-41	NM_144875	-18	NM_144875
chr1	133806864	103	-170	NM_001145804	Nucks1	n/a	133806479	133807233	2	1	196	133806668	26	133806838	-366	NM_001145804	-196	NM_001145804
chr1	133866061	11	-1124	NM_145977	Slc45a3	solute carrier family 45, member 3,solute carrier family 45, member 3,	133865704	133866448	0	0	-3221	133869282	6337	133859724	2097	NM_145977	181	NM_001177628
chr1	133879623	11	12438	NM_145977	Slc45a3	solute carrier family 45, member 3,solute carrier family 45, member 3,	133879270	133880006	1	1	-10	133879633	-165	133879788	12448	NM_145977	12603	NM_145977
chr1	133898680	11	-5501	NM_007923	Elk4	ELK4, member of ETS oncogene family,ELK4, member of ETS oncogene family,ELK4, member of ETS oncogene family,	133898267	133899011	1	0	-124	133898804	-5267	133903947	-5377	NM_007923	-234	NM_007923
chr1	133904037	71	-144	NM_007923	Elk4	ELK4, member of ETS oncogene family,ELK4, member of ETS oncogene family,ELK4, member of ETS oncogene family,	133903635	133904384	3	1	-101	133904138	90	133903947	-43	NM_007923	-234	NM_007923
chr1	133905413	9	1232	NM_007923	Elk4	ELK4, member of ETS oncogene family,ELK4, member of ETS oncogene family,ELK4, member of ETS oncogene family,	133905255	133905603	0	0	1275	133904138	726	133904687	-43	NM_007923	506	NM_007923
chr1	133964329	25	310	NM_001114662	Mfsd4	n/a	133963894	133964719	0	1	1732	133962597	-378	133964707	2042	NM_001114662	-68	NM_172510
chr1	133984949	9	-20310	NM_172510	Mfsd4	major facilitator superfamily domain containing,major facilitator superfamily domain containing,major facilitator superfamily domain containing,	133984629	133985263	1	0	-183	133985132	-1467	133986416	-20493	NM_172510	-21777	NM_172510
chr1	133987022	10	-22383	NM_172510	Mfsd4	major facilitator superfamily domain containing,major facilitator superfamily domain containing,major facilitator superfamily domain containing,	133986646	133987390	1	1	433	133986589	606	133986416	-21950	NM_172510	-21777	NM_172510
chr1	134017844	13	18418	NM_008795	Cdk18	PCTAIRE-motif protein kinase 3	134017461	134018205	0	1	4413	134013431	-89	134017933	22831	NM_008795	18329	NM_008795
chr1	134020204	9	16058	NM_008795	Cdk18	PCTAIRE-motif protein kinase 3	134020029	134020382	0	0	-3880	134024084	2268	134017936	12178	NM_008795	18326	NM_008795
chr1	134022333	14	13929	NM_008795	Cdk18	PCTAIRE-motif protein kinase 3	134021935	134022679	0	0	-1751	134024084	-2239	134024572	12178	NM_008795	11690	NM_008795
chr1	134036182	10	80	NM_008795	Cdk18	PCTAIRE-motif protein kinase 3	134035789	134036533	1	1	-741	134036923	123	134036059	-661	NM_008795	203	NM_008795
chr1	134040861	22	-4599	NM_008795	Cdk18	PCTAIRE-motif protein kinase 3	134040361	134041329	0	0	2198	134038663	3675	134037186	-2401	NM_008795	-924	NM_008795
chr1	134044690	9	-8428	NM_008795	Cdk18	PCTAIRE-motif protein kinase 3	134044477	134044909	1	0	-195	134044885	-1184	134045874	-8623	NM_008795	-9612	NM_008795
chr1	134047895	35	-11633	NM_008795	Cdk18	PCTAIRE-motif protein kinase 3	134047518	134048273	1	1	-5	134047900	335	134047560	-11638	NM_008795	-11298	NM_008795
chr1	134052505	21	-16243	NM_008795	Cdk18	PCTAIRE-motif protein kinase 3	134052089	134052831	3	0	-82	134052587	2210	134050295	-16325	NM_008795	-14033	NM_008795
chr1	134054305	12	-18043	NM_008795	Cdk18	PCTAIRE-motif protein kinase 3	134053868	134054706	1	1	-23	134054328	-546	134054851	-18066	NM_008795	-18589	NM_008795
chr1	134087458	13	-554	NM_001033250	Lemd1	LEM domain containing 1	134087046	134087880	0	1	1137	134086321	563	134086895	-1691	NM_001033250	-1117	NM_001033250
chr1	134088741	9	729	NM_001033250	Lemd1	LEM domain containing 1	134088420	134089065	0	1	-1138	134089879	-73	134088814	1867	NM_001033250	802	NM_001033250
chr1	134097365	13	9353	NM_001033250	Lemd1	LEM domain containing 1	134096959	134097782	1	1	426	134096939	786	134096579	8927	NM_001033250	8567	NM_001033250
chr1	134137372	11	49360	NM_001033250	Lemd1	LEM domain containing 1	134137017	134137761	0	1	-1278	134138650	-580	134137952	50638	NM_001033250	49940	NM_001033250
chr1	134195883	16	681	NM_144810	Klhdc8a	kelch domain containing 8A	134195530	134196274	2	1	486	134195397	-98	134195981	195	NM_144810	779	NM_144810
chr1	134212730	83	16	NM_028778	Nuak2	NUAK family, SNF1-like kinase, 2,NUAK family, SNF1-like kinase, 2,	134212288	134213184	4	1	308	134212422	-158	134212888	-292	NM_028778	174	NM_028778
chr1	134216156	17	3442	NM_028778	Nuak2	NUAK family, SNF1-like kinase, 2,NUAK family, SNF1-like kinase, 2,	134215880	134216455	2	1	-911	134217067	206	134215950	4353	NM_028778	3236	NM_028778
chr1	134252902	19	34956	NM_178874	Tmcc2	transmembrane and coiled-coil domains 2,transmembrane and coiled-coil domains 2,transmembrane and coiled-coil domains 2,	134252296	134253576	0	0	-4205	134257107	-1401	134254303	30751	NM_178874	33555	NM_178874
chr1	134254356	10	33502	NM_178874	Tmcc2	transmembrane and coiled-coil domains 2,transmembrane and coiled-coil domains 2,transmembrane and coiled-coil domains 2,	134253994	134254738	0	1	-2751	134257107	53	134254303	30751	NM_178874	33555	NM_178874
chr1	134286019	9	1839	NM_178874	Tmcc2	transmembrane and coiled-coil domains 2,transmembrane and coiled-coil domains 2,transmembrane and coiled-coil domains 2,	134285744	134286284	0	0	-2257	134288276	-801	134286820	-418	NM_178874	1038	NM_178874
chr1	134287215	28	643	NM_178874	Tmcc2	transmembrane and coiled-coil domains 2,transmembrane and coiled-coil domains 2,transmembrane and coiled-coil domains 2,	134286607	134287823	0	1	-1061	134288276	-50	134287265	-418	NM_178874	593	NM_178874
chr1	134298564	9	-10706	NM_178874	Tmcc2	transmembrane and coiled-coil domains 2,transmembrane and coiled-coil domains 2,transmembrane and coiled-coil domains 2,	134298285	134298836	0	0	1970	134296594	-4333	134302897	-8736	NM_178874	-11132	NM_172516
chr1	134314136	50	107	NM_172516	Dstyk	receptor interacting protein kinase 5	134313701	134314572	2	0	86	134314050	-7119	134321255	21	NM_172516	7226	NM_172516
chr1	134317443	9	3414	NM_172516	Dstyk	receptor interacting protein kinase 5	134317240	134317657	2	0	-538	134317981	-3812	134321255	3952	NM_172516	7226	NM_172516
chr1	134327591	23	13562	NM_172516	Dstyk	receptor interacting protein kinase 5	134327240	134327976	0	1	-1256	134328847	79	134327512	14818	NM_172516	13483	NM_172516
chr1	134373825	35	-118	NM_172517	Rbbp5	retinoblastoma binding protein 5,retinoblastoma binding protein 5,	134373325	134374327	0	1	-1132	134374957	-157	134373982	1014	NM_172517	39	NM_172517
chr1	134415508	30	12702	NM_029025	Tmem81	hypothetical protein LOC74626	134415151	134415895	0	0	-4338	134419846	3413	134412095	17040	NM_029025	9289	NM_029025
chr1	134422734	9	16783	NM_177129	Cntn2	contactin 2,contactin 2,	134422391	134423104	0	1	-2070	134424804	-285	134423019	14713	NM_177129	16498	NM_177129
chr1	134437597	9	1920	NM_177129	Cntn2	contactin 2,contactin 2,	134437291	134437949	3	1	-38	134437635	-698	134438295	1882	NM_177129	1222	NM_177129
chr1	134550680	12	-11245	NM_001160316	Nfasc	n/a	134550327	134551063	0	1	3495	134547185	336	134550344	-7750	NM_001160316	-10909	NM_001160316
chr1	134624208	11	14166	NM_182716	Nfasc	neurofascin,neurofascin,neurofascin,neurofascin,	134623830	134624550	0	1	1093	134623115	284	134623924	15259	NM_182716	14450	NM_182716
chr1	134636073	44	2301	NM_182716	Nfasc	neurofascin,neurofascin,neurofascin,neurofascin,	134635631	134636536	3	1	154	134635919	64	134636009	2455	NM_182716	2365	NM_182716
chr1	134638598	23	-224	NM_001160317	Nfasc	n/a	134638248	134638992	0	1	2679	134635919	292	134638306	2455	NM_182716	68	NM_182716
chr1	134656264	14	-17890	NM_001160317	Nfasc	n/a	134655774	134656714	1	1	796	134655468	895	134655369	-17094	NM_001160317	-16995	NM_001160317
chr1	134699927	9	-61553	NM_001160317	Nfasc	n/a	134699557	134700301	0	1	-8043	134707970	506	134699421	-68961	NM_010732	-61047	NM_001160317
chr1	134740899	9	-36032	NM_010732	Lrrn2	leucine rich repeat protein 2, neuronal	134740624	134741207	1	1	-985	134741884	148	134740751	-35047	NM_010732	-36180	NM_010732
chr1	134777315	26	384	NM_010732	Lrrn2	leucine rich repeat protein 2, neuronal	134776932	134777695	2	1	87	134777228	43	134777272	297	NM_010732	341	NM_010732
chr1	134807601	16	30670	NM_010732	Lrrn2	leucine rich repeat protein 2, neuronal	134807230	134807974	1	1	422	134807179	450	134807151	30248	NM_010732	30220	NM_010732
chr1	134818284	20	41353	NM_010732	Lrrn2	leucine rich repeat protein 2, neuronal	134817941	134818699	0	1	3056	134815228	360	134817924	38297	NM_010732	40993	NM_010732
chr1	134922045	32	-120	NM_008575	Mdm4	transformed mouse 3T3 cell double minute 4,transformed mouse 3T3 cell double minute 4,transformed mouse 3T3 cell double minute 4,transformed mouse 3T3 cell double minute 4,	134921697	134922441	0	1	-7766	134929811	369	134921676	-7886	NM_008575	249	NM_008575
chr1	134942427	21	-161	NM_001099276	Pik3c2b	n/a	134942048	134942807	0	1	-1778	134944205	-666	134943093	1617	NM_001099276	505	NM_001099276
chr1	134963681	13	21093	NM_001099276	Pik3c2b	n/a	134963303	134964039	2	0	-475	134964156	1432	134962249	21568	NM_001099276	19661	NM_001099276
chr1	134981178	9	38590	NM_001099276	Pik3c2b	n/a	134980800	134981526	1	1	123	134981055	339	134980839	38467	NM_001099276	38251	NM_001099276
chr1	135026249	13	-1493	NM_133819	Ppp1r15b	protein phosphatase 1, regulatory subunit 15B	135025844	135026647	0	1	-1576	135027825	229	135026020	83	NM_133819	-1722	NM_133819
chr1	135028045	30	303	NM_133819	Ppp1r15b	protein phosphatase 1, regulatory subunit 15B	135027511	135028611	2	1	220	135027825	-68	135028113	83	NM_133819	371	NM_133819
chr1	135061336	17	33594	NM_133819	Ppp1r15b	protein phosphatase 1, regulatory subunit 15B	135060719	135061941	0	1	-3207	135064543	349	135060987	36801	NM_133819	33245	NM_133819
chr1	135074138	8	46396	NM_133819	Ppp1r15b	protein phosphatase 1, regulatory subunit 15B	135073756	135074466	0	1	1819	135072319	-144	135074282	44577	NM_133819	46540	NM_133819
chr1	135078192	59	50450	NM_133819	Ppp1r15b	protein phosphatase 1, regulatory subunit 15B	135077656	135078774	1	0	381	135077811	-856	135079048	50069	NM_133819	51306	NM_133819
chr1	135079719	28	51977	NM_133819	Ppp1r15b	protein phosphatase 1, regulatory subunit 15B	135079246	135080177	3	1	-55	135079774	-87	135079806	52032	NM_133819	52064	NM_133819
chr1	135084327	11	56585	NM_133819	Ppp1r15b	protein phosphatase 1, regulatory subunit 15B	135083953	135084690	0	0	-2634	135086961	4018	135080309	-55712	NM_182930	52567	NM_133819
chr1	135123628	14	-19045	NM_182930	Plekha6	pleckstrin homology domain containing, family A,pleckstrin homology domain containing, family A,pleckstrin homology domain containing, family A,	135123234	135123978	0	0	-4509	135128137	-3226	135126854	-14536	NM_182930	-15819	NM_182930
chr1	135135215	9	-7458	NM_182930	Plekha6	pleckstrin homology domain containing, family A,pleckstrin homology domain containing, family A,pleckstrin homology domain containing, family A,	135134974	135135475	0	1	2887	135132328	-385	135135600	-10345	NM_182930	-7073	NM_182930
chr1	135136485	11	-6188	NM_182930	Plekha6	pleckstrin homology domain containing, family A,pleckstrin homology domain containing, family A,pleckstrin homology domain containing, family A,	135136102	135136891	0	0	-2017	135138502	885	135135600	-4171	NM_182930	-7073	NM_182930
chr1	135143642	9	969	NM_001160268	Plekha6	n/a	135143328	135143965	1	0	-787	135144429	-3921	135147563	1756	NM_001160268	4890	NM_001160268
chr1	135206232	8	-167	NM_026680	Golt1a	golgi transport 1 homolog A	135205852	135206573	0	1	-2615	135208847	56	135206176	2448	NM_026680	-223	NM_026680
chr1	135260094	60	-54	NM_175443	Etnk2	ethanolamine kinase 2	135259705	135260477	3	1	77	135260017	13	135260081	-131	NM_175443	-67	NM_175443
chr1	135265776	9	5628	NM_175443	Etnk2	ethanolamine kinase 2	135265533	135266044	0	1	-1931	135267707	408	135265368	7559	NM_175443	5220	NM_175443
chr1	135279572	16	19424	NM_175443	Etnk2	ethanolamine kinase 2	135278857	135280333	2	1	-630	135280202	-99	135279671	20054	NM_175443	19523	NM_175443
chr1	135315190	23	5599	NM_011439	Sox13	SRY-box 13	135314797	135315593	0	1	3766	135311424	123	135315067	9365	NM_011439	5722	NM_011439
chr1	135319800	19	989	NM_011439	Sox13	SRY-box 13	135319353	135320251	0	1	8376	135311424	24	135319776	9365	NM_011439	1013	NM_011439
chr1	135351385	9	-30596	NM_011439	Sox13	SRY-box 13	135351114	135351622	0	0	-5551	135356936	3752	135347633	-36147	NM_011439	-26844	NM_011439
chr1	135507002	20	-145	NM_009227	Snrpe	small nuclear ribonucleoprotein E	135506636	135507380	0	1	1612	135505390	-11	135507013	1467	NM_009227	-156	NM_009227
chr1	135558090	89	-133	NM_144530	Zc3h11a	zinc finger CCCH type containing 11A,zinc finger CCCH type containing 11A,zinc finger CCCH type containing 11A,zinc finger CCCH type containing 11A,	135557697	135558522	1	1	140	135557950	131	135557959	7	NM_144530	-2	NM_144530
chr1	135582784	11	3809	NM_172842	Lax1	lymphocyte transmembrane adaptor 1,lymphocyte transmembrane adaptor 1,	135582398	135583142	0	0	-2287	135585071	3263	135579521	1522	NM_172842	7072	NM_172842
chr1	135613411	11	-26726	NM_001159649	Lax1	n/a	135613020	135613764	1	1	631	135612780	-619	135614030	-26095	NM_001159649	-27345	NM_001159649
chr1	135632833	9	17195	NM_001167949	Atp2b4	n/a	135632473	135633206	1	1	222	135632611	-742	135633575	17417	NM_001167949	16453	NM_001167949
chr1	135636263	11	13765	NM_001167949	Atp2b4	n/a	135635917	135636661	1	1	633	135635630	-831	135637094	14398	NM_001167949	12934	NM_001167949
chr1	135697740	16	-47642	NM_213616	Atp2b4	plasma membrane calcium ATPase 4,plasma membrane calcium ATPase 4,	135697434	135698072	0	1	1202	135696538	69	135697671	-46440	NM_213616	-47573	NM_213616
chr1	135751594	11	52156	NM_001160422	Optc	n/a	135751252	135751996	1	1	335	135751259	58	135751536	52491	NM_001160422	52214	NM_001160422
chr1	135752760	9	50990	NM_001160422	Optc	n/a	135752504	135753015	2	1	15	135752745	-250	135753010	51005	NM_001160422	50740	NM_001160422
chr1	135902441	14	-31650	NM_021355	Fmod	fibromodulin	135902065	135902809	1	0	913	135901528	2892	135899549	-32563	NM_021355	-34542	NM_021355
chr1	135957591	9	18141	NM_007570	Btg2	B-cell translocation gene 2, anti-proliferative	135957458	135957722	0	1	-2329	135959920	-313	135957904	15812	NM_007570	17828	NM_007570
chr1	135959694	17	16038	NM_007570	Btg2	B-cell translocation gene 2, anti-proliferative	135959287	135960081	2	0	-226	135959920	1249	135958445	15812	NM_007570	17287	NM_007570
chr1	135961653	9	14079	NM_007570	Btg2	B-cell translocation gene 2, anti-proliferative	135961288	135962032	0	0	-1500	135963153	3208	135958445	12579	NM_007570	17287	NM_007570
chr1	135967963	24	7769	NM_007570	Btg2	B-cell translocation gene 2, anti-proliferative	135967585	135968329	3	1	-111	135968074	626	135967337	7658	NM_007570	8395	NM_007570
chr1	135974027	15	1705	NM_007570	Btg2	B-cell translocation gene 2, anti-proliferative	135973554	135974460	1	0	-552	135974579	1606	135972421	1153	NM_007570	3311	NM_007570
chr1	135975968	48	-236	NM_007570	Btg2	B-cell translocation gene 2, anti-proliferative	135975474	135976485	4	1	72	135975896	-48	135976016	-164	NM_007570	-284	NM_007570
chr1	135989676	72	-13944	NM_007570	Btg2	B-cell translocation gene 2, anti-proliferative	135989214	135990117	4	1	-74	135989750	247	135989429	-14018	NM_007570	-13697	NM_007570
chr1	136001728	11	-6090	NM_027979	Chit1	chitinase 1 (chitotriosidase)	136001372	136002108	0	0	-1225	136002953	-4206	136005934	-4865	NM_027979	-1884	NM_027979
chr1	136093789	11	3765	NM_016749	Mybph	myosin binding protein H,myosin binding protein H,	136093415	136094159	1	1	208	136093581	193	136093596	3557	NM_016749	3572	NM_016749
chr1	136112336	10	19668	NM_001008533	Adora1	adenosine A1 receptor	136111961	136112705	0	1	-1484	136113820	-336	136112672	18184	NM_001008533	19332	NM_001008533
chr1	136165861	9	-20719	NM_031189	Myog	myogenin	136165592	136166126	0	0	-3218	136169079	-4309	136170170	-17501	NM_031189	-16410	NM_031189
chr1	136258741	105	-165	NM_020588	Tmem183a	hypothetical protein LOC57439 isoform a,hypothetical protein LOC57439 isoform a,	136258321	136259189	5	1	-72	136258813	522	136258219	-237	NM_020588	357	NM_001042485
chr1	136302641	19	75	NM_028057	Cyb5r1	cytochrome b5 reductase 1	136302051	136303196	0	1	-2654	136305295	-221	136302862	2729	NM_028057	296	NM_028057
chr1	136311827	70	-216	NM_028320	Adipor1	adiponectin receptor 1,adiponectin receptor 1,	136311431	136312175	4	1	-182	136312009	-40	136311867	-34	NM_028320	-176	NM_028320
chr1	136351926	65	-205	NM_153128	Klhl12	kelch-like 12,kelch-like 12,	136351525	136352309	3	1	-121	136352047	12	136351914	-84	NM_153128	-217	NM_153128
chr1	136391276	32	40	NM_145510	Rabif	RAB-interacting factor	136390925	136391585	1	1	508	136390768	26	136391250	-468	NM_145510	14	NM_145510
chr1	136415112	12	23876	NM_145510	Rabif	RAB-interacting factor	136414762	136415506	2	1	-224	136415336	591	136414521	24100	NM_145510	23285	NM_145510
chr1	136453617	105	-3137	NM_152895	Kdm5b	PLU1,PLU1,PLU1,	136453116	136454109	2	0	343	136453274	1570	136452047	-3480	NM_152895	-4707	NM_152895
chr1	136456630	70	-124	NM_152895	Kdm5b	PLU1,PLU1,PLU1,	136456230	136456999	1	1	104	136456526	-90	136456720	-228	NM_152895	-34	NM_152895
chr1	136458611	17	1857	NM_152895	Kdm5b	PLU1,PLU1,PLU1,	136458208	136458983	0	1	2085	136456526	-354	136458965	-228	NM_152895	2211	NM_152895
chr1	136494443	12	37689	NM_152895	Kdm5b	PLU1,PLU1,PLU1,	136494091	136494827	0	1	-1234	136495677	-976	136495419	38923	NM_152895	38665	NM_152895
chr1	136510124	9	-33133	NM_009307	Syt2	synaptotagmin II,synaptotagmin II,	136509761	136510497	1	0	-799	136510923	1864	136508260	-32334	NM_009307	-34997	NM_009307
chr1	136512779	9	-30478	NM_009307	Syt2	synaptotagmin II,synaptotagmin II,	136512425	136513168	2	0	-24	136512803	4519	136508260	-30454	NM_009307	-34997	NM_009307
chr1	136521582	12	-21675	NM_009307	Syt2	synaptotagmin II,synaptotagmin II,	136521217	136521961	0	1	-2031	136523613	-734	136522316	-19644	NM_009307	-20941	NM_009307
chr1	136527188	24	-16069	NM_009307	Syt2	synaptotagmin II,synaptotagmin II,	136526819	136527563	2	1	510	136526678	374	136526814	-16579	NM_009307	-16443	NM_009307
chr1	136547502	9	4245	NM_009307	Syt2	synaptotagmin II,synaptotagmin II,	136547259	136547769	0	1	4472	136543030	-900	136548402	-227	NM_009307	5145	NM_009307
chr1	136565173	10	21916	NM_009307	Syt2	synaptotagmin II,synaptotagmin II,	136564771	136565515	0	0	-5139	136570312	-5178	136570351	27055	NM_009307	27094	NM_009307
chr1	136605757	20	62500	NM_009307	Syt2	synaptotagmin II,synaptotagmin II,	136605284	136606206	1	1	386	136605371	-65	136605822	62114	NM_009307	62565	NM_009307
chr1	136648526	9	105269	NM_009307	Syt2	synaptotagmin II,synaptotagmin II,	136648297	136648773	1	1	48	136648478	87	136648439	105221	NM_009307	105182	NM_009307
chr1	136706337	9	146180	NM_001081307	Ppp1r12b	protein phosphatase 1, regulatory (inhibitor),protein phosphatase 1, regulatory (inhibitor),protein phosphatase 1, regulatory (inhibitor),	136706017	136706682	0	0	-7121	136713458	6645	136699692	139059	NM_001081307	152825	NM_001081307
chr1	136750818	9	101699	NM_001081307	Ppp1r12b	protein phosphatase 1, regulatory (inhibitor),protein phosphatase 1, regulatory (inhibitor),protein phosphatase 1, regulatory (inhibitor),	136750466	136751195	1	0	502	136750316	4762	136746056	102201	NM_001081307	106461	NM_001081307
chr1	136795875	12	56642	NM_001081307	Ppp1r12b	protein phosphatase 1, regulatory (inhibitor),protein phosphatase 1, regulatory (inhibitor),protein phosphatase 1, regulatory (inhibitor),	136795490	136796234	0	0	3076	136792799	-2001	136797876	59718	NM_001081307	54641	NM_001081307
chr1	136852582	96	-65	NM_001081307	Ppp1r12b	protein phosphatase 1, regulatory (inhibitor),protein phosphatase 1, regulatory (inhibitor),protein phosphatase 1, regulatory (inhibitor),	136852158	136853015	1	1	21	136852561	99	136852483	-44	NM_001081307	34	NM_001081307
chr1	136884362	11	25209	NM_026024	Ube2t	ubiquitin-conjugating enzyme E2T (putative)	136884072	136884682	1	1	-265	136884627	28	136884334	25474	NM_026024	25181	NM_026024
chr1	136910115	11	50962	NM_026024	Ube2t	ubiquitin-conjugating enzyme E2T (putative)	136909727	136910463	1	1	620	136909495	193	136909922	50342	NM_026024	50769	NM_026024
chr1	136929612	13	70459	NM_026024	Ube2t	ubiquitin-conjugating enzyme E2T (putative)	136929250	136929994	0	0	4177	136925435	1732	136927880	66282	NM_026024	68727	NM_026024
chr1	137042821	8	-589	NM_026823	Arl8a	ADP-ribosylation factor-like 8A	137042586	137043074	0	1	-843	137043664	-399	137043220	254	NM_026823	-190	NM_026823
chr1	137044007	33	597	NM_026823	Arl8a	ADP-ribosylation factor-like 8A	137043492	137044561	2	1	17	137043990	94	137043913	580	NM_026823	503	NM_026823
chr1	137051035	16	7625	NM_026823	Arl8a	ADP-ribosylation factor-like 8A	137050376	137051659	0	0	2886	137048149	1598	137049437	4739	NM_026823	6027	NM_026823
chr1	137155104	16	-55	NM_001163131	Elf3	n/a	137154677	137155511	0	1	1394	137153710	-224	137155328	1339	NM_007921	-279	NM_001163131
chr1	137180393	25	268	NM_145417	Rnpep	arginyl aminopeptidase (aminopeptidase B)	137179992	137180772	2	1	72	137180321	-217	137180610	340	NM_145417	51	NM_145417
chr1	137210266	50	48	NM_011590	Timm17a	translocase of inner mitochondrial membrane 17a	137209854	137210655	1	0	789	137209477	3509	137206757	837	NM_011590	3557	NM_011590
chr1	137221145	17	-244	NM_053106	Lmod1	leiomodin 1 (smooth muscle)	137220737	137221481	0	0	-6729	137227874	-3191	137224336	6485	NM_053106	2947	NM_053106
chr1	137256247	9	15393	NM_175259	Shisa4	transmembrane protein 58	137255922	137256578	0	0	-4733	137260980	1920	137254327	10660	NM_175259	17313	NM_175259
chr1	137263794	11	7846	NM_175259	Shisa4	transmembrane protein 58	137263601	137263999	2	0	-238	137264032	-1177	137264971	7608	NM_175259	6669	NM_175259
chr1	137264938	9	6702	NM_175259	Shisa4	transmembrane protein 58	137264679	137265205	2	1	14	137264924	-33	137264971	6716	NM_175259	6669	NM_175259
chr1	137270705	14	935	NM_175259	Shisa4	transmembrane protein 58	137270302	137271136	0	1	-1377	137272082	-416	137271121	-442	NM_175259	519	NM_175259
chr1	137271903	15	-263	NM_175259	Shisa4	transmembrane protein 58	137271516	137272260	2	1	-179	137272082	363	137271540	-442	NM_175259	100	NM_175259
chr1	137327110	70	-42	NM_153774	Ipo9	importin 9	137326750	137327497	4	1	51	137327059	61	137327049	9	NM_153774	19	NM_153774
chr1	137351474	13	-24406	NM_153774	Ipo9	importin 9	137350967	137351993	0	0	1518	137349956	2414	137349060	-22888	NM_153774	-21992	NM_153774
chr1	137359225	15	-32157	NM_153774	Ipo9	importin 9	137358873	137359617	1	1	424	137358801	88	137359137	-31733	NM_153774	-32069	NM_153774
chr1	137371929	10	-44861	NM_153774	Ipo9	importin 9	137371555	137372299	1	1	-700	137372629	115	137371814	-45561	NM_153774	-44746	NM_153774
chr1	137395041	17	-67973	NM_153774	Ipo9	importin 9	137394913	137395169	1	0	612	137394429	-1072	137396113	-67361	NM_153774	-69045	NM_153774
chr1	137432132	12	49800	NM_173437	Nav1	neuron navigator 1,neuron navigator 1,neuron navigator 1,neuron navigator 1,	137431778	137432514	1	0	603	137431529	-1748	137433880	50403	NM_173437	48052	NM_173437
chr1	137449933	9	31999	NM_173437	Nav1	neuron navigator 1,neuron navigator 1,neuron navigator 1,neuron navigator 1,	137449648	137450200	0	0	1831	137448102	-3252	137453185	33830	NM_173437	28747	NM_173437
chr1	137480301	16	1631	NM_173437	Nav1	neuron navigator 1,neuron navigator 1,neuron navigator 1,neuron navigator 1,	137479917	137480712	1	1	961	137479340	-108	137480409	2592	NM_173437	1523	NM_173437
chr1	137481419	15	513	NM_173437	Nav1	neuron navigator 1,neuron navigator 1,neuron navigator 1,neuron navigator 1,	137481008	137481820	2	1	132	137481287	0	137481419	645	NM_173437	513	NM_173437
chr1	137493476	9	-11544	NM_173437	Nav1	neuron navigator 1,neuron navigator 1,neuron navigator 1,neuron navigator 1,	137493286	137493672	0	0	-2470	137495946	3609	137489867	-14014	NM_173437	-7935	NM_173437
chr1	137499881	14	-17949	NM_173437	Nav1	neuron navigator 1,neuron navigator 1,neuron navigator 1,neuron navigator 1,	137499501	137500245	0	1	1501	137498380	-753	137500634	-16448	NM_173437	-18702	NM_173437
chr1	137501419	9	-19487	NM_173437	Nav1	neuron navigator 1,neuron navigator 1,neuron navigator 1,neuron navigator 1,	137501295	137501546	0	0	3039	137498380	785	137500634	-16448	NM_173437	-18702	NM_173437
chr1	137507963	9	-26031	NM_173437	Nav1	neuron navigator 1,neuron navigator 1,neuron navigator 1,neuron navigator 1,	137507629	137508296	1	0	-777	137508740	3640	137504323	-26808	NM_173437	-22391	NM_173437
chr1	137525927	13	-43995	NM_173437	Nav1	neuron navigator 1,neuron navigator 1,neuron navigator 1,neuron navigator 1,	137525519	137526263	0	0	3627	137522300	-1196	137527123	-40368	NM_173437	-45191	NM_173437
chr1	137533004	22	-51072	NM_173437	Nav1	neuron navigator 1,neuron navigator 1,neuron navigator 1,neuron navigator 1,	137532656	137533404	1	1	-33	137533037	564	137532440	-51105	NM_173437	-50508	NM_173437
chr1	137565223	10	-60550	NM_007791	Csrp1	cysteine and glycine-rich protein 1	137564854	137565598	0	0	-1561	137566784	-2084	137567307	-58989	NM_007791	-58466	NM_007791
chr1	137583730	16	-42043	NM_007791	Csrp1	cysteine and glycine-rich protein 1	137583369	137584113	0	1	2047	137581683	-153	137583883	-44090	NM_007791	-41890	NM_007791
chr1	137585125	28	-40648	NM_007791	Csrp1	cysteine and glycine-rich protein 1	137584754	137585525	0	1	-1611	137586736	4	137585121	-39037	NM_007791	-40652	NM_007791
chr1	137596126	23	-29647	NM_007791	Csrp1	cysteine and glycine-rich protein 1	137595775	137596509	4	1	155	137595971	18	137596108	-29802	NM_007791	-29665	NM_007791
chr1	137616341	12	-9432	NM_007791	Csrp1	cysteine and glycine-rich protein 1	137615942	137616678	1	1	555	137615786	-67	137616408	-9987	NM_007791	-9365	NM_007791
chr1	137625701	32	-72	NM_007791	Csrp1	cysteine and glycine-rich protein 1	137625314	137626058	0	1	-839	137626540	-38	137625739	767	NM_007791	-34	NM_007791
chr1	137627175	9	1402	NM_007791	Csrp1	cysteine and glycine-rich protein 1	137626822	137627566	1	0	635	137626540	1431	137625744	767	NM_007791	-29	NM_007791
chr1	137628418	24	2645	NM_007791	Csrp1	cysteine and glycine-rich protein 1	137628013	137628777	3	0	-193	137628611	2674	137625744	2838	NM_007791	-29	NM_007791
chr1	137629068	19	3295	NM_007791	Csrp1	cysteine and glycine-rich protein 1	137628865	137629269	5	0	97	137628971	-3263	137632331	3198	NM_007791	6558	NM_007791
chr1	137663315	19	654	NM_013750	Phlda3	pleckstrin homology-like domain, family A,	137662842	137663801	2	1	286	137663029	89	137663226	368	NM_013750	565	NM_013750
chr1	137691162	15	-4835	NM_021467	Tnni1	troponin I, skeletal, slow 1	137690783	137691527	0	0	-5450	137696612	1081	137690081	525	NM_001112702	-5916	NM_021467
chr1	137758834	14	21397	NM_001130176	Tnnt2	n/a	137758409	137759274	1	0	-840	137759674	-1772	137760606	22237	NM_001130176	23169	NM_001130176
chr1	137813801	10	1800	NM_019645	Pkp1	plakophilin 1	137813407	137814143	2	0	429	137813372	-1758	137815559	2229	NM_019645	42	NM_019645
chr1	137822785	22	-7184	NM_019645	Pkp1	plakophilin 1	137822445	137823189	1	1	241	137822544	785	137822000	-6943	NM_019645	-6399	NM_019645
chr1	137904195	10	-600	NM_001160145	Tmem9	n/a	137903844	137904500	0	1	7668	137896527	-346	137904541	-8268	NM_001160145	-254	NM_001160145
chr1	137914731	15	0	NM_001160146	Tmem9	n/a	137914333	137915153	0	1	-1022	137915753	-8	137914739	1021	NM_001160146	7	NM_001160146
chr1	138033519	12	5542	NM_001039472	Kif21b	kinesin family member 21B,kinesin family member 21B,	138033098	138033950	0	0	-1313	138034832	2706	138030813	6855	NM_001039472	2836	NM_001039472
chr1	138125004	9	5837	NM_028872	5730559C18Rik	hypothetical protein LOC67313	138124766	138125241	1	1	112	138124892	-931	138125935	5949	NM_028872	4906	NM_028872
chr1	138204661	9	38020	NM_001081360	Camsap1l1	calmodulin regulated spectrin-associated protein,calmodulin regulated spectrin-associated protein,	138204284	138205019	1	0	272	138204389	5329	138199332	38292	NM_001081360	-41882	NM_001101516
chr1	138206216	10	36465	NM_001081360	Camsap1l1	calmodulin regulated spectrin-associated protein,calmodulin regulated spectrin-associated protein,	138205850	138206586	0	0	-1039	138207255	6884	138199332	35426	NM_001081360	-41882	NM_001101516
chr1	138241822	28	859	NM_001081360	Camsap1l1	calmodulin regulated spectrin-associated protein,calmodulin regulated spectrin-associated protein,	138241357	138242317	5	1	61	138241761	-244	138242066	920	NM_001081360	615	NM_001081360
chr1	138242835	30	-154	NM_001081360	Camsap1l1	calmodulin regulated spectrin-associated protein,calmodulin regulated spectrin-associated protein,	138242466	138243217	3	1	-341	138243176	77	138242758	-495	NM_001081360	-77	NM_001081360
chr1	138260298	16	-17617	NM_001081360	Camsap1l1	calmodulin regulated spectrin-associated protein,calmodulin regulated spectrin-associated protein,	138259927	138260675	2	0	64	138260234	-2517	138262815	-17553	NM_001081360	-20134	NM_001081360
chr1	138312016	23	123	NM_178052	Ddx59	DEAD (Asp-Glu-Ala-Asp) box polypeptide 59	138311643	138312392	2	1	-110	138312126	387	138311629	233	NM_178052	-218	NM_026500
chr1	138352730	9	-11804	NM_001081258	Kif14	kinesin family member 14	138352494	138352984	2	1	-580	138353310	-175	138352905	-11224	NM_001081258	-11629	NM_001081258
chr1	138361188	10	-3346	NM_001081258	Kif14	kinesin family member 14	138360828	138361564	0	0	-1628	138362816	-2072	138363260	-1718	NM_001081258	-1274	NM_001081258
chr1	138363045	23	-1489	NM_001081258	Kif14	kinesin family member 14	138362695	138363441	3	1	147	138362898	-215	138363260	-1636	NM_001081258	-1274	NM_001081258
chr1	138474629	29	-46848	NM_001160251	Zfp281	n/a	138474243	138474995	0	1	-3538	138478167	-283	138474912	-43310	NM_001160251	-46565	NM_001160251
chr1	138521343	25	-134	NM_001160251	Zfp281	n/a	138520952	138521698	0	1	-835	138522178	104	138521239	701	NM_177643	-238	NM_001160251
chr1	138522682	14	1205	NM_177643	Zfp281	zinc finger protein 281,zinc finger protein 281,	138522245	138523129	3	1	173	138522509	543	138522139	1032	NM_177643	662	NM_177643
chr1	138524963	10	3486	NM_177643	Zfp281	zinc finger protein 281,zinc finger protein 281,	138524593	138525337	0	0	-1135	138526098	1372	138523591	4621	NM_177643	2114	NM_177643
chr1	138526357	9	4880	NM_177643	Zfp281	zinc finger protein 281,zinc finger protein 281,	138525977	138526721	2	0	256	138526101	2766	138523591	4624	NM_177643	2114	NM_177643
chr1	138530351	9	8874	NM_177643	Zfp281	zinc finger protein 281,zinc finger protein 281,	138529974	138530710	0	0	1088	138529263	-4061	138534412	7786	NM_177643	12935	NM_177643
chr1	138592858	9	71381	NM_177643	Zfp281	zinc finger protein 281,zinc finger protein 281,	138592514	138593213	1	0	231	138592627	-2380	138595238	71150	NM_177643	73761	NM_177643
chr1	138614287	10	92810	NM_177643	Zfp281	zinc finger protein 281,zinc finger protein 281,	138613917	138614661	0	1	3907	138610380	-252	138614539	88903	NM_177643	93062	NM_177643
chr1	138742801	9	107406	NM_001159769	Nr5a2	n/a	138742460	138743151	0	0	1162	138741639	-1888	138744689	108568	NM_001159769	105518	NM_001159769
chr1	139202889	9	-345864	NM_030676	Nr5a2	nuclear receptor subfamily 5, group A, member 2,nuclear receptor subfamily 5, group A, member 2,nuclear receptor subfamily 5, group A, member 2,	139202558	139203302	0	0	-6467	139209356	-6349	139209238	-352331	NM_030676	-352213	NM_030676
chr1	139723483	9	348399	NM_001111316	Ptprc	n/a	139723142	139723878	0	0	-1506	139724989	-5130	139728613	346893	NM_001111316	343269	NM_001111316
chr1	139829041	13	242841	NM_001111316	Ptprc	n/a	139828621	139829447	1	1	780	139828261	-37	139829078	243621	NM_001111316	242804	NM_001111316
chr1	139834489	9	237393	NM_001111316	Ptprc	n/a	139834285	139834678	2	0	23	139834466	-3927	139838416	237416	NM_001111316	233466	NM_001111316
chr1	140186935	10	16621	NM_177397	Atp6v1g3	ATPase, H+ transporting, lysosomal V1 subunit	140186573	140187309	1	1	748	140186187	169	140186766	15873	NM_177397	16452	NM_177397
chr1	140213140	13	42826	NM_177397	Atp6v1g3	ATPase, H+ transporting, lysosomal V1 subunit	140212667	140213603	0	0	-3465	140216605	-8424	140221564	46291	NM_177397	51250	NM_177397
chr1	140427071	13	89202	NM_021605	Nek7	NIMA (never in mitosis gene a)-related expressed	140426632	140427562	0	1	1615	140425456	810	140426261	90817	NM_021605	90012	NM_021605
chr1	140444505	9	71768	NM_021605	Nek7	NIMA (never in mitosis gene a)-related expressed	140444222	140444762	1	1	-277	140444782	-34	140444539	71491	NM_021605	71734	NM_021605
chr1	140514531	21	1742	NM_021605	Nek7	NIMA (never in mitosis gene a)-related expressed	140514154	140514905	0	1	-766	140515297	305	140514226	976	NM_021605	2047	NM_021605
chr1	140515665	15	608	NM_021605	Nek7	NIMA (never in mitosis gene a)-related expressed	140515265	140516034	2	1	359	140515306	-273	140515938	967	NM_021605	335	NM_021605
chr1	140516480	15	-207	NM_021605	Nek7	NIMA (never in mitosis gene a)-related expressed	140516065	140516900	2	1	-224	140516704	278	140516202	-431	NM_021605	71	NM_021605
chr1	140658301	9	80720	NM_001042577	Lhx9	LIM homeobox protein 9 isoform c	140658013	140658575	0	1	-2385	140660686	70	140658231	78335	NM_001042577	80790	NM_001042577
chr1	140697280	10	41741	NM_001042577	Lhx9	LIM homeobox protein 9 isoform c	140696905	140697647	2	0	-500	140697780	2631	140694649	41241	NM_001042577	44372	NM_001042577
chr1	140734761	15	4260	NM_001042577	Lhx9	LIM homeobox protein 9 isoform c	140734348	140735179	0	1	2093	140732668	-279	140735040	6353	NM_001042577	3981	NM_001042577
chr1	140965331	9	101034	NM_181347	Dennd1b	DENN/MADD domain containing 1B isoform 1	140965065	140965624	0	0	8301	140957030	3006	140962325	92733	NM_181347	98028	NM_181347
chr1	140987385	12	123088	NM_181347	Dennd1b	DENN/MADD domain containing 1B isoform 1	140987013	140987749	2	0	-347	140987732	-2219	140989604	123435	NM_181347	125307	NM_181347
chr1	141320241	11	1282	NM_172643	Zbtb41	zinc finger and BTB domain containing 41	141319808	141320682	3	1	-60	141320301	-496	141320737	1342	NM_172643	1778	NM_172643
chr1	141322515	8	3556	NM_172643	Zbtb41	zinc finger and BTB domain containing 41	141322369	141322663	0	1	1739	141320776	530	141321985	1817	NM_172643	3026	NM_172643
chr1	141351711	18	362	NM_009791	Aspm	calmodulin binding protein 1,calmodulin binding protein 1,	141351128	141352284	3	1	-100	141351811	-47	141351758	462	NM_009791	409	NM_009791
chr1	141353612	12	2263	NM_009791	Aspm	calmodulin binding protein 1,calmodulin binding protein 1,	141353238	141354006	2	1	664	141352948	259	141353353	1599	NM_009791	2004	NM_009791
chr1	141554956	13	-98157	NM_015780	Cfhr1	complement factor H-related 1	141554599	141555343	0	0	-2584	141557540	-30295	141585251	-100741	NM_015780	92565	NM_001160304
chr1	142081262	9	-1274	NM_009888	Cfh	complement component factor H,complement component factor H,	142080941	142081575	1	0	-837	142082099	1713	142079549	-2111	NM_009888	439	NM_009888
chr1	142176279	11	33446	NM_001081027	Kcnt2	potassium channel, subfamily T, member 2	142175898	142176642	0	0	2535	142173744	3380	142172899	30911	NM_001081027	30066	NM_001081027
chr1	142323534	12	180701	NM_001081027	Kcnt2	potassium channel, subfamily T, member 2	142323105	142323964	0	0	-2853	142326387	11970	142311564	183554	NM_001081027	168731	NM_001081027
chr1	142348766	13	205933	NM_001081027	Kcnt2	potassium channel, subfamily T, member 2	142348391	142349135	1	1	96	142348670	584	142348182	205837	NM_001081027	205349	NM_001081027
chr1	142380785	12	237952	NM_001081027	Kcnt2	potassium channel, subfamily T, member 2	142380419	142381119	0	1	7014	142373771	50	142380735	230938	NM_001081027	237902	NM_001081027
chr1	143428511	10	1285678	NM_001081027	Kcnt2	potassium channel, subfamily T, member 2	143428159	143428903	0	0	22403	143406108	5047	143423464	1263275	NM_001081027	1280631	NM_001081027
chr1	143518659	9	1375826	NM_001081027	Kcnt2	potassium channel, subfamily T, member 2	143518403	143518941	0	0	-1483	143520142	17976	143500683	1377309	NM_001081027	1357850	NM_001081027
chr1	143687664	9	1544831	NM_001081027	Kcnt2	potassium channel, subfamily T, member 2	143687416	143687927	0	0	7573	143680091	-23413	143711077	1537258	NM_001081027	1568244	NM_001081027
chr1	144362513	9	-1125313	NM_020025	B3galt2	UDP-Gal:betaGlcNAc beta	144362239	144362794	0	0	6102	144356411	-3275	144365788	-1131415	NM_020025	-1122038	NM_020025
chr1	144412139	9	-1075687	NM_020025	B3galt2	UDP-Gal:betaGlcNAc beta	144411916	144412362	0	0	-18153	144430292	46351	144365788	-1057534	NM_020025	-1122038	NM_020025
chr1	144455699	13	-1032127	NM_020025	B3galt2	UDP-Gal:betaGlcNAc beta	144455354	144456024	0	0	12210	144443489	-46277	144501976	-1044337	NM_020025	-985850	NM_020025
chr1	144561993	12	-925833	NM_020025	B3galt2	UDP-Gal:betaGlcNAc beta	144561498	144562527	3	0	-70	144562063	2807	144559186	-925763	NM_020025	-928640	NM_020025
chr1	144644446	9	-843380	NM_020025	B3galt2	UDP-Gal:betaGlcNAc beta	144644067	144644811	0	0	16117	144628329	-3623	144648069	-859497	NM_020025	-839757	NM_020025
chr1	144715502	9	-772324	NM_020025	B3galt2	UDP-Gal:betaGlcNAc beta	144715135	144715871	0	0	6106	144709396	-20250	144735752	-778430	NM_020025	-752074	NM_020025
chr1	144761850	11	-725976	NM_020025	B3galt2	UDP-Gal:betaGlcNAc beta	144761513	144762216	1	0	578	144761272	20035	144741815	-726554	NM_020025	-746011	NM_020025
chr1	144778054	10	-709772	NM_020025	B3galt2	UDP-Gal:betaGlcNAc beta	144777691	144778427	0	0	-11965	144790019	-11029	144789083	-697807	NM_020025	-698743	NM_020025
chr1	144858510	9	-629316	NM_020025	B3galt2	UDP-Gal:betaGlcNAc beta	144858182	144858846	0	0	-10569	144869079	29489	144829021	-618747	NM_020025	-658805	NM_020025
chr1	144944262	16	-543564	NM_020025	B3galt2	UDP-Gal:betaGlcNAc beta	144943875	144944619	0	0	-4710	144948972	-24149	144968411	-538854	NM_020025	-519415	NM_020025
chr1	144990471	9	-497355	NM_020025	B3galt2	UDP-Gal:betaGlcNAc beta	144990330	144990611	1	1	-714	144991185	-113	144990584	-496641	NM_020025	-497242	NM_020025
chr1	145009535	9	-478291	NM_020025	B3galt2	UDP-Gal:betaGlcNAc beta	145009203	145009947	0	0	-5130	145014665	-10982	145020517	-473161	NM_020025	-467309	NM_020025
chr1	145288502	20	-199324	NM_020025	B3galt2	UDP-Gal:betaGlcNAc beta	145288009	145288947	0	0	14999	145273503	14230	145274272	-214323	NM_020025	-213554	NM_020025
chr1	145446666	12	-41160	NM_020025	B3galt2	UDP-Gal:betaGlcNAc beta	145446282	145447097	0	0	3174	145443492	-5056	145451722	-44334	NM_020025	-36104	NM_020025
chr1	145549621	21	193	NM_145991	Cdc73	hyperparathyroidism 2 homolog	145549186	145550061	0	1	-1455	145551076	29	145549592	-1262	NM_145991	222	NM_145991
chr1	145586985	14	241	NM_023505	Glrx2	glutaredoxin 2 isoform b	145586445	145587492	1	1	853	145586132	121	145586864	-346	NM_001038593	120	NM_023505
chr1	145624423	268	16	NM_001159866	Uchl5	n/a	145624003	145624857	4	1	0	145624423	-259	145624682	16	NM_001159866	275	NM_001159866
chr1	145851426	37	-147	NM_009061	Rgs2	regulator of G-protein signaling 2	145851045	145851832	2	1	-36	145851462	-78	145851504	-183	NM_009061	-225	NM_009061
chr1	145865765	9	-14486	NM_009061	Rgs2	regulator of G-protein signaling 2	145865407	145866108	1	0	-196	145865961	-9637	145875402	-14682	NM_009061	-24123	NM_009061
chr1	145893142	9	-41863	NM_009061	Rgs2	regulator of G-protein signaling 2	145892923	145893365	0	0	-9048	145902190	4764	145888378	-50911	NM_009061	-37099	NM_009061
chr1	146574564	11	47987	NM_022881	Rgs18	regulator of G-protein signaling 18	146574205	146574941	0	0	-6209	146580773	16628	146557936	41778	NM_022881	64615	NM_022881
chr1	147065345	16	-442794	NM_022881	Rgs18	regulator of G-protein signaling 18	147064999	147065743	0	0	4198	147061147	-5108	147070453	-438596	NM_022881	-447902	NM_022881
chr1	147228150	9	-605599	NM_022881	Rgs18	regulator of G-protein signaling 18	147227941	147228340	0	0	-7462	147235612	-2111	147230261	-613061	NM_022881	-607710	NM_022881
chr1	147623723	44	-719072	NM_153539	Fam5c	DBCCR1-like,DBCCR1-like,DBCCR1-like,	147623308	147624052	0	0	14421	147609302	-24488	147648211	-733493	NM_153539	-694584	NM_153539
chr1	147760899	13	-581896	NM_153539	Fam5c	DBCCR1-like,DBCCR1-like,DBCCR1-like,	147760574	147761318	1	0	458	147760441	19160	147741739	-582354	NM_153539	-601056	NM_153539
chr1	148010980	15	-331815	NM_153539	Fam5c	DBCCR1-like,DBCCR1-like,DBCCR1-like,	148010470	148011471	0	0	4051	148006929	23523	147987457	-335866	NM_153539	-355338	NM_153539
chr1	148346657	9	1841	NM_001145807	Fam5c	n/a	148346311	148347019	1	1	-256	148346913	887	148345770	2097	NM_001145807	954	NM_001145807
chr1	148504660	10	159844	NM_001145807	Fam5c	n/a	148504297	148505041	1	0	239	148504421	10872	148493788	159605	NM_001145807	148972	NM_001145807
chr1	148647604	11	302788	NM_001145807	Fam5c	n/a	148647229	148647973	1	0	88	148647516	23333	148624271	302700	NM_001145807	279455	NM_001145807
chr1	148679052	9	334236	NM_001145807	Fam5c	n/a	148678752	148679355	0	0	-4269	148683321	-6179	148685231	338505	NM_001145807	340415	NM_001145807
chr1	148985763	11	640947	NM_001145807	Fam5c	n/a	148985431	148986175	0	0	-2724	148988487	5003	148980760	643671	NM_001145807	635944	NM_001145807
chr1	148991460	9	646644	NM_001145807	Fam5c	n/a	148991101	148991832	1	0	895	148990565	10700	148980760	645749	NM_001145807	635944	NM_001145807
chr1	149591769	12	1246953	NM_001145807	Fam5c	n/a	149591476	149592060	0	1	-2398	149594167	23	149591746	1249351	NM_001145807	1246930	NM_001145807
chr1	149738727	13	1393911	NM_001145807	Fam5c	n/a	149738255	149739205	0	0	12541	149726186	-4873	149743600	1381370	NM_001145807	1398784	NM_001145807
chr1	150613110	9	1195304	NM_008869	Pla2g4a	cytosolic phospholipase A2, group IVA	150612752	150613488	0	0	-3683	150616793	35618	150577492	1191621	NM_008869	1230922	NM_008869
chr1	151586960	9	221454	NM_008869	Pla2g4a	cytosolic phospholipase A2, group IVA	151586742	151587193	0	0	2654	151584306	-1538	151588498	224108	NM_008869	219916	NM_008869
chr1	151661007	11	147407	NM_008869	Pla2g4a	cytosolic phospholipase A2, group IVA	151660632	151661368	0	0	-4670	151665677	-4804	151665811	142737	NM_008869	142603	NM_008869
chr1	152063953	13	-102593	NM_024458	Pdc	phosducin,phosducin,	152063579	152064321	0	0	-8816	152072769	17566	152046387	-93777	NM_024458	99134	NM_011198
chr1	152239998	236	31	NM_133780	Tpr	nuclear pore complex-associated protein Tpr,nuclear pore complex-associated protein Tpr,nuclear pore complex-associated protein Tpr,	152239608	152240420	4	1	56	152239942	-36	152240034	-25	NM_133780	67	NM_133780
chr1	152305048	9	8247	NM_001110146	Prg4	n/a	152304666	152305391	0	0	4105	152300943	-3107	152308155	12352	NM_001110146	5140	NM_001110146
chr1	152396286	13	-82991	NM_021400	Prg4	n/a	152395983	152396559	1	0	-619	152396905	2922	152393364	-83610	NM_021400	-80069	NM_021400
chr1	152582984	9	257581	NM_001024720	Hmcn1	hemicentin 1	152582680	152583291	0	0	1346	152581638	-2802	152585786	258927	NM_001024720	254779	NM_001024720
chr1	153066926	9	-124701	NM_001039511	Ivns1abp	influenza virus NS1A binding protein isoform 1,influenza virus NS1A binding protein isoform 1,	153066562	153067298	0	0	-4363	153071289	-3920	153070846	-120338	NM_001039511	-120781	NM_001039511
chr1	153192385	116	758	NM_054102	Ivns1abp	influenza virus NS1A binding protein isoform 2	153191904	153192872	3	1	-41	153192426	369	153192016	799	NM_054102	389	NM_054102
chr1	153211058	16	19431	NM_054102	Ivns1abp	influenza virus NS1A binding protein isoform 2	153210339	153211703	0	1	-7393	153218451	777	153210281	26824	NM_054102	18654	NM_054102
chr1	153275744	73	-33	NM_026876	1190005F20Rik	N2,N2-dimethylguanosine tRNA,N2,N2-dimethylguanosine tRNA,N2,N2-dimethylguanosine tRNA,	153275384	153276133	0	1	-8430	153284174	-2	153275746	8397	NM_026876	-31	NM_026876
chr1	153347825	16	128	NM_011277	Rnf2	ring finger protein 2,ring finger protein 2,	153347375	153348198	1	1	-754	153348579	-108	153347933	-626	NM_011277	20	NM_011277
chr1	153373609	9	-25656	NM_011277	Rnf2	ring finger protein 2,ring finger protein 2,	153373383	153373827	0	0	9924	153363685	1248	153372361	-15732	NM_011277	-24408	NM_011277
chr1	153418811	14	309	NM_022018	Fam129a	niban protein,niban protein,	153418424	153419219	0	1	2022	153416789	71	153418740	-1713	NM_022018	238	NM_022018
chr1	153602402	164	-101	NM_001039644	Edem3	ER degradation enhancer, mannosidase alpha-like	153602022	153602787	2	1	-349	153602751	-125	153602527	248	NM_001039644	24	NM_001039644
chr1	153797802	9	139648	NM_197990	1700025G04Rik	RIKEN cDNA 1700025G04	153797507	153798100	0	0	1741	153796061	-2955	153800757	141389	NM_197990	136693	NM_197990
chr1	153813890	10	123560	NM_197990	1700025G04Rik	RIKEN cDNA 1700025G04	153813482	153814226	0	1	2460	153811430	-350	153814240	126020	NM_197990	123210	NM_197990
chr1	153838090	9	99360	NM_197990	1700025G04Rik	RIKEN cDNA 1700025G04	153837798	153838387	1	1	-227	153838317	-405	153838495	99133	NM_197990	98955	NM_197990
chr1	153842648	11	94802	NM_197990	1700025G04Rik	RIKEN cDNA 1700025G04	153842291	153843027	1	1	67	153842581	56	153842592	94869	NM_197990	94858	NM_197990
chr1	153857342	14	80108	NM_197990	1700025G04Rik	RIKEN cDNA 1700025G04	153856709	153857930	1	1	-170	153857512	-522	153857864	79938	NM_197990	79586	NM_197990
chr1	153919814	10	17636	NM_197990	1700025G04Rik	RIKEN cDNA 1700025G04	153919429	153920173	0	1	-1619	153921433	525	153919289	16017	NM_197990	18161	NM_197990
chr1	153936900	52	550	NM_197990	1700025G04Rik	RIKEN cDNA 1700025G04	153936007	153937823	2	1	81	153936819	-455	153937355	631	NM_197990	95	NM_197990
chr1	153938819	15	-1369	NM_197990	1700025G04Rik	RIKEN cDNA 1700025G04	153938462	153939206	0	1	2000	153936819	513	153938306	631	NM_197990	-856	NM_197990
chr1	153950245	15	-12795	NM_197990	1700025G04Rik	RIKEN cDNA 1700025G04	153949894	153950638	1	1	388	153949857	-225	153950470	-12407	NM_197990	-13020	NM_197990
chr1	153981875	9	-44425	NM_197990	1700025G04Rik	RIKEN cDNA 1700025G04	153981592	153982188	0	0	3252	153978623	1860	153980015	-41173	NM_197990	-42565	NM_197990
chr1	154012429	12	-74979	NM_197990	1700025G04Rik	RIKEN cDNA 1700025G04	154012027	154012771	1	0	-928	154013357	-5951	154018380	-75907	NM_197990	-80930	NM_197990
chr1	154071525	14	-134075	NM_197990	1700025G04Rik	RIKEN cDNA 1700025G04	154071178	154071942	0	0	-4702	154076227	3404	154068121	-138777	NM_197990	-130671	NM_197990
chr1	154246633	11	-363	NM_177756	Glt25d2	glycosyltransferase 25 domain containing 2	154246251	154246995	1	1	-195	154246828	-651	154247284	-168	NM_177756	288	NM_177756
chr1	154358996	9	112000	NM_177756	Glt25d2	glycosyltransferase 25 domain containing 2	154358752	154359232	0	0	1275	154357721	-1886	154360882	110725	NM_177756	111359	NM_016846
chr1	154613832	29	161	NM_026369	Arpc5	actin related protein 2/3 complex, subunit 5	154613426	154614264	1	1	-81	154613913	-467	154614299	242	NM_026369	628	NM_026369
chr1	154615552	17	1881	NM_026369	Arpc5	actin related protein 2/3 complex, subunit 5	154615213	154615950	0	0	1639	154613913	1253	154614299	242	NM_026369	628	NM_026369
chr1	154686136	14	31117	NM_010877	Ncf2	neutrophil cytosolic factor 2	154685746	154686555	1	0	832	154685304	3310	154682826	30285	NM_010877	27807	NM_010877
chr1	154693309	9	31989	NM_001160257	Smg7	n/a	154693175	154693438	1	1	195	154693114	301	154693008	32184	NM_001160257	32290	NM_001160257
chr1	154708025	9	17273	NM_001160257	Smg7	n/a	154707773	154708264	1	0	189	154707836	-3572	154711597	17462	NM_001160257	13701	NM_001160257
chr1	154750275	63	-499	NM_001005507	Smg7	SMG-7 homolog,SMG-7 homolog,SMG-7 homolog,	154749879	154750638	1	1	-93	154750368	-22	154750297	-592	NM_001005507	-521	NM_001005507
chr1	154751948	15	-2172	NM_001005507	Smg7	SMG-7 homolog,SMG-7 homolog,SMG-7 homolog,	154751588	154752332	3	1	122	154751826	74	154751874	-2050	NM_001005507	-2098	NM_001005507
chr1	154759857	9	-10081	NM_001005507	Smg7	SMG-7 homolog,SMG-7 homolog,SMG-7 homolog,	154759583	154760128	0	0	5040	154754817	-1338	154761195	-5041	NM_001005507	-11419	NM_001005507
chr1	154761530	9	-11754	NM_001005507	Smg7	SMG-7 homolog,SMG-7 homolog,SMG-7 homolog,	154761198	154761867	0	1	-5070	154766600	335	154761195	-16824	NM_001005507	-11419	NM_001005507
chr1	154801968	42	-262	NM_175460	Nmnat2	nicotinamide nucleotide adenylyltransferase 2	154801555	154802299	2	1	-20	154801988	-405	154802373	-242	NM_175460	143	NM_175460
chr1	154803222	23	992	NM_175460	Nmnat2	nicotinamide nucleotide adenylyltransferase 2	154802837	154803631	0	1	1122	154802100	377	154802845	-130	NM_175460	615	NM_175460
chr1	154866760	11	64530	NM_175460	Nmnat2	nicotinamide nucleotide adenylyltransferase 2	154866380	154867124	0	1	1373	154865387	-357	154867117	63157	NM_175460	64887	NM_175460
chr1	154868139	21	65909	NM_175460	Nmnat2	nicotinamide nucleotide adenylyltransferase 2	154867785	154868529	0	0	2752	154865387	1022	154867117	63157	NM_175460	64887	NM_175460
chr1	154890152	11	87922	NM_175460	Nmnat2	nicotinamide nucleotide adenylyltransferase 2	154889786	154890530	1	1	-700	154890852	-34	154890186	88622	NM_175460	87956	NM_175460
chr1	154916320	9	114090	NM_175460	Nmnat2	nicotinamide nucleotide adenylyltransferase 2	154915963	154916699	0	0	-3109	154919429	2525	154913795	114148	NM_008485	111565	NM_175460
chr1	154932370	8	101207	NM_008485	Lamc2	laminin, gamma 2	154931960	154932701	0	0	-1125	154933495	-5266	154937636	100082	NM_008485	95941	NM_008485
chr1	154973917	11	59660	NM_008485	Lamc2	laminin, gamma 2	154973579	154974323	0	0	-1153	154975070	-2240	154976157	58507	NM_008485	57420	NM_008485
chr1	154988623	10	44954	NM_008485	Lamc2	laminin, gamma 2	154988267	154989011	1	1	641	154987982	973	154987650	45595	NM_008485	45927	NM_008485
chr1	155046230	9	-12653	NM_008485	Lamc2	laminin, gamma 2	155045818	155046562	0	0	-5117	155051347	-2313	155048543	-17770	NM_008485	-14966	NM_008485
chr1	155082711	11	-49134	NM_008485	Lamc2	laminin, gamma 2	155082330	155083066	0	1	-2638	155085349	-565	155083276	-51772	NM_008485	-49699	NM_008485
chr1	155179819	35	97	NM_010683	Lamc1	laminin, gamma 1	155179281	155180386	1	1	668	155179151	-147	155179966	765	NM_010683	-50	NM_010683
chr1	155305359	17	29431	NM_007842	Dhx9	DEAH (Asp-Glu-Ala-His) box polypeptide 9,DEAH (Asp-Glu-Ala-His) box polypeptide 9,	155304970	155305714	0	0	-4242	155309601	1565	155303794	25189	NM_007842	30996	NM_007842
chr1	155398286	9	-1442	NM_028749	Npl	N-acetylneuraminate pyruvate lyase	155397924	155398666	0	0	3897	155394389	1484	155396802	2455	NM_028749	42	NM_028749
chr1	155400893	10	-4049	NM_028749	Npl	N-acetylneuraminate pyruvate lyase	155400560	155401296	0	1	-5296	155406189	930	155399963	-9345	NM_028749	-3119	NM_028749
chr1	155468169	10	-31997	NM_026380	Rgs8	regulator of G-protein signalling 8	155467725	155468609	2	1	705	155467464	655	155467514	-32702	NM_026380	-32652	NM_026380
chr1	155514046	9	13880	NM_026380	Rgs8	regulator of G-protein signalling 8	155513676	155514418	0	0	2147	155511899	-2616	155516662	11733	NM_026380	16496	NM_026380
chr1	155521244	10	21078	NM_026380	Rgs8	regulator of G-protein signalling 8	155520864	155521600	0	0	3451	155517793	-2830	155524074	17627	NM_026380	23908	NM_026380
chr1	155690783	9	7542	NM_178243	5830403L16Rik	epididymal protein e9-2	155690548	155691019	0	0	5330	155685453	-2076	155692859	12872	NM_178243	5466	NM_178243
chr1	155746999	20	-75	NM_008131	Glul	glutamine synthetase	155746738	155747306	1	1	-573	155747572	-551	155747550	498	NM_008131	476	NM_008131
chr1	155877178	9	130104	NM_008131	Glul	glutamine synthetase	155876928	155877418	0	0	-2362	155879540	-4222	155881400	132466	NM_008131	134326	NM_008131
chr1	155931229	11	184155	NM_008131	Glul	glutamine synthetase	155930873	155931617	0	0	1119	155930110	3930	155927299	183036	NM_008131	180225	NM_008131
chr1	155997531	15	250457	NM_008131	Glul	glutamine synthetase	155997161	155997905	0	1	1336	155996195	146	155997385	249121	NM_008131	250311	NM_008131
chr1	156003983	9	256909	NM_008131	Glul	glutamine synthetase	156003630	156004374	1	0	391	156003592	4540	155999443	256518	NM_008131	252369	NM_008131
chr1	156017716	9	270642	NM_008131	Glul	glutamine synthetase	156017501	156017938	0	1	-1340	156019056	-123	156017839	271982	NM_008131	270765	NM_008131
chr1	156080338	10	333264	NM_008131	Glul	glutamine synthetase	156079962	156080698	0	0	5937	156074401	-1853	156082191	327327	NM_008131	335117	NM_008131
chr1	156506698	10	66352	NM_009782	Cacna1e	calcium channel, voltage-dependent, R type,	156506350	156507086	0	0	-1976	156508674	-2001	156508699	64376	NM_009782	64351	NM_009782
chr1	156588103	9	-15053	NM_009782	Cacna1e	calcium channel, voltage-dependent, R type,	156587807	156588424	0	0	5566	156582537	1222	156586881	-9487	NM_009782	-13831	NM_009782
chr1	156649793	11	-76743	NM_009782	Cacna1e	calcium channel, voltage-dependent, R type,	156649425	156650161	1	0	492	156649301	2285	156647508	-76251	NM_009782	-74458	NM_009782
chr1	156680333	11	-107283	NM_009782	Cacna1e	calcium channel, voltage-dependent, R type,	156679981	156680725	1	0	-441	156680774	-1370	156681703	-107724	NM_009782	-108653	NM_009782
chr1	156789261	10	157505	NM_010500	Ier5	immediate early response 5	156788940	156789684	0	0	-3003	156792264	-11443	156800704	154502	NM_010500	146062	NM_010500
chr1	156922245	19	24521	NM_010500	Ier5	immediate early response 5	156921760	156922726	1	1	153	156922092	178	156922067	24674	NM_010500	24699	NM_010500
chr1	156930620	19	16146	NM_010500	Ier5	immediate early response 5	156930256	156931001	1	1	-447	156931067	-7	156930627	15699	NM_010500	16139	NM_010500
chr1	156933155	11	13611	NM_010500	Ier5	immediate early response 5	156932784	156933520	0	0	2088	156931067	1440	156931715	15699	NM_010500	15051	NM_010500
chr1	156934066	9	12700	NM_010500	Ier5	immediate early response 5	156933780	156934357	0	1	-2636	156936702	-872	156934938	10064	NM_010500	11828	NM_010500
chr1	156939478	11	7288	NM_010500	Ier5	immediate early response 5	156939095	156939839	0	1	-1701	156941179	220	156939258	5587	NM_010500	7508	NM_010500
chr1	156946729	36	37	NM_010500	Ier5	immediate early response 5	156946292	156947134	2	1	31	156946698	-79	156946808	68	NM_010500	-42	NM_010500
chr1	156956939	15	-10173	NM_010500	Ier5	immediate early response 5	156956524	156957352	0	1	-3569	156960508	18	156956921	-13742	NM_010500	-10155	NM_010500
chr1	156958903	9	-12137	NM_010500	Ier5	immediate early response 5	156958696	156959131	0	1	-1605	156960508	189	156958714	-13742	NM_010500	-11948	NM_010500
chr1	156969419	8	-22653	NM_010500	Ier5	immediate early response 5	156969180	156969646	2	0	-19	156969438	-1854	156971273	-22672	NM_010500	22637	NM_008209
chr1	156993865	19	45	NM_008209	Mr1	histocompatibility-2 complex class 1-like,histocompatibility-2 complex class 1-like,	156993497	156994241	0	1	-9830	157003695	-564	156994429	-2137	NM_021433	-519	NM_008209
chr1	157005728	74	-104	NM_021433	Stx6	syntaxin 6	157005289	157006169	2	1	31	157005697	-75	157005803	-135	NM_021433	-29	NM_021433
chr1	157040113	12	34281	NM_021433	Stx6	syntaxin 6	157039699	157040505	2	1	-15	157040128	118	157039995	34296	NM_021433	34163	NM_021433
chr1	157141137	15	123437	NM_011273	Xpr1	xenotropic and polytropic retrovirus receptor 1,xenotropic and polytropic retrovirus receptor 1,xenotropic and polytropic retrovirus receptor 1,	157140525	157141811	0	0	2521	157138616	2210	157138927	125958	NM_011273	125647	NM_011273
chr1	157156416	15	108158	NM_011273	Xpr1	xenotropic and polytropic retrovirus receptor 1,xenotropic and polytropic retrovirus receptor 1,xenotropic and polytropic retrovirus receptor 1,	157156042	157156800	0	0	2295	157154121	1753	157154663	110453	NM_011273	109911	NM_011273
chr1	157160234	12	104340	NM_011273	Xpr1	xenotropic and polytropic retrovirus receptor 1,xenotropic and polytropic retrovirus receptor 1,xenotropic and polytropic retrovirus receptor 1,	157159775	157160654	0	0	6113	157154121	1300	157158934	110453	NM_011273	105640	NM_011273
chr1	157260109	10	4465	NM_011273	Xpr1	xenotropic and polytropic retrovirus receptor 1,xenotropic and polytropic retrovirus receptor 1,xenotropic and polytropic retrovirus receptor 1,	157259751	157260487	0	0	-4467	157264576	-3777	157263886	-2	NM_011273	688	NM_011273
chr1	157262542	9	2032	NM_011273	Xpr1	xenotropic and polytropic retrovirus receptor 1,xenotropic and polytropic retrovirus receptor 1,xenotropic and polytropic retrovirus receptor 1,	157262205	157262892	0	0	-2034	157264576	-1344	157263886	-2	NM_011273	688	NM_011273
chr1	157264445	36	129	NM_011273	Xpr1	xenotropic and polytropic retrovirus receptor 1,xenotropic and polytropic retrovirus receptor 1,xenotropic and polytropic retrovirus receptor 1,	157263970	157264887	1	1	-131	157264576	-81	157264526	-2	NM_011273	48	NM_011273
chr1	157287149	11	-22575	NM_011273	Xpr1	xenotropic and polytropic retrovirus receptor 1,xenotropic and polytropic retrovirus receptor 1,xenotropic and polytropic retrovirus receptor 1,	157286770	157287514	0	1	1491	157285658	-504	157287653	-21084	NM_011273	-23079	NM_011273
chr1	157351799	9	-53450	NM_001145781	Acbd6	n/a	157351445	157352189	3	1	-45	157351844	-873	157352672	-53405	NM_001145781	-52577	NM_001145781
chr1	157392820	11	-12429	NM_001145781	Acbd6	n/a	157392457	157393201	1	1	-163	157392983	536	157392284	-12266	NM_001145781	-12965	NM_001145781
chr1	157405565	13	316	NM_028250	Acbd6	acyl-Coenzyme A binding domain containing 6,acyl-Coenzyme A binding domain containing 6,acyl-Coenzyme A binding domain containing 6,	157405182	157405938	0	1	-1338	157406903	-90	157405655	1654	NM_028250	406	NM_028250
chr1	157413564	9	8315	NM_028250	Acbd6	acyl-Coenzyme A binding domain containing 6,acyl-Coenzyme A binding domain containing 6,acyl-Coenzyme A binding domain containing 6,	157413219	157413910	0	0	6661	157406903	-1913	157415477	1654	NM_028250	10228	NM_028250
chr1	157502579	20	86578	NM_010712	Lhx4	LIM homeobox protein 4,LIM homeobox protein 4,	157502095	157503075	0	0	1939	157500640	1380	157501199	88517	NM_010712	87958	NM_010712
chr1	157536324	10	52833	NM_010712	Lhx4	LIM homeobox protein 4,LIM homeobox protein 4,	157535941	157536685	2	0	216	157536108	2197	157534127	53049	NM_010712	55030	NM_010712
chr1	157545642	23	43515	NM_010712	Lhx4	LIM homeobox protein 4,LIM homeobox protein 4,	157545230	157546037	0	0	-1166	157546808	-1225	157546867	42349	NM_010712	42290	NM_010712
chr1	157558361	14	30796	NM_010712	Lhx4	LIM homeobox protein 4,LIM homeobox protein 4,	157558004	157558688	0	0	-1057	157559418	-1038	157559399	29739	NM_010712	29758	NM_010712
chr1	157589099	19	58	NM_010712	Lhx4	LIM homeobox protein 4,LIM homeobox protein 4,	157588611	157589547	1	1	-301	157589400	-87	157589186	-243	NM_010712	-29	NM_010712
chr1	157659979	21	50	NM_001024945	Qsox1	quiescin Q6 sulfhydryl oxidase 1 isoform a	157659627	157660371	1	0	185	157659794	4097	157655882	235	NM_001024945	4147	NM_001024945
chr1	157800902	9	19483	NM_001039184	Cep350	n/a	157800553	157801291	0	0	9571	157791331	-5857	157806759	29054	NM_001039184	13626	NM_001039184
chr1	157820419	48	-34	NM_001039184	Cep350	n/a	157819742	157821053	4	1	-213	157820632	0	157820420	-247	NM_001039184	-35	NM_001039184
chr1	157883337	195	172	NM_001160182	Tor1aip2	n/a	157882970	157883734	2	1	27	157883310	-25	157883362	145	NM_001160182	197	NM_001160182
chr1	157888011	73	21	NM_001160181	Tor1aip2	n/a	157887592	157888408	2	1	10	157888001	-23	157888034	11	NM_001160181	44	NM_001160181
chr1	157900060	11	12070	NM_001160181	Tor1aip2	n/a	157899612	157900488	0	1	1629	157898431	-879	157900939	10441	NM_001160181	12949	NM_001160181
chr1	157959096	114	71106	NM_001160181	Tor1aip2	n/a	157958739	157959485	1	1	-97	157959193	431	157958665	71203	NM_001160181	70675	NM_001160181
chr1	158114659	17	20497	NM_177838	Fam163a	RIKEN cDNA A230106N23	158114285	158115069	0	0	-1369	158116028	-1426	158116085	19128	NM_177838	19071	NM_177838
chr1	158131664	9	3492	NM_177838	Fam163a	RIKEN cDNA A230106N23	158131405	158131921	0	0	-4417	158136081	-1502	158133166	-925	NM_177838	1990	NM_177838
chr1	158134414	9	742	NM_177838	Fam163a	RIKEN cDNA A230106N23	158134066	158134810	0	1	-1667	158136081	-329	158134743	-925	NM_177838	413	NM_177838
chr1	158142123	13	-6967	NM_177838	Fam163a	RIKEN cDNA A230106N23	158141723	158142467	0	0	-3501	158145624	2497	158139626	-10468	NM_177838	-4470	NM_177838
chr1	158350759	9	-20638	NM_001033180	9430070O13Rik	hypothetical protein LOC77352	158350402	158351124	3	1	-277	158351036	20	158350739	-20915	NM_001033180	-20618	NM_001033180
chr1	158401407	9	3052	NM_009230	Soat1	sterol O-acyltransferase 1	158401249	158401551	0	1	-3047	158404454	631	158400776	5	NM_009230	3683	NM_009230
chr1	158404554	92	-95	NM_009230	Soat1	sterol O-acyltransferase 1	158404184	158404958	1	1	100	158404454	178	158404376	5	NM_009230	83	NM_009230
chr1	158409646	11	-5187	NM_009230	Soat1	sterol O-acyltransferase 1	158409286	158410030	0	0	5192	158404454	5270	158404376	5	NM_009230	83	NM_009230
chr1	158489204	29	287	NM_009595	Abl2	v-abl Abelson murine leukemia viral oncogene 2	158488792	158489609	0	1	-1621	158490825	102	158489102	1908	NM_009595	185	NM_009595
chr1	158523398	9	34481	NM_009595	Abl2	v-abl Abelson murine leukemia viral oncogene 2	158523081	158523700	2	1	-246	158523644	-451	158523849	34727	NM_009595	34932	NM_009595
chr1	158604399	14	71	NM_023141	Tor3a	torsin family 3, member A,torsin family 3, member A,torsin family 3, member A,	158603981	158604833	2	1	60	158604339	-27	158604426	131	NM_023141	44	NM_023141
chr1	158616794	14	-12324	NM_023141	Tor3a	torsin family 3, member A,torsin family 3, member A,torsin family 3, member A,	158616437	158617191	1	1	22	158616772	-761	158617555	-12302	NM_023141	-13085	NM_023141
chr1	158638239	9	10802	NM_145413	Fam20b	hypothetical protein LOC215015,hypothetical protein LOC215015,	158637917	158638581	2	0	-568	158638807	1058	158637181	10234	NM_145413	11860	NM_145413
chr1	158649418	29	-377	NM_145413	Fam20b	hypothetical protein LOC215015,hypothetical protein LOC215015,	158649055	158649812	0	1	3002	158646416	418	158649000	2625	NM_145413	41	NM_145413
chr1	158761947	11	-7206	NM_028333	Angptl1	angiopoietin-like 1	158761584	158762320	1	0	231	158761716	2783	158759164	-7437	NM_028333	-9989	NM_028333
chr1	158794897	11	25744	NM_028333	Angptl1	angiopoietin-like 1	158794542	158795286	2	0	-885	158795782	3488	158791409	26629	NM_028333	22256	NM_028333
chr1	158921557	14	-51800	NM_023884	Ralgps2	Ral-A exchange factor RalGPS2,Ral-A exchange factor RalGPS2,Ral-A exchange factor RalGPS2,Ral-A exchange factor RalGPS2,Ral-A exchange factor RalGPS2,Ral-A exchange factor RalGPS2,Ral-A exchange factor RalGPS2,Ral-A exchange factor RalGPS2,	158921230	158921974	1	0	119	158921438	4451	158917106	-51681	NM_023884	-47349	NM_023884
chr1	158922798	13	-53041	NM_023884	Ralgps2	Ral-A exchange factor RalGPS2,Ral-A exchange factor RalGPS2,Ral-A exchange factor RalGPS2,Ral-A exchange factor RalGPS2,Ral-A exchange factor RalGPS2,Ral-A exchange factor RalGPS2,Ral-A exchange factor RalGPS2,Ral-A exchange factor RalGPS2,	158922506	158923071	1	0	556	158922242	-4942	158927740	-52485	NM_023884	-57983	NM_023884
chr1	158931589	9	-61832	NM_023884	Ralgps2	Ral-A exchange factor RalGPS2,Ral-A exchange factor RalGPS2,Ral-A exchange factor RalGPS2,Ral-A exchange factor RalGPS2,Ral-A exchange factor RalGPS2,Ral-A exchange factor RalGPS2,Ral-A exchange factor RalGPS2,Ral-A exchange factor RalGPS2,	158931233	158931977	0	1	2068	158929521	203	158931386	-59764	NM_023884	-61629	NM_023884
chr1	159007914	9	30862	NM_028540	1700057K13Rik	hypothetical protein LOC73435,hypothetical protein LOC73435,	159007679	159008146	1	1	-180	159008094	465	159007449	30682	NM_028540	31327	NM_028540
chr1	159014787	17	23989	NM_028540	1700057K13Rik	hypothetical protein LOC73435,hypothetical protein LOC73435,	159014419	159015155	1	0	-907	159015694	1041	159013746	23082	NM_028540	25030	NM_028540
chr1	159229013	10	113713	NM_177644	Rasal2	RAS protein activator like 2	159228649	159229393	0	0	9488	159219525	2913	159226100	123201	NM_177644	116626	NM_177644
chr1	159232138	9	110588	NM_177644	Rasal2	RAS protein activator like 2	159231861	159232445	0	0	12613	159219525	6038	159226100	123201	NM_177644	116626	NM_177644
chr1	159342721	74	5	NM_177644	Rasal2	RAS protein activator like 2	159342179	159343230	0	1	2230	159340491	22	159342699	2235	NM_177644	27	NM_177644
chr1	159609567	11	153267	NM_001159986	Sec16b	n/a	159609195	159609931	2	0	8	159609559	-1777	159611344	153259	NM_001159986	155044	NM_001159986
chr1	159676972	11	220672	NM_001159986	Sec16b	n/a	159676603	159677347	0	0	4650	159672322	-1941	159678913	216022	NM_001159986	222613	NM_001159986
chr1	159818710	9	362410	NM_001159986	Sec16b	n/a	159818415	159819005	1	1	52	159818658	-38	159818748	362358	NM_001159986	362448	NM_001159986
chr1	160040061	9	246330	NM_207583	Fam5b	BMP/retinoic acid-inducible neural-specific	160039728	160040396	0	0	-2454	160042515	-2400	160042461	243876	NM_207583	243930	NM_207583
chr1	160136587	9	149804	NM_207583	Fam5b	BMP/retinoic acid-inducible neural-specific	160136420	160136751	0	1	1047	160135540	-623	160137210	150851	NM_207583	149181	NM_207583
chr1	160286543	38	-152	NM_207583	Fam5b	BMP/retinoic acid-inducible neural-specific	160286136	160286961	0	1	2560	160283983	45	160286498	2408	NM_207583	-107	NM_207583
chr1	160511510	11	219040	NM_007495	Astn1	astrotactin 1,astrotactin 1,astrotactin 1,astrotactin 1,	160511381	160511648	0	0	14133	160497377	2764	160508746	204907	NM_007495	216276	NM_007495
chr1	160521963	15	229493	NM_007495	Astn1	astrotactin 1,astrotactin 1,astrotactin 1,astrotactin 1,	160521226	160522714	0	0	-4675	160526638	2038	160519925	234168	NM_007495	227455	NM_007495
chr1	160524322	8	231852	NM_007495	Astn1	astrotactin 1,astrotactin 1,astrotactin 1,astrotactin 1,	160524033	160524581	0	0	-2316	160526638	-2214	160526536	234168	NM_007495	234066	NM_007495
chr1	160553100	8	260630	NM_007495	Astn1	astrotactin 1,astrotactin 1,astrotactin 1,astrotactin 1,	160552721	160553464	0	0	-2085	160555185	1680	160551420	262715	NM_007495	258950	NM_007495
chr1	160644307	9	243262	NM_001085376	Pappa2	pappalysin 2	160644075	160644565	2	0	-383	160644690	-3411	160647718	242879	NM_001085376	239851	NM_001085376
chr1	160907076	18	-19507	NM_001085376	Pappa2	pappalysin 2	160906655	160907421	0	0	-1550	160908626	-16007	160923083	-21057	NM_001085376	-35514	NM_001085376
chr1	161162275	30	-181	NM_011931	Rfwd2	ring finger and WD repeat domain 2	161161883	161162627	1	1	96	161162179	221	161162054	-277	NM_011931	-402	NM_011931
chr1	161343846	9	-110053	NM_022312	Tnr	tenascin R	161343466	161344210	1	0	335	161343511	3418	161340428	-110388	NM_022312	-113471	NM_022312
chr1	161376109	11	-77790	NM_022312	Tnr	tenascin R	161375687	161376495	0	0	6190	161369919	-3703	161379812	-83980	NM_022312	-74087	NM_022312
chr1	161448109	20	-5790	NM_022312	Tnr	tenascin R	161447725	161448512	0	1	-5861	161453970	290	161447819	71	NM_022312	-6080	NM_022312
chr1	161454239	34	340	NM_022312	Tnr	tenascin R	161453809	161454682	1	0	269	161453970	-2605	161456844	71	NM_022312	2945	NM_022312
chr1	161482602	10	28703	NM_022312	Tnr	tenascin R	161482251	161482995	1	0	310	161482292	-10885	161493487	28393	NM_022312	39588	NM_022312
chr1	161551906	10	98007	NM_022312	Tnr	tenascin R	161551507	161552251	0	0	4863	161547043	7042	161544864	93144	NM_022312	90965	NM_022312
chr1	161564772	8	110873	NM_022312	Tnr	tenascin R	161564565	161564981	0	0	2368	161562404	2723	161562049	108505	NM_022312	108150	NM_022312
chr1	161565722	15	111823	NM_022312	Tnr	tenascin R	161565440	161565970	0	0	3318	161562404	3673	161562049	108505	NM_022312	108150	NM_022312
chr1	161574547	9	120648	NM_022312	Tnr	tenascin R	161574199	161574935	0	0	2825	161571722	-2968	161577515	117823	NM_022312	123616	NM_022312
chr1	161595198	9	141299	NM_022312	Tnr	tenascin R	161594939	161595447	0	1	-2636	161597834	662	161594536	143935	NM_022312	140637	NM_022312
chr1	161601416	11	147517	NM_022312	Tnr	tenascin R	161601061	161601805	2	1	109	161601307	-115	161601531	147408	NM_022312	147632	NM_022312
chr1	161604572	9	150673	NM_022312	Tnr	tenascin R	161604215	161604946	1	1	201	161604371	332	161604240	150472	NM_022312	150341	NM_022312
chr1	161616679	16	162780	NM_022312	Tnr	tenascin R	161616282	161617026	0	1	-2082	161618761	-516	161617195	164862	NM_022312	163296	NM_022312
chr1	161668110	13	214211	NM_022312	Tnr	tenascin R	161667648	161668594	1	0	214	161667896	3807	161664303	213997	NM_022312	210404	NM_022312
chr1	161670086	13	216187	NM_022312	Tnr	tenascin R	161669722	161670466	1	0	-413	161670499	5783	161664303	216600	NM_022312	210404	NM_022312
chr1	161676787	10	222888	NM_022312	Tnr	tenascin R	161676396	161677140	0	1	-2794	161679581	147	161676640	225682	NM_022312	222741	NM_022312
chr1	161679602	19	225703	NM_022312	Tnr	tenascin R	161679224	161679968	1	0	21	161679581	-1563	161681165	225682	NM_022312	227266	NM_022312
chr1	161681446	11	227547	NM_022312	Tnr	tenascin R	161681060	161681831	0	1	1865	161679581	281	161681165	225682	NM_022312	227266	NM_022312
chr1	161697863	13	243964	NM_022312	Tnr	tenascin R	161697500	161698244	0	0	-1074	161698937	2735	161695128	245038	NM_022312	241229	NM_022312
chr1	161770514	11	-203996	NM_001162896	4930523C07Rik	n/a	161770116	161770860	0	0	2810	161767704	-2058	161772572	-206806	NM_001162896	-201938	NM_001162896
chr1	161782270	12	-192240	NM_001162896	4930523C07Rik	n/a	161781880	161782624	0	0	-3477	161785747	-3933	161786203	-188763	NM_001162896	-188307	NM_001162896
chr1	161818799	11	-155711	NM_001162896	4930523C07Rik	n/a	161818415	161819159	1	1	358	161818441	-664	161819463	-156069	NM_001162896	-155047	NM_001162896
chr1	161836375	10	-138135	NM_001162896	4930523C07Rik	n/a	161835969	161836789	0	0	-1677	161838052	2493	161833882	-136458	NM_001162896	-140628	NM_001162896
chr1	161839492	23	-135018	NM_001162896	4930523C07Rik	n/a	161839078	161839895	0	1	1437	161838055	152	161839340	-136455	NM_001162896	-135170	NM_001162896
chr1	162002299	37	27789	NM_001162896	4930523C07Rik	n/a	162001926	162002671	1	1	-927	162003226	-509	162002808	28716	NM_001162896	28298	NM_001162896
chr1	162075167	9	8539	NM_177839	Tnn	tenascin N	162074872	162075457	0	0	-1194	162076361	-1023	162076190	7345	NM_177839	7516	NM_177839
chr1	162125169	29	-221	NM_025474	Mrps14	mitochondrial ribosomal protein S14	162124770	162125545	2	1	-462	162125631	64	162125105	241	NM_025474	-285	NM_025474
chr1	162127154	8	1764	NM_025474	Mrps14	mitochondrial ribosomal protein S14	162126951	162127350	1	0	59	162127095	1690	162125464	1705	NM_025474	74	NM_025474
chr1	162142924	40	-16	NM_009786	Cacybp	calcyclin binding protein	162142568	162143320	2	1	114	162142810	55	162142869	98	NM_009786	39	NM_009786
chr1	162144389	11	-1481	NM_009786	Cacybp	calcyclin binding protein	162144009	162144745	0	0	952	162143437	944	162143445	-529	NM_009786	-537	NM_009786
chr1	162237333	12	44369	NM_001038621	Rabgap1l	RAB GTPase activating protein 1-like isoform b	162236961	162237719	1	0	-50	162237383	-1419	162238752	44319	NM_001038621	42950	NM_001038621
chr1	162280726	14	976	NM_001038621	Rabgap1l	RAB GTPase activating protein 1-like isoform b	162280049	162281463	0	1	1746	162278980	-628	162281354	2722	NM_001038621	348	NM_001038621
chr1	162308006	11	-26304	NM_001038621	Rabgap1l	RAB GTPase activating protein 1-like isoform b	162307636	162308372	0	0	-19312	162327318	7793	162300213	-45616	NM_001038621	-18511	NM_001038621
chr1	162507585	19	299	NM_001146330	Gpr52	n/a	162507104	162508072	0	1	1237	162506348	491	162507094	1536	NM_001146330	790	NM_001146330
chr1	162519145	11	-11261	NM_001146330	Gpr52	n/a	162518714	162519499	3	0	182	162518963	1657	162517488	-11079	NM_001146330	-9604	NM_001146330
chr1	162574076	9	-66192	NM_001146330	Gpr52	n/a	162573734	162574462	2	0	677	162573399	5995	162568081	-65515	NM_001146330	-60197	NM_001146330
chr1	162594788	9	-86904	NM_001146330	Gpr52	n/a	162594527	162595039	0	0	6423	162588365	-3515	162598303	-80481	NM_001146330	-90419	NM_001146330
chr1	162722600	32	469	NM_013862	Rabgap1l	RAB GTPase activating protein 1-like isoform a,RAB GTPase activating protein 1-like isoform a,	162721995	162723181	2	1	-223	162722823	-15	162722615	246	NM_013862	454	NM_013862
chr1	162740727	14	-17658	NM_013862	Rabgap1l	RAB GTPase activating protein 1-like isoform a,RAB GTPase activating protein 1-like isoform a,	162740240	162741248	0	0	-10698	162751425	1070	162739657	-28356	NM_013862	-16588	NM_013862
chr1	162805550	8	-30991	NM_001024952	Rc3h1	roquin	162805381	162805731	0	0	-1871	162807421	-3237	162808787	-29120	NM_001024952	-27754	NM_001024952
chr1	162809031	11	-27510	NM_001024952	Rc3h1	roquin	162808682	162809426	1	1	132	162808899	244	162808787	-27642	NM_001024952	-27754	NM_001024952
chr1	162836618	60	77	NM_001024952	Rc3h1	roquin	162836086	162837153	0	1	4724	162831894	-70	162836688	-4647	NM_001024952	147	NM_001024952
chr1	162856268	10	19727	NM_001024952	Rc3h1	roquin	162855977	162856577	0	0	2049	162854219	14791	162841477	17678	NM_001024952	4936	NM_001024952
chr1	162965185	68	-795	NM_173424	Zbtb37	zinc finger and BTB domain containing 37,zinc finger and BTB domain containing 37,zinc finger and BTB domain containing 37,zinc finger and BTB domain containing 37,zinc finger and BTB domain containing 37,	162964818	162965578	2	1	-68	162965253	-102	162965287	-863	NM_173424	-897	NM_173424
chr1	163000793	73	-30	NM_172644	Dars2	aspartyl-tRNA synthetase 2 (mitochondrial)	163000420	163001179	3	1	14	163000779	0	163000793	-16	NM_172644	-30	NM_172644
chr1	163042824	11	18786	NM_001039482	Klhl20	kelch-like 20,kelch-like 20,kelch-like 20,	163042471	163043207	0	0	3125	163039699	-3231	163046055	21911	NM_001039482	15555	NM_001039482
chr1	163061790	9	-180	NM_001039482	Klhl20	kelch-like 20,kelch-like 20,kelch-like 20,	163061440	163062178	1	1	94	163061696	637	163061153	-86	NM_001039482	457	NM_001039482
chr1	163177430	11	3867	NM_007453	Prdx6	peroxiredoxin 6	163177057	163177801	1	1	-298	163177728	-35	163177465	3569	NM_007453	3832	NM_007453
chr1	163180453	19	844	NM_007453	Prdx6	peroxiredoxin 6	163180031	163180894	3	1	261	163180192	-796	163181249	1105	NM_007453	48	NM_007453
chr1	163324226	9	-1342	NM_009452	Tnfsf4	tumor necrosis factor (ligand) superfamily,	163323986	163324470	1	0	-114	163324340	-1451	163325677	-1228	NM_009452	109	NM_009452
chr1	163479579	10	54792	NM_183391	Tnfsf18	tumor necrosis factor (ligand) superfamily,	163479216	163479952	0	0	-4259	163483838	9804	163469775	59051	NM_183391	44988	NM_183391
chr1	163782715	9	24077	NM_172645	AI848100	n/a	163782386	163783039	0	0	-5535	163788250	-1990	163784705	18542	NM_172645	22087	NM_172645
chr1	163807079	123	-287	NM_172645	AI848100	n/a	163806705	163807476	1	1	139	163806940	17	163807062	-148	NM_172645	-270	NM_172645
chr1	163899524	11	206	NM_001039045	Pigc	phosphatidylinositol glycan, classC	163899173	163899917	1	0	-12	163899536	-1509	163901033	218	NM_001039045	1715	NM_001039045
chr1	163930971	19	31653	NM_001039045	Pigc	phosphatidylinositol glycan, classC	163930427	163931467	0	0	-1881	163932852	1361	163929610	33534	NM_001039045	30292	NM_001039045
chr1	163950790	51	51472	NM_001039045	Pigc	phosphatidylinositol glycan, classC	163950404	163951183	1	0	161	163950629	2328	163948462	51311	NM_001039045	49144	NM_001039045
chr1	163971234	13	71916	NM_001039045	Pigc	phosphatidylinositol glycan, classC	163970937	163971537	0	0	-3863	163975097	-1681	163972915	75779	NM_001039045	73597	NM_001039045
chr1	164160638	9	247523	NM_001038619	Dnm3	dynamin 3,dynamin 3,	164160269	164161002	2	1	-436	164161074	-644	164161282	247087	NM_001038619	246879	NM_001038619
chr1	164204132	120	204029	NM_001038619	Dnm3	dynamin 3,dynamin 3,	164203690	164204589	0	0	-3814	164207946	-1462	164205594	200215	NM_001038619	202567	NM_001038619
chr1	164407945	9	216	NM_001038619	Dnm3	dynamin 3,dynamin 3,	164407560	164408304	0	1	1821	164406124	471	164407474	2037	NM_001038619	687	NM_001038619
chr1	164439359	12	-31194	NM_172646	Dnm3	n/a	164438997	164439741	0	1	2435	164436924	-184	164439543	-28759	NM_172646	-31378	NM_172646
chr1	164500614	36	-344	NM_016796	Vamp4	vesicle-associated membrane protein 4,vesicle-associated membrane protein 4,	164500167	164501064	1	1	104	164500510	15	164500599	-448	NM_016796	-359	NM_016796
chr1	164501551	35	593	NM_016796	Vamp4	vesicle-associated membrane protein 4,vesicle-associated membrane protein 4,	164501131	164501954	0	1	1041	164500510	126	164501425	-448	NM_016796	467	NM_016796
chr1	164602655	177	-14305	NM_001177581	7420461P10Rik	n/a	164602163	164603158	1	1	-68	164602723	-216	164602871	-14373	NM_001177581	-14521	NM_001177581
chr1	164604544	9	-16194	NM_001177581	7420461P10Rik	n/a	164604177	164604884	0	0	1821	164602723	1673	164602871	-14373	NM_001177581	-14521	NM_001177581
chr1	164651222	9	19465	NM_001081290	Bat2l2	BAT2 domain containing 1,BAT2 domain containing 1,BAT2 domain containing 1,	164650980	164651460	0	0	1624	164649598	14626	164636596	21089	NM_001081290	34091	NM_001081290
chr1	164669500	13	1187	NM_001081290	Bat2l2	BAT2 domain containing 1,BAT2 domain containing 1,BAT2 domain containing 1,	164669113	164669884	0	1	-1185	164670685	-639	164670139	2	NM_001081290	548	NM_001081290
chr1	164670793	52	-106	NM_001081290	Bat2l2	BAT2 domain containing 1,BAT2 domain containing 1,BAT2 domain containing 1,	164670446	164671190	3	1	-40	164670833	135	164670658	-146	NM_001081290	29	NM_001081290
chr1	164796789	9	-110	NM_010231	Fmo1	flavin containing monooxygenase 1,flavin containing monooxygenase 1,	164796388	164797124	0	0	2825	164793964	3905	164792884	2715	NM_010231	3795	NM_010231
chr1	165029377	12	-13576	NM_030071	4921528O07Rik	n/a	165029019	165029763	0	0	-9093	165038470	3962	165025415	-22669	NM_030071	-9614	NM_030071
chr1	165049946	9	-34145	NM_030071	4921528O07Rik	n/a	165049661	165050207	1	1	452	165049494	902	165049044	-33693	NM_030071	-33243	NM_030071
chr1	165178273	9	65508	NM_175686	Prrx1	paired related homeobox 1 isoform b	165177962	165178610	0	1	2428	165175845	25	165178248	67936	NM_175686	65533	NM_175686
chr1	165263035	12	-19254	NM_011127	Prrx1	paired related homeobox 1 isoform a	165262656	165263404	0	0	7031	165256004	6536	165256499	-12223	NM_011127	-12718	NM_011127
chr1	165267719	9	-23938	NM_011127	Prrx1	paired related homeobox 1 isoform a	165267526	165267903	0	0	11715	165256004	-2142	165269861	-12223	NM_011127	-26080	NM_011127
chr1	165286632	12	-42851	NM_011127	Prrx1	paired related homeobox 1 isoform a	165286240	165286984	0	0	-9538	165296170	2273	165284359	37602	NM_178883	-40578	NM_011127
chr1	165288030	13	-44249	NM_011127	Prrx1	paired related homeobox 1 isoform a	165287631	165288375	0	0	-8140	165296170	-1031	165289061	37602	NM_178883	44711	NM_178883
chr1	165333934	40	-162	NM_178883	Gorab	SCY1-like 1 binding protein 1	165333554	165334300	0	1	1805	165332129	94	165333840	1643	NM_178883	-68	NM_178883
chr1	165405878	9	-72106	NM_178883	Gorab	SCY1-like 1 binding protein 1	165405640	165406132	1	1	-704	165406582	-165	165406043	-72810	NM_178883	-72271	NM_178883
chr1	165441908	9	-108136	NM_178883	Gorab	SCY1-like 1 binding protein 1	165441529	165442273	0	0	-9618	165451526	1091	165440817	-117754	NM_178883	-107045	NM_178883
chr1	165449045	11	-115273	NM_178883	Gorab	SCY1-like 1 binding protein 1	165448700	165449442	0	0	-2481	165451526	-6903	165455948	-117754	NM_178883	-122176	NM_178883
chr1	165469318	8	-135546	NM_178883	Gorab	SCY1-like 1 binding protein 1	165469022	165469603	1	1	261	165469057	-349	165469667	-135285	NM_178883	-135895	NM_178883
chr1	165492695	36	-158923	NM_178883	Gorab	SCY1-like 1 binding protein 1	165492201	165493184	0	1	-7784	165500479	-839	165493534	154884	NM_001143956	-159762	NM_178883
chr1	165512567	11	142796	NM_001143956	Mettl11b	n/a	165512238	165512982	0	0	2968	165509599	4305	165508262	145764	NM_001143956	147101	NM_001143956
chr1	165530755	11	124608	NM_001143956	Mettl11b	n/a	165530363	165531161	0	1	-3190	165533945	558	165530197	121418	NM_001143956	125166	NM_001143956
chr1	165588262	22	67101	NM_001143956	Mettl11b	n/a	165587863	165588643	6	0	103	165588159	7407	165580855	67204	NM_001143956	74508	NM_001143956
chr1	165671149	11	-15786	NM_001143956	Mettl11b	n/a	165670796	165671540	0	0	1115	165670034	3458	165667691	-14671	NM_001143956	-12328	NM_001143956
chr1	165709694	41	-115	NM_010629	Kifap3	kinesin-associated protein 3,kinesin-associated protein 3,	165709320	165710067	3	1	33	165709661	-324	165710018	-148	NM_010629	209	NM_010629
chr1	165776080	14	66271	NM_010629	Kifap3	kinesin-associated protein 3,kinesin-associated protein 3,	165775700	165776444	1	1	544	165775536	-307	165776387	65727	NM_010629	66578	NM_010629
chr1	165783243	11	73434	NM_010629	Kifap3	kinesin-associated protein 3,kinesin-associated protein 3,	165782874	165783618	0	1	7707	165775536	-149	165783392	65727	NM_010629	73583	NM_010629
chr1	165813470	12	-46724	NM_028776	Scyl3	ezrin-binding partner PACE-1,ezrin-binding partner PACE-1,	165813075	165813819	3	1	-130	165813600	-301	165813771	-46594	NM_028776	-46423	NM_028776
chr1	165828693	11	-31501	NM_028776	Scyl3	ezrin-binding partner PACE-1,ezrin-binding partner PACE-1,	165828328	165829082	1	0	615	165828078	4160	165824533	-32116	NM_028776	-35661	NM_028776
chr1	165859964	30	-230	NM_028776	Scyl3	ezrin-binding partner PACE-1,ezrin-binding partner PACE-1,	165859529	165860405	0	1	-4816	165864780	-56	165860020	4586	NM_028776	-174	NM_028776
chr1	165882534	9	22340	NM_028776	Scyl3	ezrin-binding partner PACE-1,ezrin-binding partner PACE-1,	165882314	165882729	1	0	8	165882526	6204	165876330	22332	NM_028776	16136	NM_028776
chr1	166115006	9	33017	NM_007976	F5	coagulation factor V	166114597	166115341	0	1	-1935	166116941	130	166114876	34952	NM_007976	32887	NM_007976
chr1	166153572	9	-25613	NM_054087	Slc19a2	solute carrier family 19 (thiamine transporter),,solute carrier family 19 (thiamine transporter),,	166153315	166153845	0	0	-9490	166163062	5873	166147699	-16123	NM_054087	-31486	NM_054087
chr1	166178842	18	-343	NM_054087	Slc19a2	solute carrier family 19 (thiamine transporter),,solute carrier family 19 (thiamine transporter),,	166178634	166179078	2	1	-72	166178914	-19	166178861	-271	NM_054087	-324	NM_054087
chr1	166179253	18	68	NM_054087	Slc19a2	solute carrier family 19 (thiamine transporter),,solute carrier family 19 (thiamine transporter),,	166179079	166179408	0	1	339	166178914	-13	166179266	-271	NM_054087	81	NM_054087
chr1	166205661	17	-67	NM_029115	4930455F23Rik	hypothetical protein LOC74895	166205277	166206003	1	0	-386	166206047	-2498	166208159	319	NM_029115	2431	NM_029115
chr1	166237433	36	182	NM_001160208	Blzf1	n/a	166237042	166237786	1	1	660	166236773	-227	166237660	842	NM_001160208	-45	NM_025505
chr1	166367814	11	20672	NM_009721	Atp1b1	Na+/K+ -ATPase beta 1 subunit	166367446	166368190	0	1	-1818	166369632	112	166367702	18854	NM_009721	20784	NM_009721
chr1	166385146	14	3340	NM_009721	Atp1b1	Na+/K+ -ATPase beta 1 subunit	166384683	166385615	2	1	107	166385039	926	166384220	3447	NM_009721	4266	NM_009721
chr1	166386701	23	1785	NM_009721	Atp1b1	Na+/K+ -ATPase beta 1 subunit	166386216	166387212	2	1	-43	166386744	326	166386375	1742	NM_009721	2111	NM_009721
chr1	166388677	15	-191	NM_009721	Atp1b1	Na+/K+ -ATPase beta 1 subunit	166388319	166389063	0	1	1933	166386744	-103	166388780	1742	NM_009721	-294	NM_009721
chr1	166638025	9	-88837	NM_019759	Dpt	dermatopontin	166637625	166638369	0	1	3593	166634432	176	166637849	-92430	NM_019759	-89013	NM_019759
chr1	166718154	14	-8708	NM_019759	Dpt	dermatopontin	166717707	166718640	3	0	46	166718108	-8837	166726991	-8754	NM_019759	129	NM_019759
chr1	166832870	11	32771	NM_008510	Xcl1	chemokine (C motif) ligand 1	166832445	166833279	0	0	1122	166831748	1917	166830953	33893	NM_008510	34688	NM_008510
chr1	166896959	14	-31318	NM_008510	Xcl1	chemokine (C motif) ligand 1	166896563	166897307	0	0	3544	166893415	2964	166893995	-27774	NM_008510	-28354	NM_008510
chr1	166929439	9	-63798	NM_008510	Xcl1	chemokine (C motif) ligand 1	166929085	166929787	1	0	227	166929212	1374	166928065	-63571	NM_008510	-62424	NM_008510
chr1	167006145	13	84759	NM_032005	Tbx19	T-box 19	167005761	167006505	1	1	-337	167006482	-676	167006821	84422	NM_032005	84083	NM_032005
chr1	167062102	9	28802	NM_032005	Tbx19	T-box 19	167061823	167062347	1	0	603	167061499	2794	167059308	29405	NM_032005	31596	NM_032005
chr1	167124709	10	-145	NM_145512	Sft2d2	SFT2 domain containing 2	167124416	167125031	2	1	-198	167124907	134	167124575	-343	NM_145512	-11	NM_145512
chr1	167167243	66	-154	NM_145513	Tiprl	TIP41, TOR signalling pathway regulator-like	167166830	167167671	9	1	-4	167167247	22	167167221	-158	NM_145513	-132	NM_145513
chr1	167212790	12	-13106	NM_001081126	Gpr161	G protein-coupled receptor 161	167212400	167213194	1	1	74	167212716	354	167212436	-13180	NM_001081126	-13460	NM_001081126
chr1	167259695	11	33799	NM_001081126	Gpr161	G protein-coupled receptor 161	167259287	167260031	1	1	-987	167260682	-984	167260679	34786	NM_001081126	34783	NM_001081126
chr1	167330168	11	60426	NM_028759	Dcaf6	n/a	167329833	167330569	0	0	5747	167324421	11281	167318887	66173	NM_028759	71707	NM_028759
chr1	167389060	11	1534	NM_028759	Dcaf6	n/a	167388698	167389442	0	1	-1069	167390129	-700	167389760	465	NM_028759	834	NM_028759
chr1	167390884	92	-290	NM_028759	Dcaf6	n/a	167390504	167391271	5	1	56	167390828	699	167390185	-234	NM_028759	409	NM_028759
chr1	167564811	32	-139	NM_001001880	Mpzl1	myelin protein zero-like 1 isoform b	167564318	167565288	0	1	1115	167563696	-108	167564919	976	NM_001083897	-247	NM_001001880
chr1	167571660	17	-6988	NM_001001880	Mpzl1	myelin protein zero-like 1 isoform b	167571159	167572147	1	1	-824	167572484	-51	167571711	-7812	NM_001001880	-7039	NM_001001880
chr1	167573492	18	-8820	NM_001001880	Mpzl1	myelin protein zero-like 1 isoform b	167573135	167573881	0	1	1008	167572484	115	167573377	-7812	NM_001001880	-8705	NM_001001880
chr1	167633086	9	5139	NM_001038846	Rcsd1	RCSD domain containing 1 isoform b	167632744	167633488	0	0	5973	167627113	-2541	167635627	11112	NM_001038846	2598	NM_001038846
chr1	167648121	9	-9896	NM_178593	Rcsd1	RCSD domain containing 1 isoform a	167647830	167648447	3	0	-393	167648514	1599	167646522	-10289	NM_178593	-8297	NM_178593
chr1	167693991	44	81	NM_011804	Creg1	cellular repressor of E1A-stimulated genes 1	167693589	167694345	2	1	77	167693914	24	167693967	4	NM_011804	57	NM_011804
chr1	167766839	12	48020	NM_001113391	Cd247	n/a	167766521	167767194	0	1	-3328	167770167	336	167766503	51348	NM_001113391	47684	NM_001113391
chr1	167865679	18	-648	NM_198933	Pou2f1	POU domain, class 2, transcription factor 1,POU domain, class 2, transcription factor 1,POU domain, class 2, transcription factor 1,POU domain, class 2, transcription factor 1,	167865189	167866134	1	0	-172	167865851	-7899	167873578	-820	NM_198933	-8547	NM_198933
chr1	167931195	34	1570	NM_198932	Pou2f1	POU domain, class 2, transcription factor 1,POU domain, class 2, transcription factor 1,POU domain, class 2, transcription factor 1,	167930750	167931661	0	1	3626	167927569	-717	167931912	5196	NM_198932	853	NM_198932
chr1	167933218	42	-453	NM_011137	Pou2f1	POU domain, class 2, transcription factor 1	167932543	167933864	0	1	5649	167927569	334	167932884	5196	NM_198932	-119	NM_011137
chr1	167938670	11	-5905	NM_011137	Pou2f1	POU domain, class 2, transcription factor 1	167938298	167939042	0	0	-9506	167948176	2718	167935952	-15411	NM_011137	-3187	NM_011137
chr1	167979741	29	-46976	NM_011137	Pou2f1	POU domain, class 2, transcription factor 1	167979366	167980110	0	0	3572	167976169	-1354	167981095	-43404	NM_011137	-48330	NM_011137
chr1	168061654	9	1064	NM_021610	Gpa33	glycoprotein A33 (transmembrane)	168061369	168061972	0	1	-1071	168062725	628	168061026	2135	NM_021610	436	NM_021610
chr1	168069558	9	8968	NM_021610	Gpa33	glycoprotein A33 (transmembrane)	168069195	168069939	1	0	866	168068692	1123	168068435	8102	NM_021610	7845	NM_021610
chr1	168130078	8	38797	NM_175296	Mael	maelstrom homolog	168129705	168130439	1	1	647	168129431	-923	168131001	39444	NM_175296	37874	NM_175296
chr1	168156182	16	12693	NM_175296	Mael	maelstrom homolog	168155750	168156623	0	0	-3433	168159615	-11190	168167372	9260	NM_175296	1503	NM_175296
chr1	168309334	24	37	NM_030245	Tada1	SPT3-associated factor 42	168308951	168309700	0	1	-1080	168310414	139	168309195	1117	NM_030245	-102	NM_030245
chr1	168340198	35	-239	NM_175170	Pogk	pogo transposable element with KRAB domain,pogo transposable element with KRAB domain,	168339815	168340570	2	1	176	168340022	297	168339901	-63	NM_175170	58	NM_001142948
chr1	168423536	9	4183	NM_001164306	Gm4846	n/a	168423135	168423879	0	0	-1194	168424730	2528	168421008	2989	NM_001164306	6711	NM_001164306
chr1	168706687	19	-94711	NM_172844	Fmo9	flavin containing monooxygenase 9	168706279	168707118	0	1	-5192	168711879	308	168706379	-99903	NM_172844	-94403	NM_172844
chr1	168790012	12	-141535	NM_175461	Fam78b	hypothetical protein LOC226610,hypothetical protein LOC226610,	168789677	168790413	0	0	-2059	168792071	11530	168778482	-139476	NM_175461	-153065	NM_175461
chr1	168838543	11	-93004	NM_175461	Fam78b	hypothetical protein LOC226610,hypothetical protein LOC226610,	168838177	168838921	2	0	369	168838174	1471	168837072	-93373	NM_175461	-94475	NM_175461
chr1	168841010	9	-90537	NM_175461	Fam78b	hypothetical protein LOC226610,hypothetical protein LOC226610,	168840711	168841356	0	1	1793	168839217	286	168840724	-92330	NM_175461	-90823	NM_175461
chr1	168853710	59	-77837	NM_175461	Fam78b	hypothetical protein LOC226610,hypothetical protein LOC226610,	168853286	168854109	1	0	-45	168853755	-5892	168859602	-77792	NM_175461	-71945	NM_175461
chr1	168930721	12	-826	NM_175461	Fam78b	hypothetical protein LOC226610,hypothetical protein LOC226610,	168930346	168931090	2	1	759	168929962	-79	168930800	-1585	NM_175461	-747	NM_175461
chr1	168932493	26	946	NM_001160262	Fam78b	n/a	168932014	168932987	2	1	352	168932141	225	168932268	594	NM_001160262	721	NM_001160262
chr1	168935192	10	3645	NM_001160262	Fam78b	n/a	168934848	168935584	0	0	3051	168932141	-2335	168937527	594	NM_001160262	5980	NM_001160262
chr1	169009144	10	77597	NM_001160262	Fam78b	n/a	169008744	169009488	3	1	333	169008811	-881	169010025	77264	NM_001160262	78478	NM_001160262
chr1	169013606	9	82059	NM_001160262	Fam78b	n/a	169013432	169013780	0	1	3292	169010314	-309	169013915	78767	NM_001160262	82368	NM_001160262
chr1	169020598	10	89051	NM_001160262	Fam78b	n/a	169020227	169020971	1	1	-444	169021042	-371	169020969	89495	NM_001160262	89422	NM_001160262
chr1	169200524	10	14734	NM_030724	Uck2	uridine-cytidine kinase 2	169200163	169200902	1	1	55	169200469	898	169199626	14789	NM_030724	15632	NM_030724
chr1	169215061	39	197	NM_030724	Uck2	uridine-cytidine kinase 2	169214652	169215422	0	1	4625	169210436	-141	169215202	4822	NM_030724	56	NM_030724
chr1	169238774	24	-26	NM_001039483	Tmco1	putative membrane protein	169238399	169239143	2	1	224	169238550	19	169238755	-250	NM_001039483	-45	NM_001039483
chr1	169267939	18	-12182	NM_019993	Aldh9a1	aldehyde dehydrogenase 9, subfamily A1	169267567	169268372	1	1	179	169267760	195	169267744	-12361	NM_019993	-12377	NM_019993
chr1	169280248	10	127	NM_019993	Aldh9a1	aldehyde dehydrogenase 9, subfamily A1	169279887	169280631	0	1	-3695	169283943	-38	169280286	3822	NM_019993	165	NM_019993
chr1	169289592	16	9471	NM_019993	Aldh9a1	aldehyde dehydrogenase 9, subfamily A1	169289339	169289789	1	0	835	169288757	2742	169286850	8636	NM_019993	6729	NM_019993
chr1	169291313	11	11192	NM_019993	Aldh9a1	aldehyde dehydrogenase 9, subfamily A1	169290936	169291680	1	0	500	169290813	-3204	169294517	10692	NM_019993	14396	NM_019993
chr1	169307939	11	15989	NM_025569	Mgst3	microsomal glutathione S-transferase 3	169307395	169308479	0	0	5093	169302846	-2183	169310122	21082	NM_025569	13806	NM_025569
chr1	169463081	18	-65411	NM_009107	Rxrg	retinoid X receptor gamma,retinoid X receptor gamma,	169462631	169463524	3	1	323	169462758	-318	169463399	-65734	NM_009107	-65093	NM_009107
chr1	169664581	9	44893	NM_033652	Lmx1a	LIM homeobox transcription factor 1 alpha	169664200	169664944	0	1	-1022	169665603	-902	169665483	45915	NM_033652	45795	NM_033652
chr1	169834753	10	215065	NM_033652	Lmx1a	LIM homeobox transcription factor 1 alpha	169834385	169835129	0	0	1313	169833440	-3208	169837961	213752	NM_033652	218273	NM_033652
chr1	170099777	21	262612	NM_008783	Pbx1	pre B-cell leukemia transcription factor 1,pre B-cell leukemia transcription factor 1,	170099262	170100276	1	1	77	170099700	-327	170100104	262689	NM_008783	262285	NM_008783
chr1	170147280	12	215109	NM_008783	Pbx1	pre B-cell leukemia transcription factor 1,pre B-cell leukemia transcription factor 1,	170146797	170147725	2	1	519	170146761	699	170146581	215628	NM_008783	215808	NM_008783
chr1	170160589	9	201800	NM_008783	Pbx1	pre B-cell leukemia transcription factor 1,pre B-cell leukemia transcription factor 1,	170160250	170160934	0	1	-2413	170163002	318	170160271	199387	NM_008783	202118	NM_008783
chr1	170362737	20	-348	NM_183355	Pbx1	pre B-cell leukemia transcription factor 1	170362344	170363112	3	1	-106	170362843	535	170362202	-454	NM_183355	187	NM_008783
chr1	170367764	11	-5375	NM_183355	Pbx1	pre B-cell leukemia transcription factor 1	170367396	170368132	0	0	4021	170363743	2082	170365682	-1354	NM_183355	-3293	NM_183355
chr1	170428440	9	-66051	NM_183355	Pbx1	pre B-cell leukemia transcription factor 1	170428223	170428683	0	0	3814	170424626	1010	170427430	-62237	NM_183355	-65041	NM_183355
chr1	170448546	9	-86157	NM_183355	Pbx1	pre B-cell leukemia transcription factor 1	170448177	170448913	1	0	-383	170448929	-7223	170455769	-86540	NM_183355	-93380	NM_183355
chr1	170481214	10	-118825	NM_183355	Pbx1	pre B-cell leukemia transcription factor 1	170480842	170481578	1	0	48	170481166	-1037	170482251	-118777	NM_183355	-119862	NM_183355
chr1	170608337	9	-245948	NM_183355	Pbx1	pre B-cell leukemia transcription factor 1	170608172	170608518	0	0	2305	170606032	1406	170606931	-243643	NM_183355	-244542	NM_183355
chr1	170685809	9	-323420	NM_183355	Pbx1	pre B-cell leukemia transcription factor 1	170685580	170686046	0	1	1661	170684148	-712	170686521	-321759	NM_183355	-324132	NM_183355
chr1	170818746	12	-456357	NM_183355	Pbx1	pre B-cell leukemia transcription factor 1	170818361	170819143	0	0	-6688	170825434	5690	170813056	-463045	NM_183355	-450667	NM_183355
chr1	170904158	9	-541769	NM_183355	Pbx1	pre B-cell leukemia transcription factor 1	170904008	170904329	1	1	164	170903994	698	170903460	-541605	NM_183355	-541071	NM_183355
chr1	171352539	9	109056	NM_023284	Nuf2	NUF2R protein,NUF2R protein,NUF2R protein,	171352355	171352723	0	0	1594	171350945	-1617	171354156	110650	NM_023284	107439	NM_023284
chr1	171415969	11	45626	NM_023284	Nuf2	NUF2R protein,NUF2R protein,NUF2R protein,	171415623	171416359	2	1	-15	171415984	113	171415856	45611	NM_023284	45739	NM_023284
chr1	171455712	11	5883	NM_023284	Nuf2	NUF2R protein,NUF2R protein,NUF2R protein,	171455336	171456094	0	1	-4762	171460474	-243	171455955	1121	NM_023284	5640	NM_023284
chr1	171495439	9	-33844	NM_023284	Nuf2	NUF2R protein,NUF2R protein,NUF2R protein,	171495116	171495819	0	0	1052	171494387	7649	171487790	-32792	NM_023284	-26195	NM_023284
chr1	171581502	12	-4129	NM_009063	Rgs5	regulator of G-protein signaling 5	171581129	171581890	0	0	-3862	171585364	-4198	171585700	-267	NM_009063	69	NM_009063
chr1	171600830	11	15199	NM_009063	Rgs5	regulator of G-protein signaling 5	171600445	171601181	0	1	2018	171598812	-291	171601121	13181	NM_009063	15490	NM_009063
chr1	171610970	19	25339	NM_009063	Rgs5	regulator of G-protein signaling 5	171610604	171611348	0	0	1363	171609607	-1792	171612762	23976	NM_009063	27131	NM_009063
chr1	171673193	9	4580	NM_009062	Rgs4	regulator of G-protein signaling 4	171673092	171673296	0	1	-4719	171677912	123	171673070	-139	NM_009062	4703	NM_009062
chr1	171674723	9	3050	NM_009062	Rgs4	regulator of G-protein signaling 4	171674356	171675100	0	0	-3189	171677912	1653	171673070	-139	NM_009062	4703	NM_009062
chr1	171694455	17	-16682	NM_009062	Rgs4	regulator of G-protein signaling 4	171694111	171694843	0	0	2386	171692069	-4225	171698680	-14296	NM_009062	-20907	NM_009062
chr1	171747255	18	-69482	NM_009062	Rgs4	regulator of G-protein signaling 4	171746847	171747657	0	0	-1226	171748481	-4224	171751479	-70708	NM_009062	-73706	NM_009062
chr1	171812971	14	-46098	NM_001033185	1700084C01Rik	hypothetical protein LOC78465	171812609	171813353	0	1	1362	171811609	-822	171813793	-47460	NM_001033185	-45276	NM_001033185
chr1	171847117	26	-11952	NM_001033185	1700084C01Rik	hypothetical protein LOC78465	171846765	171847485	0	0	3745	171843372	-1205	171848322	-15697	NM_001033185	-10747	NM_001033185
chr1	171867583	9	8514	NM_001033185	1700084C01Rik	hypothetical protein LOC78465	171867199	171867922	2	1	106	171867477	103	171867480	8408	NM_001033185	8411	NM_001033185
chr1	171869186	9	10117	NM_001033185	1700084C01Rik	hypothetical protein LOC78465	171868834	171869539	0	0	1709	171867477	1706	171867480	8408	NM_001033185	8411	NM_001033185
chr1	171899246	43	90	NM_010476	Hsd17b7	hydroxysteroid (17-beta) dehydrogenase 7	171898835	171899579	2	1	-134	171899380	-159	171899405	-44	NM_010476	-69	NM_010476
chr1	171943448	9	-44112	NM_010476	Hsd17b7	hydroxysteroid (17-beta) dehydrogenase 7	171943214	171943695	0	0	1498	171941950	-1457	171944905	-42614	NM_010476	-45569	NM_010476
chr1	171963663	9	55412	NM_022563	Ddr2	discoidin domain receptor family, member 2	171963291	171964035	0	1	1923	171961740	-958	171964621	57335	NM_022563	54454	NM_022563
chr1	172093318	11	11759	NM_133806	Uap1	UDP-N-acetylglucosamine pyrophosphorylase 1,UDP-N-acetylglucosamine pyrophosphorylase 1,UDP-N-acetylglucosamine pyrophosphorylase 1,UDP-N-acetylglucosamine pyrophosphorylase 1,	172092962	172093698	1	0	788	172092530	3863	172089455	12547	NM_133806	15622	NM_133806
chr1	172105287	49	-210	NM_133806	Uap1	UDP-N-acetylglucosamine pyrophosphorylase 1,UDP-N-acetylglucosamine pyrophosphorylase 1,UDP-N-acetylglucosamine pyrophosphorylase 1,UDP-N-acetylglucosamine pyrophosphorylase 1,	172104924	172105677	3	1	-89	172105376	10	172105277	-299	NM_133806	-200	NM_133806
chr1	172127835	14	17689	NM_010633	Uhmk1	U2AF homology motif (UHM) kinase 1	172127502	172128246	0	0	-1117	172128952	1085	172126750	16572	NM_010633	18774	NM_010633
chr1	172129679	10	15845	NM_010633	Uhmk1	U2AF homology motif (UHM) kinase 1	172129339	172130083	3	0	-395	172130074	2929	172126750	15450	NM_010633	18774	NM_010633
chr1	172186086	10	-21368	NM_012009	Sh2d1b1	SH2 domain protein 1B	172185715	172186459	1	1	308	172185778	378	172185708	-21676	NM_012009	-21746	NM_012009
chr1	172519511	8	469	NM_001109985	Nos1ap	n/a	172519211	172519795	1	1	-952	172520463	-27	172519538	-483	NM_001109985	442	NM_001109985
chr1	172585685	10	11023	NM_177068	Olfml2b	olfactomedin-like 2B	172585295	172586039	0	0	3369	172582316	2939	172582746	7654	NM_177068	8084	NM_177068
chr1	172658864	9	84202	NM_177068	Olfml2b	olfactomedin-like 2B	172658511	172659246	1	1	-241	172659105	722	172658142	84443	NM_177068	83480	NM_177068
chr1	172721814	9	76088	NM_001081304	Atf6	activating transcription factor 6	172721457	172722201	0	0	4288	172717526	2563	172719251	80376	NM_001081304	78651	NM_001081304
chr1	172798087	43	-185	NM_001081304	Atf6	activating transcription factor 6	172797685	172798470	1	1	69	172798018	253	172797834	-116	NM_001081304	68	NM_001081304
chr1	172815497	26	174	NM_023173	Dusp12	dual specificity phosphatase 12	172814947	172816067	2	1	130	172815367	-3	172815500	304	NM_023173	171	NM_023173
chr1	172851478	11	6236	NM_001160215	Fcrla	n/a	172851100	172851844	0	1	9290	172842188	-958	172852436	884	NM_001029984	5278	NM_001160215
chr1	172964288	12	15232	NM_144559	Fcgr4	Fc receptor, IgG, low affinity IV	172963893	172964681	0	0	-3658	172967946	-2521	172966809	18890	NM_144559	17753	NM_144559
chr1	172968012	19	18956	NM_144559	Fcgr4	Fc receptor, IgG, low affinity IV	172967325	172968668	4	1	66	172967946	-666	172968678	18890	NM_144559	19622	NM_144559
chr1	172975034	11	14500	NM_010188	Fcgr3	Fc receptor, IgG, low affinity III,Fc receptor, IgG, low affinity III,Fc receptor, IgG, low affinity III,	172974591	172975475	1	1	-3	172975037	485	172974549	14497	NM_010188	14985	NM_010188
chr1	172990463	9	-929	NM_010188	Fcgr3	Fc receptor, IgG, low affinity III,Fc receptor, IgG, low affinity III,Fc receptor, IgG, low affinity III,	172990339	172990587	1	0	-609	172991072	-2671	172993134	-1538	NM_010188	-3600	NM_010188
chr1	173032636	9	-19155	NM_001081275	1700009P17Rik	hypothetical protein LOC75472	173032320	173032952	1	1	834	173031802	-123	173032759	-19989	NM_001081275	-19032	NM_001081275
chr1	173033461	8	-18330	NM_001081275	1700009P17Rik	hypothetical protein LOC75472	173033136	173033775	1	1	-867	173034328	-29	173033490	-17463	NM_001081275	-18301	NM_001081275
chr1	173044228	9	-7563	NM_001081275	1700009P17Rik	hypothetical protein LOC75472	173043865	173044609	0	0	2341	173041887	2057	173042171	-9904	NM_001081275	-9620	NM_001081275
chr1	173080506	34	228	NM_025321	Sdhc	succinate dehydrogenase complex, subunit C,	173080084	173080934	1	1	-230	173080736	29	173080477	-2	NM_025321	257	NM_025321
chr1	173133741	11	-7342	NM_025557	Pcp4l1	Purkinje cell protein 4-like 1	173133390	173134126	0	0	7627	173126114	-1378	173135119	285	NM_025557	-8720	NM_025557
chr1	173151232	12	1413	NM_001037170	Tomm40l	translocase of outer mitochondrial membrane 40,translocase of outer mitochondrial membrane 40,	173150845	173151611	1	1	-43	173151275	86	173151146	1370	NM_001037170	1499	NM_001037170
chr1	173152492	50	153	NM_001037170	Tomm40l	translocase of outer mitochondrial membrane 40,translocase of outer mitochondrial membrane 40,	173152099	173152842	0	1	1217	173151275	-137	173152629	1370	NM_001037170	16	NM_001037170
chr1	173155254	10	70	NM_013474	Apoa2	apolipoprotein A-II	173154851	173155595	3	0	90	173155164	2476	173152778	-20	NM_013474	-133	NM_001037170
chr1	173177127	43	116	NM_153064	Ndufs2	NADH dehydrogenase (ubiquinone) Fe-S protein 2	173176732	173177484	1	1	-286	173177413	-89	173177216	-170	NM_153064	27	NM_153064
chr1	173181802	12	1250	NM_172845	Adamts4	a disintegrin-like and metalloprotease,a disintegrin-like and metalloprotease,	173181390	173182216	2	1	248	173181554	154	173181648	1002	NM_172845	1096	NM_172845
chr1	173188925	11	8373	NM_172845	Adamts4	a disintegrin-like and metalloprotease,a disintegrin-like and metalloprotease,	173188547	173189291	2	0	-68	173188993	-1474	173190399	8441	NM_172845	9847	NM_172845
chr1	173193166	12	-7292	NM_020579	B4galt3	UDP-Gal:betaGlcNAc beta,UDP-Gal:betaGlcNAc beta,UDP-Gal:betaGlcNAc beta,	173192796	173193532	0	1	2264	173190902	65	173193101	-9556	NM_020579	-7357	NM_020579
chr1	173200399	83	-59	NM_020579	B4galt3	UDP-Gal:betaGlcNAc beta,UDP-Gal:betaGlcNAc beta,UDP-Gal:betaGlcNAc beta,	173200027	173200772	3	1	-54	173200453	-122	173200521	-5	NM_020579	63	NM_020579
chr1	173206289	16	5028	NM_008911	Ppox	protoporphyrinogen oxidase	173205754	173206806	2	1	-137	173206426	-941	173207230	4891	NM_008911	4087	NM_008911
chr1	173211372	81	-55	NM_008911	Ppox	protoporphyrinogen oxidase	173210798	173211912	1	1	-65	173211437	52	173211320	-120	NM_008911	-3	NM_008911
chr1	173215087	10	3005	NM_013919	Usp21	ubiquitin-specific protease 21,ubiquitin-specific protease 21,	173214705	173215443	0	1	1181	173213906	302	173214785	-2589	NM_008911	3307	NM_013919
chr1	173218048	53	44	NM_013919	Usp21	ubiquitin-specific protease 21,ubiquitin-specific protease 21,	173217568	173218513	0	1	-1591	173219639	4	173218044	-1547	NM_013919	48	NM_013919
chr1	173224797	36	316	NM_025388	Ufc1	ubiquitin-fold modifier conjugating enzyme 1	173224417	173225169	1	1	280	173224517	74	173224723	596	NM_025388	390	NM_025388
chr1	173259162	32	-113	NM_001128609	Dedd	n/a	173258712	173259600	4	1	95	173259067	-68	173259230	-208	NM_001128609	-45	NM_001128609
chr1	173268773	14	6984	NM_012049	Nit1	nitrilase 1,nitrilase 1,	173268408	173269152	2	1	94	173268679	45	173268728	7078	NM_012049	7029	NM_012049
chr1	173271268	24	4489	NM_012049	Nit1	nitrilase 1,nitrilase 1,	173270898	173271642	2	1	-107	173271375	110	173271158	4382	NM_012049	4599	NM_012049
chr1	173275674	136	83	NM_012049	Nit1	nitrilase 1,nitrilase 1,	173275260	173276025	1	1	-125	173275799	-172	173275846	-30	NM_011070	17	NM_011070
chr1	173291239	34	-310	NM_001033039	Klhdc9	kelch domain containing 9	173290828	173291672	2	1	68	173291171	507	173290732	-242	NM_001033039	197	NM_001033039
chr1	173306034	13	5731	NM_001122680	Pvrl4	n/a	173305727	173306391	1	1	-162	173306196	-165	173306199	5893	NM_001122680	5896	NM_001122680
chr1	173314893	15	-4197	NM_001005508	Arhgap30	Rho GTPase activating protein 30	173314523	173315267	3	1	-20	173314913	-2	173314895	-4177	NM_001005508	-4195	NM_001005508
chr1	173338120	15	-3691	NM_009480	Usf1	upstream stimulatory factor 1,upstream stimulatory factor 1,	173337726	173338516	1	0	152	173337968	-1067	173339187	-3843	NM_009480	-2624	NM_009480
chr1	173341272	64	-539	NM_009480	Usf1	upstream stimulatory factor 1,upstream stimulatory factor 1,	173340887	173341647	1	1	230	173341042	105	173341167	-769	NM_009480	-644	NM_009480
chr1	173355022	10	5859	NM_001164525	Tstd1	n/a	173354650	173355394	1	0	887	173354135	4235	173350787	4972	NM_001164525	1624	NM_001164525
chr1	173367489	34	-202	NM_172647	F11r	F11 receptor	173367070	173367882	0	0	-1013	173368502	-1280	173368769	811	NM_172647	1078	NM_172647
chr1	173433401	9	-207	NM_019484	Refbp2	RNA and export factor binding protein 2	173433017	173433753	1	1	-840	173434241	-385	173433786	633	NM_019484	178	NM_019484
chr1	173503373	12	14050	NM_018729	Cd244	CD244 natural killer cell receptor 2B4,CD244 natural killer cell receptor 2B4,	173502976	173503752	0	0	-1025	173504398	-1028	173504401	15075	NM_018729	15078	NM_018729
chr1	173847858	9	191	NM_030710	Slamf6	SLAM family member 6,SLAM family member 6,	173847571	173848131	0	0	-1371	173849229	13140	173834718	1562	NM_030710	-12949	NM_030710
chr1	173949585	15	7814	NM_033509	Vangl2	loop tail associated protein	173949163	173950004	2	1	-651	173950236	900	173948685	7163	NM_033509	8714	NM_033509
chr1	173957740	38	-341	NM_033509	Vangl2	loop tail associated protein	173957367	173958153	1	1	484	173957256	365	173957375	143	NM_033509	24	NM_033509
chr1	173958642	14	-1243	NM_033509	Vangl2	loop tail associated protein	173958304	173959040	2	0	-572	173959214	1267	173957375	-1815	NM_033509	24	NM_033509
chr1	173987139	9	588	NM_010916	Nhlh1	nescient helix loop helix 1	173986916	173987376	0	1	-2831	173989970	730	173986409	-2243	NM_010916	1318	NM_010916
chr1	174003297	13	-9362	NM_009938	Copa	coatomer protein complex subunit alpha,coatomer protein complex subunit alpha,	174002865	174003746	4	0	327	174002970	1509	174001788	-9689	NM_009938	-10871	NM_009938
chr1	174012860	52	20	NM_021607	Ncstn	nicastrin	174012475	174013249	1	0	-107	174012967	1494	174011366	-87	NM_021607	-1293	NM_009938
chr1	174056758	11	-127	NM_001159525	Pex19	n/a	174056290	174057209	0	1	4696	174052062	-35	174056793	-4823	NM_001159525	-92	NM_001159525
chr1	174064424	10	7539	NM_023041	Pex19	peroxisome biogenesis factor 19	174064058	174064802	0	1	1087	174063337	25	174064399	6452	NM_023041	7514	NM_023041
chr1	174078335	87	190	NM_153555	Dcaf8	H326,H326,H326,H326,H326,H326,	174077971	174078735	1	1	93	174078242	12	174078323	97	NM_153555	178	NM_153555
chr1	174102861	13	24716	NM_153555	Dcaf8	H326,H326,H326,H326,H326,H326,	174102487	174103231	1	0	290	174102571	3393	174099468	24426	NM_153555	21323	NM_153555
chr1	174128160	12	8752	NM_011063	Pea15a	phosphoprotein enriched in astrocytes 15 isoform	174127767	174128511	0	1	2192	174125968	-702	174128862	10944	NM_011063	8050	NM_011063
chr1	174136686	50	226	NM_011063	Pea15a	phosphoprotein enriched in astrocytes 15 isoform	174136292	174137068	0	0	-1004	174137690	1235	174135451	-778	NM_011063	1461	NM_011063
chr1	174147818	17	2208	NM_009813	Casq1	calsequestrin 1,calsequestrin 1,	174147190	174148522	1	0	850	174146968	-1843	174149661	3058	NM_009813	365	NM_009813
chr1	174150691	13	-665	NM_009813	Casq1	calsequestrin 1,calsequestrin 1,	174150540	174150830	1	1	-901	174151592	-107	174150798	-1566	NM_009813	-772	NM_009813
chr1	174181292	12	7263	NM_013734	Atp1a4	n/a	174180909	174181665	1	0	63	174181229	-3530	174184822	7326	NM_013734	3733	NM_013734
chr1	174205851	9	-17296	NM_013734	Atp1a4	n/a	174205641	174206054	0	0	-1449	174207300	-1602	174207453	-18745	NM_013734	-18898	NM_013734
chr1	174240287	12	-2250	NM_080419	Igsf8	immunoglobulin superfamily, member 8,immunoglobulin superfamily, member 8,	174239810	174240776	3	1	88	174240199	-52	174240339	-2338	NM_080419	-2198	NM_080419
chr1	174242012	21	-525	NM_080419	Igsf8	immunoglobulin superfamily, member 8,immunoglobulin superfamily, member 8,	174241419	174242653	0	1	1241	174240771	75	174241937	-1766	NM_080419	-600	NM_080419
chr1	174254918	9	4476	NM_008429	Kcnj9	potassium inwardly-rectifying channel subfamily,potassium inwardly-rectifying channel subfamily,	174254539	174255283	1	0	-171	174255089	-1008	174255926	4305	NM_008429	3468	NM_008429
chr1	174305440	9	-1221	NM_026234	Pigm	phosphatidylinositol glycan anchor biosynthesis,	174305175	174305699	3	0	-338	174305778	-1086	174306526	-883	NM_026234	-135	NM_026234
chr1	174306935	95	274	NM_026234	Pigm	phosphatidylinositol glycan anchor biosynthesis,	174306381	174307529	3	1	-79	174307014	-260	174307195	353	NM_026234	534	NM_026234
chr1	174384040	9	-21450	NM_029612	Slamf9	SLAM family member 9	174383675	174384416	0	1	-1416	174385456	-703	174384743	-20034	NM_029612	-20747	NM_029612
chr1	174407308	33	1818	NM_029612	Slamf9	SLAM family member 9	174406927	174407671	1	0	-100	174407408	-1008	174408316	1918	NM_029612	2826	NM_029612
chr1	174412260	36	-83	NM_001145800	Igsf9	n/a	174411768	174412762	1	1	161	174412099	-28	174412288	-244	NM_001145800	-55	NM_001145800
chr1	174420379	9	7932	NM_033608	Igsf9	immunoglobulin superfamily, member 9,immunoglobulin superfamily, member 9,	174420152	174420615	1	1	139	174420240	-504	174420883	7793	NM_033608	8436	NM_033608
chr1	174426946	10	-3430	NM_178598	Tagln2	transgelin 2	174426558	174427302	1	1	786	174426160	-146	174427092	-4216	NM_178598	-3284	NM_178598
chr1	174430172	13	-204	NM_178598	Tagln2	transgelin 2	174429766	174430510	1	1	698	174429474	-59	174430231	-902	NM_178598	-145	NM_178598
chr1	174481158	12	-4910	NM_177723	Vsig8	V-set and immunoglobulin domain containing 8,V-set and immunoglobulin domain containing 8,	174480761	174481550	0	0	-1001	174482159	-1304	174482462	-3909	NM_177723	-3606	NM_177723
chr1	174493313	44	7245	NM_177723	Vsig8	V-set and immunoglobulin domain containing 8,V-set and immunoglobulin domain containing 8,	174492837	174493807	2	1	80	174493233	908	174492405	7165	NM_177723	6337	NM_177723
chr1	174563133	50	-28	NM_026725	Dusp23	dual specificity phosphatase 23	174562749	174563501	2	1	-22	174563155	177	174562956	-50	NM_026725	149	NM_026725
chr1	174569209	12	-6104	NM_026725	Dusp23	dual specificity phosphatase 23	174568847	174569583	0	0	4245	174564964	3762	174565447	-1859	NM_026725	-2342	NM_026725
chr1	174572429	11	-9324	NM_026725	Dusp23	dual specificity phosphatase 23	174572077	174572821	0	0	7465	174564964	6982	174565447	-1859	NM_026725	-2342	NM_026725
chr1	175150223	9	4486	NM_146881	Olfr1404	olfactory receptor 1404	175149903	175150534	0	0	4535	175145688	-1517	175151740	-49	NM_146881	5620	NM_010184
chr1	175280435	17	-16801	NM_010045	Darc	Duffy blood group	175280093	175280837	0	1	1019	175279416	212	175280223	-15782	NM_010045	-16589	NM_010045
chr1	175351676	9	942	NM_001013779	Aim2	absent in melanoma 2	175351314	175352056	0	0	-1459	175353135	-1208	175352884	2401	NM_001013779	2150	NM_001013779
chr1	176013635	10	-5533	NM_146722	Olfr429	olfactory receptor 429	176013245	176013989	1	1	0	176013635	147	176013488	-5533	NM_146722	-5680	NM_146722
chr1	176180491	10	616	NM_146715	Olfr419	olfactory receptor 419	176180116	176180860	0	0	5067	176175424	6284	176174207	5683	NM_146715	6900	NM_146715
chr1	176819287	11	32663	NM_011825	Grem2	gremlin 2 homolog, cysteine knot superfamily	176818931	176819667	2	1	4	176819283	7	176819280	32667	NM_011825	32670	NM_011825
chr1	176990611	15	-138661	NM_011825	Grem2	gremlin 2 homolog, cysteine knot superfamily	176990216	176990999	0	0	2239	176988372	-15774	177006385	-136422	NM_011825	-154435	NM_011825
chr1	177006602	9	-154652	NM_011825	Grem2	gremlin 2 homolog, cysteine knot superfamily	177006364	177006867	0	1	-3152	177009754	217	177006385	-157804	NM_011825	-154435	NM_011825
chr1	177189051	9	233625	NM_011880	Rgs7	regulator of G protein signaling 7,regulator of G protein signaling 7,regulator of G protein signaling 7,regulator of G protein signaling 7,regulator of G protein signaling 7,	177188772	177189327	3	0	167	177188884	-3851	177192902	233792	NM_011880	229774	NM_011880
chr1	177260081	10	162595	NM_011880	Rgs7	regulator of G protein signaling 7,regulator of G protein signaling 7,regulator of G protein signaling 7,regulator of G protein signaling 7,regulator of G protein signaling 7,	177259689	177260433	0	0	1249	177258832	-2104	177262185	163844	NM_011880	160491	NM_011880
chr1	177284759	9	137917	NM_011880	Rgs7	regulator of G protein signaling 7,regulator of G protein signaling 7,regulator of G protein signaling 7,regulator of G protein signaling 7,regulator of G protein signaling 7,	177284407	177285121	0	0	25927	177258832	3904	177280855	163844	NM_011880	141821	NM_011880
chr1	177302136	11	120540	NM_011880	Rgs7	regulator of G protein signaling 7,regulator of G protein signaling 7,regulator of G protein signaling 7,regulator of G protein signaling 7,regulator of G protein signaling 7,	177301757	177302501	0	0	-24233	177326369	-1905	177304041	96307	NM_011880	118635	NM_011880
chr1	177362043	9	60633	NM_011880	Rgs7	regulator of G protein signaling 7,regulator of G protein signaling 7,regulator of G protein signaling 7,regulator of G protein signaling 7,regulator of G protein signaling 7,	177361648	177362392	0	1	-1091	177363134	-31	177362074	59542	NM_011880	60602	NM_011880
chr1	177422410	23	266	NM_011880	Rgs7	regulator of G protein signaling 7,regulator of G protein signaling 7,regulator of G protein signaling 7,regulator of G protein signaling 7,regulator of G protein signaling 7,	177421974	177422842	0	1	-2291	177424701	53	177422357	-2025	NM_011880	319	NM_011880
chr1	177430013	9	-7337	NM_011880	Rgs7	regulator of G protein signaling 7,regulator of G protein signaling 7,regulator of G protein signaling 7,regulator of G protein signaling 7,regulator of G protein signaling 7,	177429783	177430259	1	0	-141	177430154	7017	177422996	-7478	NM_011880	-320	NM_011880
chr1	177459207	11	-36531	NM_011880	Rgs7	regulator of G protein signaling 7,regulator of G protein signaling 7,regulator of G protein signaling 7,regulator of G protein signaling 7,regulator of G protein signaling 7,	177458847	177459591	1	0	163	177459044	-2011	177461218	-36368	NM_011880	-38542	NM_011880
chr1	177555703	13	63	NM_010209	Fh1	fumarate hydratase 1	177555333	177556069	3	0	-55	177555758	2911	177552792	8	NM_010209	2974	NM_010209
chr1	177810704	80	-204	NM_012012	Exo1	exonuclease 1	177810311	177811055	2	1	-190	177810894	-83	177810787	-14	NM_012012	-121	NM_012012
chr1	177976010	10	-66763	NM_001039518	B020018G12Rik	hypothetical protein LOC545388	177975619	177976355	2	0	-459	177976469	1029	177974981	-67222	NM_001039518	-65734	NM_001039518
chr1	178637508	16	99747	NM_001099637	Cep170	centrosomal protein 170,centrosomal protein 170,centrosomal protein 170,	178637103	178637956	0	0	-1391	178638899	-4168	178641676	98356	NM_001099637	95579	NM_001099637
chr1	178686786	9	50469	NM_001099637	Cep170	centrosomal protein 170,centrosomal protein 170,centrosomal protein 170,	178686440	178687184	2	1	-313	178687099	321	178686465	50156	NM_001099637	50790	NM_001099637
chr1	178699658	10	37597	NM_001099637	Cep170	centrosomal protein 170,centrosomal protein 170,centrosomal protein 170,	178699290	178700026	1	1	-531	178700189	-246	178699904	37066	NM_001099637	37351	NM_001099637
chr1	178705091	9	32164	NM_001099637	Cep170	centrosomal protein 170,centrosomal protein 170,centrosomal protein 170,	178704825	178705378	1	1	-270	178705361	283	178704808	31894	NM_001099637	32447	NM_001099637
chr1	178712698	11	24557	NM_001099637	Cep170	centrosomal protein 170,centrosomal protein 170,centrosomal protein 170,	178712337	178713081	0	0	7337	178705361	-1890	178714588	31894	NM_001099637	22667	NM_001099637
chr1	178729067	15	8188	NM_001099637	Cep170	centrosomal protein 170,centrosomal protein 170,centrosomal protein 170,	178728697	178729459	0	0	3367	178725700	5371	178723696	11555	NM_001099637	13559	NM_001099637
chr1	178730019	9	7236	NM_001099637	Cep170	centrosomal protein 170,centrosomal protein 170,centrosomal protein 170,	178729801	178730237	0	0	4319	178725700	6323	178723696	11555	NM_001099637	13559	NM_001099637
chr1	178744494	61	-448	NM_029756	Sdccag8	centrosomal colon cancer autoantigen,centrosomal colon cancer autoantigen,	178743974	178744992	2	1	-44	178744538	9	178744485	-404	NM_029756	-457	NM_029756
chr1	178746837	9	1895	NM_029756	Sdccag8	centrosomal colon cancer autoantigen,centrosomal colon cancer autoantigen,	178746486	178747172	0	0	1242	178745595	1714	178745123	653	NM_029756	181	NM_029756
chr1	178767175	9	22233	NM_029756	Sdccag8	centrosomal colon cancer autoantigen,centrosomal colon cancer autoantigen,	178766813	178767552	1	0	64	178767111	1468	178765707	22169	NM_029756	20765	NM_029756
chr1	178864073	13	119131	NM_029756	Sdccag8	centrosomal colon cancer autoantigen,centrosomal colon cancer autoantigen,	178863697	178864478	2	0	-18	178864091	-1110	178865183	119149	NM_029756	120241	NM_029756
chr1	178874158	10	129216	NM_029756	Sdccag8	centrosomal colon cancer autoantigen,centrosomal colon cancer autoantigen,	178873787	178874531	0	1	1309	178872849	-560	178874718	127907	NM_029756	129776	NM_029756
chr1	178876907	19	131965	NM_029756	Sdccag8	centrosomal colon cancer autoantigen,centrosomal colon cancer autoantigen,	178876549	178877267	2	1	-129	178877036	-204	178877111	132094	NM_029756	132169	NM_029756
chr1	178926566	11	181624	NM_029756	Sdccag8	centrosomal colon cancer autoantigen,centrosomal colon cancer autoantigen,	178926205	178926941	0	1	8392	178918174	-68	178926634	173232	NM_029756	181692	NM_029756
chr1	178945642	39	200700	NM_029756	Sdccag8	centrosomal colon cancer autoantigen,centrosomal colon cancer autoantigen,	178945252	178946078	1	1	-992	178946634	482	178945160	201692	NM_029756	200218	NM_029756
chr1	179046317	10	132581	NM_011785	Akt3	thymoma viral proto-oncogene 3	179045980	179046716	0	0	3327	179042990	8420	179037897	135908	NM_011785	141001	NM_011785
chr1	179080840	21	98058	NM_011785	Akt3	thymoma viral proto-oncogene 3	179080448	179081192	1	0	-150	179080990	1364	179079476	97908	NM_011785	99422	NM_011785
[truncated: 31,322 more rows]
