# Supplementary material for: A Genome-Wide Screen of CREB Occupancy Identifies the RhoA Inhibitors Par6C and Rnd3 as Regulators of BDNF-Induced Synaptogenesis
Source: PLoS One. 2013 Jun 6;8(6):e64658. doi: 10.1371/journal.pone.0064658 (PMC3675129; doi:10.1371/journal.pone.0064658)
Supplement: Table S3 — Annotation of hippocampal neuron CREB ChIP-Seq data with closest embryonic forebrain CREB ChIP-Seq data (re-analysis of [2],closest CREB PC12 ChIP-SACO locus (mapped to UCSC genome browser mm9, [3] and closest RefSeq gene transcriptional start site (5′ end; UCSC Genome Browser, mm9). (XLS) [file pone.0064658.s004.xls]

## Sheet: Sheet1
chromosome	hippocampal CREB median tag density position	Peak Height	Gene5primeOffset	RefSeqID	symbol	description	hippocampal peak start	hippocampal peak stop	Peak Tag Count	Distance from closest embryonic cortical ChIP-Seq peak	Peak tag count for closest embryonic cortical peak	Distance from closest PC12 rat ChIP-SACO locus	Gene5primeOffset	RefSeqID	symbol	description
chr1	3022482	9	639097	NM_001011874	Xkr4	X Kell blood group precursor related family	3022099	3022843	10	-4056118	12	-1655844	639097	NM_001011874	Xkr4	X Kell blood group precursor related family
chr1	3287944	9	373635	NM_001011874	Xkr4	X Kell blood group precursor related family	3287585	3288321	9	-3790656	12	-1390382	373635	NM_001011874	Xkr4	X Kell blood group precursor related family
chr1	4133594	10	216879	NM_011283	Rp1	retinitis pigmentosa 1 homolog	4133226	4133962	13	-2945006	12	-544732	216879	NM_011283	Rp1	retinitis pigmentosa 1 homolog
chr1	4370174	8	-19701	NM_011283	Rp1	retinitis pigmentosa 1 homolog	4369800	4370544	11	-2708426	12	-308152	-19701	NM_011283	Rp1	retinitis pigmentosa 1 homolog
chr1	4372686	10	-22213	NM_011283	Rp1	retinitis pigmentosa 1 homolog	4372331	4373075	11	-2705914	12	-305640	-22213	NM_011283	Rp1	retinitis pigmentosa 1 homolog
chr1	4686507	8	89300	NM_001177658	Mrpl15	n/a	4686172	4686809	9	-2392093	12	8181	89300	NM_001177658	Mrpl15	n/a
chr1	4696516	8	79291	NM_001177658	Mrpl15	n/a	4696150	4696894	10	-2382084	12	18190	79291	NM_001177658	Mrpl15	n/a
chr1	4847781	9	7	NM_011541	Tcea1	transcription elongation factor A (SII) 1	4847422	4848166	9	-2230819	12	169455	7	NM_011541	Tcea1	transcription elongation factor A (SII) 1
chr1	4986879	8	22628	NM_021374	Rgs20	regulator of G-protein signaling 20,regulator of G-protein signaling 20,	4986474	4987291	11	-2091721	12	308553	22628	NM_021374	Rgs20	regulator of G-protein signaling 20,regulator of G-protein signaling 20,
chr1	5643010	9	64437	NM_011011	Oprk1	opioid receptor, kappa 1,opioid receptor, kappa 1,opioid receptor, kappa 1,	5642678	5643422	9	-1435590	12	964684	64437	NM_011011	Oprk1	opioid receptor, kappa 1,opioid receptor, kappa 1,opioid receptor, kappa 1,
chr1	5768005	11	139474	NM_010342	Npbwr1	n/a	5767640	5768384	12	-1310595	12	1089679	139474	NM_010342	Npbwr1	n/a
chr1	5923013	10	-15534	NM_010342	Npbwr1	n/a	5922889	5923135	11	-1155587	12	1244687	-15534	NM_010342	Npbwr1	n/a
chr1	6204475	9	-267	NM_009826	Rb1cc1	RB1-inducible coiled-coil 1,RB1-inducible coiled-coil 1,	6204099	6204861	10	-874125	12	-964218	-267	NM_009826	Rb1cc1	RB1-inducible coiled-coil 1,RB1-inducible coiled-coil 1,
chr1	6309185	15	104443	NM_009826	Rb1cc1	RB1-inducible coiled-coil 1,RB1-inducible coiled-coil 1,	6308773	6309517	16	-769415	12	-859508	104443	NM_009826	Rb1cc1	RB1-inducible coiled-coil 1,RB1-inducible coiled-coil 1,
chr1	6373754	8	169012	NM_009826	Rb1cc1	RB1-inducible coiled-coil 1,RB1-inducible coiled-coil 1,	6373483	6374034	9	-704846	12	-794939	169012	NM_009826	Rb1cc1	RB1-inducible coiled-coil 1,RB1-inducible coiled-coil 1,
chr1	7079268	9	268	NM_183028	Pcmtd1	protein-L-isoaspartate (D-aspartate),protein-L-isoaspartate (D-aspartate),protein-L-isoaspartate (D-aspartate),	7078770	7079799	12	668	12	-89425	268	NM_183028	Pcmtd1	protein-L-isoaspartate (D-aspartate),protein-L-isoaspartate (D-aspartate),protein-L-isoaspartate (D-aspartate),
chr1	7472907	13	393907	NM_183028	Pcmtd1	protein-L-isoaspartate (D-aspartate),protein-L-isoaspartate (D-aspartate),protein-L-isoaspartate (D-aspartate),	7472484	7473228	13	394307	12	304214	393907	NM_183028	Pcmtd1	protein-L-isoaspartate (D-aspartate),protein-L-isoaspartate (D-aspartate),protein-L-isoaspartate (D-aspartate),
chr1	8996855	14	292956	NM_027671	Sntg1	syntrophin, gamma 1,syntrophin, gamma 1,syntrophin, gamma 1,syntrophin, gamma 1,	8996665	8997020	14	-538560	21	-694207	292956	NM_027671	Sntg1	syntrophin, gamma 1,syntrophin, gamma 1,syntrophin, gamma 1,syntrophin, gamma 1,
chr1	9326669	8	-36858	NM_027671	Sntg1	syntrophin, gamma 1,syntrophin, gamma 1,syntrophin, gamma 1,syntrophin, gamma 1,	9326317	9327026	9	-208746	21	-364393	-36858	NM_027671	Sntg1	syntrophin, gamma 1,syntrophin, gamma 1,syntrophin, gamma 1,syntrophin, gamma 1,
chr1	9535481	10	-7	NM_021511	Rrs1	RRS1 ribosome biogenesis regulator homolog	9535181	9535806	11	66	21	-155581	-7	NM_021511	Rrs1	RRS1 ribosome biogenesis regulator homolog
chr1	9611757	9	20410	NM_178399	3110035E14Rik	hypothetical protein LOC76982	9611415	9612151	10	76342	21	-79305	20410	NM_178399	3110035E14Rik	hypothetical protein LOC76982
chr1	9617710	10	26363	NM_178399	3110035E14Rik	hypothetical protein LOC76982	9617308	9618044	11	82295	21	-73352	26363	NM_178399	3110035E14Rik	hypothetical protein LOC76982
chr1	9690069	13	221	NM_008651	Mybl1	myeloblastosis oncogene-like 1	9689656	9690400	14	-48332	13	-993	221	NM_008651	Mybl1	myeloblastosis oncogene-like 1
chr1	9690781	13	-491	NM_008651	Mybl1	myeloblastosis oncogene-like 1	9690443	9691188	14	-47620	13	-281	-491	NM_008651	Mybl1	myeloblastosis oncogene-like 1
chr1	9696943	8	-6653	NM_008651	Mybl1	myeloblastosis oncogene-like 1	9696563	9697299	11	-41458	13	5881	-6653	NM_008651	Mybl1	myeloblastosis oncogene-like 1
chr1	9738577	104	-114	NM_173443	Vcpip1	valosin-containing protein (p97)/p47	9738080	9739075	126	176	13	47515	-114	NM_173443	Vcpip1	valosin-containing protein (p97)/p47
chr1	9921185	8	22467	NM_177722	6030422M02Rik	n/a	9920828	9921561	9	-107083	14	-106893	22467	NM_177722	6030422M02Rik	n/a
chr1	10028149	90	-149	NM_026493	Cspp1	centrosome and spindle pole associated protein	10027766	10028524	97	-119	14	71	-149	NM_026493	Cspp1	centrosome and spindle pole associated protein
chr1	10092670	8	64372	NM_026493	Cspp1	centrosome and spindle pole associated protein	10092517	10092835	9	64402	14	64592	64372	NM_026493	Cspp1	centrosome and spindle pole associated protein
chr1	10128091	8	94660	NM_001102430	Arfgef1	ADP-ribosylation factor guanine,ADP-ribosylation factor guanine,	10127700	10128444	11	99823	14	100013	94660	NM_001102430	Arfgef1	ADP-ribosylation factor guanine,ADP-ribosylation factor guanine,
chr1	10345849	14	-123098	NM_001102430	Arfgef1	ADP-ribosylation factor guanine,ADP-ribosylation factor guanine,	10345429	10346171	14	-287555	11	317771	-123098	NM_001102430	Arfgef1	ADP-ribosylation factor guanine,ADP-ribosylation factor guanine,
chr1	10443248	10	-220497	NM_001102430	Arfgef1	ADP-ribosylation factor guanine,ADP-ribosylation factor guanine,	10442892	10443636	11	-190156	11	415170	-220497	NM_001102430	Arfgef1	ADP-ribosylation factor guanine,ADP-ribosylation factor guanine,
chr1	10611310	8	98714	NM_177834	Cpa6	carboxypeptidase B	10610949	10611644	9	-22094	11	-372441	98714	NM_177834	Cpa6	carboxypeptidase B
chr1	10983759	10	214	NM_029525	Prex2	n/a	10983377	10984121	12	350355	11	8	214	NM_029525	Prex2	n/a
chr1	11048408	8	64863	NM_029525	Prex2	n/a	11048052	11048731	9	415004	11	64657	64863	NM_029525	Prex2	n/a
chr1	11244262	21	-9781	NM_001033636	Prex2	hypothetical protein LOC109294	11243891	11244636	24	610858	11	260511	-9781	NM_001033636	Prex2	hypothetical protein LOC109294
chr1	11865702	12	461510	NM_177173	A830018L16Rik	hypothetical protein LOC320492,hypothetical protein LOC320492,hypothetical protein LOC320492,hypothetical protein LOC320492,	11865360	11866103	13	1232298	11	-690432	461510	NM_177173	A830018L16Rik	hypothetical protein LOC320492,hypothetical protein LOC320492,hypothetical protein LOC320492,hypothetical protein LOC320492,
chr1	11902702	26	498510	NM_177173	A830018L16Rik	hypothetical protein LOC320492,hypothetical protein LOC320492,hypothetical protein LOC320492,hypothetical protein LOC320492,	11902284	11903131	32	1269298	11	-653432	498510	NM_177173	A830018L16Rik	hypothetical protein LOC320492,hypothetical protein LOC320492,hypothetical protein LOC320492,hypothetical protein LOC320492,
chr1	11966766	9	562574	NM_177173	A830018L16Rik	hypothetical protein LOC320492,hypothetical protein LOC320492,hypothetical protein LOC320492,hypothetical protein LOC320492,	11966411	11967147	10	1333362	11	-589368	562574	NM_177173	A830018L16Rik	hypothetical protein LOC320492,hypothetical protein LOC320492,hypothetical protein LOC320492,hypothetical protein LOC320492,
chr1	12155622	8	-553003	NM_172294	Sulf1	sulfatase 1,sulfatase 1,sulfatase 1,sulfatase 1,	12155310	12155942	9	-1494833	13	-400512	-553003	NM_172294	Sulf1	sulfatase 1,sulfatase 1,sulfatase 1,sulfatase 1,
chr1	12199681	11	-508944	NM_172294	Sulf1	sulfatase 1,sulfatase 1,sulfatase 1,sulfatase 1,	12199203	12200138	14	-1450774	13	-356453	-508944	NM_172294	Sulf1	sulfatase 1,sulfatase 1,sulfatase 1,sulfatase 1,
chr1	12291612	8	-417013	NM_172294	Sulf1	sulfatase 1,sulfatase 1,sulfatase 1,sulfatase 1,	12291391	12291832	9	-1358843	13	-264522	-417013	NM_172294	Sulf1	sulfatase 1,sulfatase 1,sulfatase 1,sulfatase 1,
chr1	12634704	34	-73921	NM_172294	Sulf1	sulfatase 1,sulfatase 1,sulfatase 1,sulfatase 1,	12634291	12635028	36	-1015751	13	78570	-73921	NM_172294	Sulf1	sulfatase 1,sulfatase 1,sulfatase 1,sulfatase 1,
chr1	12661610	12	-47015	NM_172294	Sulf1	sulfatase 1,sulfatase 1,sulfatase 1,sulfatase 1,	12661252	12661982	13	-988845	13	105476	-47015	NM_172294	Sulf1	sulfatase 1,sulfatase 1,sulfatase 1,sulfatase 1,
chr1	12873310	8	107906	NM_172841	Slco5a1	solute carrier organic anion transporter family,	12873116	12873512	9	-777145	13	317176	107906	NM_172841	Slco5a1	solute carrier organic anion transporter family,
chr1	13081562	8	35682	NM_001081209	Prdm14	PR domain containing 14,PR domain containing 14,	13081218	13081916	9	-568893	13	-280821	35682	NM_001081209	Prdm14	PR domain containing 14,PR domain containing 14,
chr1	13224649	8	-107405	NM_001081209	Prdm14	PR domain containing 14,PR domain containing 14,	13224469	13224819	9	-425806	13	-137734	-107405	NM_001081209	Prdm14	PR domain containing 14,PR domain containing 14,
chr1	13362491	57	1673	NM_008678	Ncoa2	nuclear receptor coactivator 2 isoform a,nuclear receptor coactivator 2 isoform a,	13362092	13362855	62	-287964	13	108	1673	NM_008678	Ncoa2	nuclear receptor coactivator 2 isoform a,nuclear receptor coactivator 2 isoform a,
chr1	13650613	21	-23	NM_145381	Lactb2	lactamase, beta 2	13650249	13650985	21	158	13	-125776	-23	NM_145381	Lactb2	lactamase, beta 2
chr1	13676045	8	17194	NM_001011873	Xkr9	X Kell blood group precursor related family	13675761	13676323	9	25590	13	-100344	17194	NM_001011873	Xkr9	X Kell blood group precursor related family
chr1	13704617	10	45766	NM_001011873	Xkr9	X Kell blood group precursor related family	13704220	13704956	11	54162	13	-71772	45766	NM_001011873	Xkr9	X Kell blood group precursor related family
chr1	13761325	15	102474	NM_001011873	Xkr9	X Kell blood group precursor related family	13760937	13761681	16	110870	13	-15064	102474	NM_001011873	Xkr9	X Kell blood group precursor related family
chr1	13784181	8	125330	NM_001011873	Xkr9	X Kell blood group precursor related family	13783839	13784583	9	133726	13	7792	125330	NM_001011873	Xkr9	X Kell blood group precursor related family
chr1	14196157	8	104123	NM_010164	Eya1	eyes absent 1,eyes absent 1,eyes absent 1,eyes absent 1,	14195806	14196538	9	545702	13	-259153	104123	NM_010164	Eya1	eyes absent 1,eyes absent 1,eyes absent 1,eyes absent 1,
chr1	14589751	9	156296	NM_010827	Msc	musculin	14589233	14590322	12	939296	13	134441	156296	NM_010827	Msc	musculin
chr1	14806698	8	-60651	NM_010827	Msc	musculin	14806456	14806915	9	1156243	13	351388	-60651	NM_010827	Msc	musculin
chr1	14886524	8	22419	NM_177781	Trpa1	transient receptor potential cation channel,	14886254	14886804	9	1236069	13	-372801	22419	NM_177781	Trpa1	transient receptor potential cation channel,
chr1	15129261	8	-173271	NM_001098528	Kcnb2	potassium voltage gated channel, Shab-related	15128880	15129616	10	1478806	13	-130064	-173271	NM_001098528	Kcnb2	potassium voltage gated channel, Shab-related
chr1	15861376	11	21427	NM_001033288	Gm106	hypothetical protein LOC226866	15860911	15861840	14	2210921	13	160350	21427	NM_001033288	Gm106	hypothetical protein LOC226866
chr1	16094971	16	-457	NM_011291	Rpl7	ribosomal protein L7	16094684	16095276	16	2444516	13	-1105	-457	NM_011291	Rpl7	ribosomal protein L7
chr1	16133443	8	37481	NM_133832	Rdh10	retinol dehydrogenase 10	16133116	16133749	8	2482988	13	37367	37481	NM_133832	Rdh10	retinol dehydrogenase 10
chr1	16252949	8	156987	NM_133832	Rdh10	retinol dehydrogenase 10	16252815	16253087	9	2602494	13	156873	156987	NM_133832	Rdh10	retinol dehydrogenase 10
chr1	16274805	10	178843	NM_133832	Rdh10	retinol dehydrogenase 10	16274414	16275158	11	2624350	13	178729	178843	NM_133832	Rdh10	retinol dehydrogenase 10
chr1	16370150	8	139233	NM_025303	Stau2	staufen (RNA binding protein) homolog 2	16369965	16370333	9	2719695	13	274074	139233	NM_025303	Stau2	staufen (RNA binding protein) homolog 2
chr1	16603528	8	5839	NM_025773	Ube2w	ubiquitin-conjugating enzyme E2W (putative)	16603207	16603817	9	2953073	13	-154886	5839	NM_025773	Ube2w	ubiquitin-conjugating enzyme E2W (putative)
chr1	16609522	35	-155	NM_025773	Ube2w	ubiquitin-conjugating enzyme E2W (putative)	16609186	16609930	36	2959067	13	-148892	-155	NM_025773	Ube2w	ubiquitin-conjugating enzyme E2W (putative)
chr1	16633187	22	13759	NM_026456	Tceb1	transcription elongation factor B (SIII),,transcription elongation factor B (SIII),,	16632797	16633577	25	2982732	13	-125227	13759	NM_026456	Tceb1	transcription elongation factor B (SIII),,transcription elongation factor B (SIII),,
chr1	16647216	77	-270	NM_026456	Tceb1	transcription elongation factor B (SIII),,transcription elongation factor B (SIII),,	16646834	16647621	87	2996761	13	-111198	-270	NM_026456	Tceb1	transcription elongation factor B (SIII),,transcription elongation factor B (SIII),,
chr1	16779145	10	100609	NM_001159711	Ly96	n/a	16778811	16779555	11	3128690	13	20731	100609	NM_001159711	Ly96	n/a
chr1	16897847	10	190032	NM_020604	Jph1	junctophilin 1	16897434	16898178	11	3247392	13	139433	190032	NM_020604	Jph1	junctophilin 1
chr1	17021703	12	66176	NM_020604	Jph1	junctophilin 1	17021344	17022088	13	3371248	13	263289	66176	NM_020604	Jph1	junctophilin 1
chr1	17087455	13	424	NM_020604	Jph1	junctophilin 1	17086856	17088106	20	3437000	13	329041	424	NM_020604	Jph1	junctophilin 1
chr1	17104138	9	-16259	NM_020604	Jph1	junctophilin 1	17103752	17104496	10	3453683	13	345724	-16259	NM_020604	Jph1	junctophilin 1
chr1	17231068	8	95615	NM_010267	Gdap1	ganglioside-induced	17230663	17231407	9	3580613	13	472654	95615	NM_010267	Gdap1	ganglioside-induced
chr1	17541474	9	-50507	NM_053191	Pi15	peptidase inhibitor 15	17541132	17541868	10	-3340315	16	783060	-50507	NM_053191	Pi15	peptidase inhibitor 15
chr1	17831776	8	114279	NM_031402	Crispld1	cysteine-rich secretory protein LCCL domain,cysteine-rich secretory protein LCCL domain,	17831526	17832038	9	-3050013	16	1073362	114279	NM_031402	Crispld1	cysteine-rich secretory protein LCCL domain,cysteine-rich secretory protein LCCL domain,
chr1	18286270	8	-31051	NM_183124	Defb41	beta-defensin 41	18285974	18286578	9	-2595519	16	1527856	-31051	NM_183124	Defb41	beta-defensin 41
chr1	19003539	8	-89563	NM_153154	Tcfap2d	transcription factor AP-2, delta	19003138	19003863	8	-1878250	16	2245125	-89563	NM_153154	Tcfap2d	transcription factor AP-2, delta
chr1	19828248	15	626114	NM_001025305	Tcfap2b	transcription factor AP-2 beta isoform 2,transcription factor AP-2 beta isoform 2,transcription factor AP-2 beta isoform 2,	19827856	19828600	16	-1053541	16	-2122915	626114	NM_001025305	Tcfap2b	transcription factor AP-2 beta isoform 2,transcription factor AP-2 beta isoform 2,transcription factor AP-2 beta isoform 2,
chr1	19952524	9	655614	NM_153179	Pkhd1	polyductin	19952094	19952938	12	-929265	16	-1998639	655614	NM_153179	Pkhd1	polyductin
chr1	19971996	8	636142	NM_153179	Pkhd1	polyductin	19971762	19972258	9	-909793	16	-1979167	636142	NM_153179	Pkhd1	polyductin
chr1	20174366	8	433772	NM_153179	Pkhd1	polyductin	20174220	20174512	9	-707423	16	-1776797	433772	NM_153179	Pkhd1	polyductin
chr1	20260449	8	347689	NM_153179	Pkhd1	polyductin	20260232	20260645	9	-621340	16	-1690714	347689	NM_153179	Pkhd1	polyductin
chr1	20492899	10	115239	NM_153179	Pkhd1	polyductin	20492522	20493266	11	-388890	16	-1458264	115239	NM_153179	Pkhd1	polyductin
chr1	20810579	15	-285	NM_008563	Mcm3	minichromosome maintenance deficient 3	20810240	20810984	16	-71210	16	-1140584	-285	NM_008563	Mcm3	minichromosome maintenance deficient 3
chr1	21066195	8	3095	NM_133252	Tram2	n/a	21065950	21066457	9	184406	16	-884968	3095	NM_133252	Tram2	n/a
chr1	21069310	11	-4	NM_177409	Tram2	translocating chain-associating membrane protein	21068953	21069697	12	187521	16	-881853	-4	NM_177409	Tram2	translocating chain-associating membrane protein
chr1	21098340	8	-29034	NM_177409	Tram2	translocating chain-associating membrane protein	21098021	21098683	9	216551	16	-852823	-29034	NM_177409	Tram2	translocating chain-associating membrane protein
chr1	21542850	8	169214	NM_001113187	Khdc1b	n/a	21542592	21543116	9	141175	17	-408313	169214	NM_001113187	Khdc1b	n/a
chr1	21597741	8	224105	NM_001113187	Khdc1b	n/a	21597422	21598095	9	196066	17	-353422	224105	NM_001113187	Khdc1b	n/a
chr1	21704768	9	247255	NM_023872	Kcnq5	potassium voltage-gated channel, subfamily Q,	21704434	21705178	10	303093	17	-246395	247255	NM_023872	Kcnq5	potassium voltage-gated channel, subfamily Q,
chr1	21950551	13	1472	NM_023872	Kcnq5	potassium voltage-gated channel, subfamily Q,	21950057	21951064	17	548876	17	-612	1472	NM_023872	Kcnq5	potassium voltage-gated channel, subfamily Q,
chr1	21952131	12	-108	NM_001160139	Kcnq5	n/a	21951761	21952505	15	550456	17	968	-108	NM_001160139	Kcnq5	n/a
chr1	22196771	9	-244748	NM_001160139	Kcnq5	n/a	22196426	22197162	11	795096	17	245608	-244748	NM_001160139	Kcnq5	n/a
chr1	23094092	8	15000	NM_025746	4933415F23Rik	hypothetical protein LOC66755	23093861	23094313	9	-1013457	10	-169875	15000	NM_025746	4933415F23Rik	hypothetical protein LOC66755
chr1	23263137	28	126877	NM_001081079	Ogfrl1	opioid growth factor receptor-like 1	23262355	23263887	50	-844412	10	-830	126877	NM_001081079	Ogfrl1	opioid growth factor receptor-like 1
chr1	23278452	20	111562	NM_001081079	Ogfrl1	opioid growth factor receptor-like 1	23277914	23278994	27	-829097	10	14485	111562	NM_001081079	Ogfrl1	opioid growth factor receptor-like 1
chr1	23640440	8	-128324	NM_172124	B3gat2	galactosylgalactosylxylosylprotein	23640260	23640626	9	-467109	10	376473	-128324	NM_172124	B3gat2	galactosylgalactosylxylosylprotein
chr1	23677762	8	-91002	NM_172124	B3gat2	galactosylgalactosylxylosylprotein	23677433	23678088	9	-429787	10	413795	-91002	NM_172124	B3gat2	galactosylgalactosylxylosylprotein
chr1	23851417	10	77711	NM_028534	Smap1	stromal membrane-associated protein 1,stromal membrane-associated protein 1,stromal membrane-associated protein 1,	23850969	23851843	13	-256132	10	587450	77711	NM_028534	Smap1	stromal membrane-associated protein 1,stromal membrane-associated protein 1,stromal membrane-associated protein 1,
chr1	24060144	8	47036	NM_026604	Fam135a	hypothetical protein LOC68187,hypothetical protein LOC68187,hypothetical protein LOC68187,	24059790	24060526	9	-47405	10	796177	47036	NM_026604	Fam135a	hypothetical protein LOC68187,hypothetical protein LOC68187,hypothetical protein LOC68187,
chr1	24107531	56	-351	NM_026604	Fam135a	hypothetical protein LOC68187,hypothetical protein LOC68187,hypothetical protein LOC68187,	24107191	24107933	57	-18	10	843564	-351	NM_026604	Fam135a	hypothetical protein LOC68187,hypothetical protein LOC68187,hypothetical protein LOC68187,
chr1	24338283	13	153835	NM_007740	Col9a1	procollagen, type IX, alpha 1,procollagen, type IX, alpha 1,	24337903	24338647	14	230734	10	1074316	153835	NM_007740	Col9a1	procollagen, type IX, alpha 1,procollagen, type IX, alpha 1,
chr1	24385258	9	200810	NM_007740	Col9a1	procollagen, type IX, alpha 1,procollagen, type IX, alpha 1,	24384927	24385663	10	277709	10	1121291	200810	NM_007740	Col9a1	procollagen, type IX, alpha 1,procollagen, type IX, alpha 1,
chr1	24386913	10	202465	NM_007740	Col9a1	procollagen, type IX, alpha 1,procollagen, type IX, alpha 1,	24386528	24387259	10	279364	10	1122946	202465	NM_007740	Col9a1	procollagen, type IX, alpha 1,procollagen, type IX, alpha 1,
chr1	24685253	120	-129	NM_026719	Lmbrd1	liver regeneration p-53 related protein,liver regeneration p-53 related protein,	24684857	24685609	130	176	13	1421286	-129	NM_026719	Lmbrd1	liver regeneration p-53 related protein,liver regeneration p-53 related protein,
chr1	25016238	8	330856	NM_026719	Lmbrd1	liver regeneration p-53 related protein,liver regeneration p-53 related protein,	25015940	25016528	9	331161	13	1752271	330856	NM_026719	Lmbrd1	liver regeneration p-53 related protein,liver regeneration p-53 related protein,
chr1	25083108	9	397726	NM_026719	Lmbrd1	liver regeneration p-53 related protein,liver regeneration p-53 related protein,	25082767	25083503	10	398031	13	1819141	397726	NM_026719	Lmbrd1	liver regeneration p-53 related protein,liver regeneration p-53 related protein,
chr1	25232017	8	546635	NM_026719	Lmbrd1	liver regeneration p-53 related protein,liver regeneration p-53 related protein,	25231684	25232362	9	546940	13	1968050	546635	NM_026719	Lmbrd1	liver regeneration p-53 related protein,liver regeneration p-53 related protein,
chr1	26072741	10	-186189	NM_175642	Bai3	brain-specific angiogenesis inhibitor 3,brain-specific angiogenesis inhibitor 3,brain-specific angiogenesis inhibitor 3,	26072345	26073123	13	-671859	10	2808774	-186189	NM_175642	Bai3	brain-specific angiogenesis inhibitor 3,brain-specific angiogenesis inhibitor 3,brain-specific angiogenesis inhibitor 3,
chr1	26309722	10	-423170	NM_175642	Bai3	brain-specific angiogenesis inhibitor 3,brain-specific angiogenesis inhibitor 3,brain-specific angiogenesis inhibitor 3,	26309341	26310077	11	-434878	10	3045755	-423170	NM_175642	Bai3	brain-specific angiogenesis inhibitor 3,brain-specific angiogenesis inhibitor 3,brain-specific angiogenesis inhibitor 3,
chr1	26413851	11	330454	NM_001033764	4931408C20Rik	hypothetical protein LOC210940	26413396	26414260	14	-330749	10	3149884	330454	NM_001033764	4931408C20Rik	hypothetical protein LOC210940
chr1	26808858	8	-64553	NM_001033764	4931408C20Rik	hypothetical protein LOC210940	26808489	26809225	11	64258	10	3544891	-64553	NM_001033764	4931408C20Rik	hypothetical protein LOC210940
chr1	26951062	8	-206757	NM_001033764	4931408C20Rik	hypothetical protein LOC210940	26950767	26951373	9	206462	10	3687095	-206757	NM_001033764	4931408C20Rik	hypothetical protein LOC210940
chr1	28429672	13	407425	NM_001013750	Gm597	hypothetical protein LOC210962	28429259	28430003	13	1685072	10	-2577277	407425	NM_001013750	Gm597	hypothetical protein LOC210962
chr1	29871065	10	-1033968	NM_001013750	Gm597	hypothetical protein LOC210962	29870718	29871454	11	-964341	13	-1135884	-1033968	NM_001013750	Gm597	hypothetical protein LOC210962
chr1	30376415	8	543686	NM_001081080	Phf3	PHD finger protein 3	30376054	30376767	9	-458991	13	-630534	543686	NM_001081080	Phf3	PHD finger protein 3
chr1	30642402	11	277699	NM_001081080	Phf3	PHD finger protein 3	30642057	30642793	12	-193004	13	-364547	277699	NM_001081080	Phf3	PHD finger protein 3
chr1	30661676	10	258425	NM_001081080	Phf3	PHD finger protein 3	30661304	30662048	11	-173730	13	-345273	258425	NM_001081080	Phf3	PHD finger protein 3
chr1	30775463	31	144638	NM_001081080	Phf3	PHD finger protein 3	30775069	30775832	33	-59943	13	-231486	144638	NM_001081080	Phf3	PHD finger protein 3
chr1	30920117	10	-16	NM_001081080	Phf3	PHD finger protein 3	30919748	30920492	12	-26441	10	-86832	-16	NM_001081080	Phf3	PHD finger protein 3
chr1	30930609	20	-10508	NM_001081080	Phf3	PHD finger protein 3	30930040	30931164	27	-15949	10	-76340	-10508	NM_001081080	Phf3	PHD finger protein 3
chr1	31006964	56	-364	NM_011200	Ptp4a1	protein tyrosine phosphatase 4a1,protein tyrosine phosphatase 4a1,	31006588	31007365	67	60406	10	15	-364	NM_011200	Ptp4a1	protein tyrosine phosphatase 4a1,protein tyrosine phosphatase 4a1,
chr1	31129849	16	-103430	NM_153601	Lgsn	glutamate-ammonia ligase (glutamine synthase)	31129480	31130198	17	183291	10	122900	-103430	NM_153601	Lgsn	glutamate-ammonia ligase (glutamine synthase)
chr1	31191187	9	-42092	NM_153601	Lgsn	glutamate-ammonia ligase (glutamine synthase)	31190787	31191523	9	244629	10	184238	-42092	NM_153601	Lgsn	glutamate-ammonia ligase (glutamine synthase)
chr1	31214880	9	-18399	NM_153601	Lgsn	glutamate-ammonia ligase (glutamine synthase)	31214527	31215263	10	268322	10	207931	-18399	NM_153601	Lgsn	glutamate-ammonia ligase (glutamine synthase)
chr1	31446094	8	166411	NM_029062	4930521A18Rik	hypothetical protein LOC74708	31445961	31446229	8	499536	10	439145	166411	NM_029062	4930521A18Rik	hypothetical protein LOC74708
chr1	31998290	11	-231360	NM_133235	Khdrbs2	KH domain-containing, RNA-binding, signal	31997931	31998667	13	1051732	10	991341	-231360	NM_133235	Khdrbs2	KH domain-containing, RNA-binding, signal
chr1	32168585	8	-61065	NM_133235	Khdrbs2	KH domain-containing, RNA-binding, signal	32168224	32168968	11	-899626	11	1161636	-61065	NM_133235	Khdrbs2	KH domain-containing, RNA-binding, signal
chr1	32230507	10	857	NM_133235	Khdrbs2	KH domain-containing, RNA-binding, signal	32230130	32230866	12	-837704	11	1223558	857	NM_133235	Khdrbs2	KH domain-containing, RNA-binding, signal
chr1	32391366	9	161716	NM_133235	Khdrbs2	KH domain-containing, RNA-binding, signal	32391028	32391772	10	-676845	11	1384417	161716	NM_133235	Khdrbs2	KH domain-containing, RNA-binding, signal
chr1	32592786	8	11352	NM_001164286	Gm5415	n/a	32592474	32593040	8	-475425	11	-1470572	11352	NM_001164286	Gm5415	n/a
chr1	32757461	8	-153323	NM_001164286	Gm5415	n/a	32757131	32757797	9	-310750	11	-1305897	-153323	NM_001164286	Gm5415	n/a
chr1	32782982	8	-178844	NM_001164286	Gm5415	n/a	32782792	32783178	9	-285229	11	-1280376	-178844	NM_001164286	Gm5415	n/a
chr1	33251166	8	475437	NM_008922	Prim2	DNA primase, p58 subunit	33250816	33251531	9	182955	11	-812192	475437	NM_008922	Prim2	DNA primase, p58 subunit
chr1	33269945	12	456658	NM_008922	Prim2	DNA primase, p58 subunit	33269722	33270152	12	201734	11	-793413	456658	NM_008922	Prim2	DNA primase, p58 subunit
chr1	33666396	11	60207	NM_008922	Prim2	DNA primase, p58 subunit	33665995	33666731	12	-60482	12	-396962	60207	NM_008922	Prim2	DNA primase, p58 subunit
chr1	33776926	26	186	NM_008999	Rab23	RAB23, member RAS oncogene family,RAB23, member RAS oncogene family,RAB23, member RAS oncogene family,	33776560	33777304	27	50048	12	-286432	186	NM_008999	Rab23	RAB23, member RAS oncogene family,RAB23, member RAS oncogene family,RAB23, member RAS oncogene family,
chr1	33814950	10	-355	NM_145392	Bag2	Bcl2-associated athanogene 2	33814377	33815529	15	88072	12	-248408	-355	NM_145392	Bag2	Bcl2-associated athanogene 2
chr1	33859568	9	11704	NM_133817	Zfp451	zinc finger protein 451	33858849	33860287	18	132690	12	-203790	11704	NM_133817	Zfp451	zinc finger protein 451
chr1	33871289	50	-17	NM_133817	Zfp451	zinc finger protein 451	33870800	33871770	59	144411	12	-192069	-17	NM_133817	Zfp451	zinc finger protein 451
chr1	33964205	17	261	NM_177235	Bend6	hypothetical protein LOC320705,hypothetical protein LOC320705,hypothetical protein LOC320705,	33963737	33964676	25	237327	12	-99153	261	NM_177235	Bend6	hypothetical protein LOC320705,hypothetical protein LOC320705,hypothetical protein LOC320705,
chr1	33965585	15	-1119	NM_177235	Bend6	hypothetical protein LOC320705,hypothetical protein LOC320705,hypothetical protein LOC320705,	33965068	33966155	22	238707	12	-97773	-1119	NM_177235	Bend6	hypothetical protein LOC320705,hypothetical protein LOC320705,hypothetical protein LOC320705,
chr1	34062901	19	-5768	NM_134448	Dst	dystonin isoform b	34062517	34063298	23	-292532	13	-457	-5768	NM_134448	Dst	dystonin isoform b
chr1	34068750	11	81	NM_133833	Dst	dystonin isoform a	34068128	34069339	19	-286683	13	499	81	NM_133833	Dst	dystonin isoform a
chr1	34117530	16	48861	NM_133833	Dst	dystonin isoform a	34117148	34117884	17	-237903	13	49279	48861	NM_133833	Dst	dystonin isoform a
chr1	34180156	23	111487	NM_133833	Dst	dystonin isoform a	34179779	34180537	29	-175277	13	111905	111487	NM_133833	Dst	dystonin isoform a
chr1	34230454	9	161785	NM_133833	Dst	dystonin isoform a	34230086	34230822	9	-124979	13	162203	161785	NM_133833	Dst	dystonin isoform a
chr1	34328016	9	168501	NM_027159	Ccdc115	coiled-coil domain containing 115	34327651	34328387	10	-27417	13	259765	168501	NM_027159	Ccdc115	coiled-coil domain containing 115
chr1	34383553	8	112964	NM_027159	Ccdc115	coiled-coil domain containing 115	34383174	34383970	13	28120	13	315302	112964	NM_027159	Ccdc115	coiled-coil domain containing 115
chr1	34393421	16	103096	NM_027159	Ccdc115	coiled-coil domain containing 115	34393041	34393785	18	37988	13	325170	103096	NM_027159	Ccdc115	coiled-coil domain containing 115
chr1	34397852	8	98665	NM_027159	Ccdc115	coiled-coil domain containing 115	34397488	34398180	8	42419	13	329601	98665	NM_027159	Ccdc115	coiled-coil domain containing 115
chr1	34435017	8	61500	NM_027159	Ccdc115	coiled-coil domain containing 115	34434681	34435422	9	79584	13	366766	61500	NM_027159	Ccdc115	coiled-coil domain containing 115
chr1	34436380	34	60137	NM_027159	Ccdc115	coiled-coil domain containing 115	34435979	34436721	34	80947	13	368129	60137	NM_027159	Ccdc115	coiled-coil domain containing 115
chr1	34446253	10	50264	NM_027159	Ccdc115	coiled-coil domain containing 115	34445842	34446586	11	90820	13	378002	50264	NM_027159	Ccdc115	coiled-coil domain containing 115
chr1	34456454	27	40063	NM_027159	Ccdc115	coiled-coil domain containing 115	34456077	34456821	28	101021	13	388203	40063	NM_027159	Ccdc115	coiled-coil domain containing 115
chr1	34491557	14	4960	NM_027159	Ccdc115	coiled-coil domain containing 115	34491185	34491869	15	136124	13	423306	4960	NM_027159	Ccdc115	coiled-coil domain containing 115
chr1	34495385	8	1132	NM_027159	Ccdc115	coiled-coil domain containing 115	34495063	34495698	9	139952	13	427134	1132	NM_027159	Ccdc115	coiled-coil domain containing 115
chr1	34496594	40	-77	NM_027159	Ccdc115	coiled-coil domain containing 115	34496217	34496987	46	141161	13	428343	-77	NM_027159	Ccdc115	coiled-coil domain containing 115
chr1	34516497	19	-93	NM_011206	Ptpn18	protein tyrosine phosphatase, non-receptor type	34516100	34516874	24	161064	13	448246	-93	NM_011206	Ptpn18	protein tyrosine phosphatase, non-receptor type
chr1	34519934	8	3344	NM_011206	Ptpn18	protein tyrosine phosphatase, non-receptor type	34519714	34520165	8	164501	13	451683	3344	NM_011206	Ptpn18	protein tyrosine phosphatase, non-receptor type
chr1	34530062	8	13472	NM_011206	Ptpn18	protein tyrosine phosphatase, non-receptor type	34529688	34530432	10	174629	13	461811	13472	NM_011206	Ptpn18	protein tyrosine phosphatase, non-receptor type
chr1	34623201	9	-5413	NM_009356	Prss40	testicular serine protease 2	34622804	34623548	10	-235886	11	554950	-5413	NM_009356	Prss40	testicular serine protease 2
chr1	34635820	8	-717	NM_213727	Fam123c	hypothetical protein LOC211383	34635514	34636172	9	-223267	11	567569	-717	NM_213727	Fam123c	hypothetical protein LOC211383
chr1	34735167	8	98630	NM_213727	Fam123c	hypothetical protein LOC211383	34734826	34735570	9	-123920	11	666916	98630	NM_213727	Fam123c	hypothetical protein LOC211383
chr1	34796495	17	-62071	NM_183019	Arhgef4	Rho guanine nucleotide exchange factor 4	34796072	34796906	21	-62592	11	728244	-62071	NM_183019	Arhgef4	Rho guanine nucleotide exchange factor 4
chr1	34809725	35	-48841	NM_183019	Arhgef4	Rho guanine nucleotide exchange factor 4	34809310	34810054	36	-49362	11	741474	-48841	NM_183019	Arhgef4	Rho guanine nucleotide exchange factor 4
chr1	34867140	10	8574	NM_183019	Arhgef4	Rho guanine nucleotide exchange factor 4	34866814	34867450	11	-2075	10	798889	8574	NM_183019	Arhgef4	Rho guanine nucleotide exchange factor 4
chr1	34900014	9	-119	NM_001160235	Fam168b	n/a	34899621	34900365	10	30799	10	831763	-119	NM_001160235	Fam168b	n/a
chr1	34906602	22	-201	NM_145516	Plekhb2	pleckstrin homology domain containing, family B	34906216	34906983	27	37387	10	838351	-201	NM_145516	Plekhb2	pleckstrin homology domain containing, family B
chr1	35228072	8	321269	NM_145516	Plekhb2	pleckstrin homology domain containing, family B	35227841	35228323	9	358857	10	1159821	321269	NM_145516	Plekhb2	pleckstrin homology domain containing, family B
chr1	35279777	10	372974	NM_145516	Plekhb2	pleckstrin homology domain containing, family B	35279401	35280137	11	-392829	13	1211526	372974	NM_145516	Plekhb2	pleckstrin homology domain containing, family B
chr1	35348169	9	441366	NM_145516	Plekhb2	pleckstrin homology domain containing, family B	35347796	35348540	9	-324437	13	-1153668	441366	NM_145516	Plekhb2	pleckstrin homology domain containing, family B
chr1	35537447	9	-587797	NM_015818	Hs6st1	heparan sulfate 6-O-sulfotransferase 1	35537083	35537819	10	-135159	13	-964390	-587797	NM_015818	Hs6st1	heparan sulfate 6-O-sulfotransferase 1
chr1	35815723	11	-309521	NM_015818	Hs6st1	heparan sulfate 6-O-sulfotransferase 1	35815278	35816211	16	123473	14	-686114	-309521	NM_015818	Hs6st1	heparan sulfate 6-O-sulfotransferase 1
chr1	35816609	8	-308635	NM_015818	Hs6st1	heparan sulfate 6-O-sulfotransferase 1	35816346	35816868	9	124359	14	-685228	-308635	NM_015818	Hs6st1	heparan sulfate 6-O-sulfotransferase 1
chr1	35999619	8	-125625	NM_015818	Hs6st1	heparan sulfate 6-O-sulfotransferase 1	35999307	35999899	9	307369	14	-502218	-125625	NM_015818	Hs6st1	heparan sulfate 6-O-sulfotransferase 1
chr1	36014931	8	-110313	NM_015818	Hs6st1	heparan sulfate 6-O-sulfotransferase 1	36014776	36015084	9	322681	14	-486906	-110313	NM_015818	Hs6st1	heparan sulfate 6-O-sulfotransferase 1
chr1	36122007	10	-3237	NM_015818	Hs6st1	heparan sulfate 6-O-sulfotransferase 1	36121709	36122344	11	429757	14	-379830	-3237	NM_015818	Hs6st1	heparan sulfate 6-O-sulfotransferase 1
chr1	36125266	10	22	NM_015818	Hs6st1	heparan sulfate 6-O-sulfotransferase 1	36124778	36125725	15	433016	14	-376571	22	NM_015818	Hs6st1	heparan sulfate 6-O-sulfotransferase 1
chr1	36154596	9	29352	NM_015818	Hs6st1	heparan sulfate 6-O-sulfotransferase 1	36154223	36155022	10	462346	14	-347241	29352	NM_015818	Hs6st1	heparan sulfate 6-O-sulfotransferase 1
chr1	36252473	8	48674	NM_198899	Uggt1	UDP-glucose ceramide glucosyltransferase-like 1	36252089	36252833	10	-514345	16	-249364	48674	NM_198899	Uggt1	UDP-glucose ceramide glucosyltransferase-like 1
chr1	36301215	59	-68	NM_198899	Uggt1	UDP-glucose ceramide glucosyltransferase-like 1	36300850	36301609	61	-465603	16	-200622	-68	NM_198899	Uggt1	UDP-glucose ceramide glucosyltransferase-like 1
chr1	36360645	36	-3932	NM_001172206	Arid5a	n/a	36360304	36361024	37	-406173	16	-141192	-3932	NM_001172206	Arid5a	n/a
chr1	36364945	17	368	NM_001172205	Arid5a	n/a	36364446	36365457	18	-401873	16	-136892	368	NM_001172205	Arid5a	n/a
chr1	36491079	9	11005	NM_001013374	Lman2l	lectin, mannose-binding 2-like,lectin, mannose-binding 2-like,	36490690	36491445	12	-275739	16	-10758	11005	NM_001013374	Lman2l	lectin, mannose-binding 2-like,lectin, mannose-binding 2-like,
chr1	36502105	52	-21	NM_001013374	Lman2l	lectin, mannose-binding 2-like,lectin, mannose-binding 2-like,	36501718	36502462	54	-264713	16	268	-21	NM_001013374	Lman2l	lectin, mannose-binding 2-like,lectin, mannose-binding 2-like,
chr1	36529059	27	618	NM_033570	Cnnm4	cyclin M4	36528584	36529565	35	-237759	16	11	618	NM_033570	Cnnm4	cyclin M4
chr1	36542437	8	13996	NM_033570	Cnnm4	cyclin M4	36542093	36542825	9	-224381	16	13389	13996	NM_033570	Cnnm4	cyclin M4
chr1	36568545	59	-175	NM_053186	Cnnm3	cyclin M3 isoform 1,cyclin M3 isoform 1,	36568147	36568891	60	-198273	16	77	-175	NM_053186	Cnnm3	cyclin M3 isoform 1,cyclin M3 isoform 1,
chr1	36604151	42	-105	NM_026241	Ankrd39	ankyrin repeat domain 39	36603745	36604565	48	-162667	16	0	-105	NM_026241	Ankrd39	ankyrin repeat domain 39
chr1	36610257	9	4969	NM_001126047	Sema4c	n/a	36609863	36610614	11	-156561	16	6105	4969	NM_001126047	Sema4c	n/a
chr1	36613854	38	1372	NM_001126047	Sema4c	n/a	36613242	36614464	57	-152964	16	9702	1372	NM_001126047	Sema4c	n/a
chr1	36615266	25	-40	NM_001126047	Sema4c	n/a	36614904	36615654	28	-151552	16	11114	-40	NM_001126047	Sema4c	n/a
chr1	36637701	9	12476	NM_027957	Fam178b	n/a	36637232	36638183	12	-129117	16	33549	12476	NM_027957	Fam178b	n/a
chr1	36656551	8	-6374	NM_027957	Fam178b	n/a	36656245	36656894	9	-110267	16	52399	-6374	NM_027957	Fam178b	n/a
chr1	36748326	16	-5	NM_009942	Cox5b	n/a	36747972	36748716	18	-18492	16	-10183	-5	NM_009942	Cox5b	n/a
chr1	36763742	11	3028	NM_146107	Actr1b	ARP1 actin-related protein 1 homolog B	36762920	36764548	22	-3076	16	-2869	3028	NM_146107	Actr1b	ARP1 actin-related protein 1 homolog B
chr1	36766971	147	-201	NM_146107	Actr1b	ARP1 actin-related protein 1 homolog B	36766608	36767377	154	153	16	360	-201	NM_146107	Actr1b	ARP1 actin-related protein 1 homolog B
chr1	36996668	53	-296	NM_018872	Tmem131	transmembrane protein 131,transmembrane protein 131,	36996221	36997121	61	-2183	11	230057	-296	NM_018872	Tmem131	transmembrane protein 131,transmembrane protein 131,
chr1	37134848	9	-138476	NM_018872	Tmem131	transmembrane protein 131,transmembrane protein 131,	37134483	37135227	10	68530	13	368237	-138476	NM_018872	Tmem131	transmembrane protein 131,transmembrane protein 131,
chr1	37209455	8	-66650	NM_009918	Cnga3	cyclic nucleotide gated channel alpha 3	37209245	37209681	9	143137	13	442844	-66650	NM_009918	Cnga3	cyclic nucleotide gated channel alpha 3
chr1	37303245	8	27140	NM_009918	Cnga3	cyclic nucleotide gated channel alpha 3	37302856	37303600	9	-183613	32	536634	27140	NM_009918	Cnga3	cyclic nucleotide gated channel alpha 3
chr1	37345651	8	-11086	NM_030266	Inpp4a	inositol polyphosphate-4-phosphatase, type I,inositol polyphosphate-4-phosphatase, type I,	37345268	37346004	11	-141207	32	579040	-11086	NM_030266	Inpp4a	inositol polyphosphate-4-phosphatase, type I,inositol polyphosphate-4-phosphatase, type I,
chr1	37356569	23	-168	NM_030266	Inpp4a	inositol polyphosphate-4-phosphatase, type I,inositol polyphosphate-4-phosphatase, type I,	37356166	37356938	28	-130289	32	589958	-168	NM_030266	Inpp4a	inositol polyphosphate-4-phosphatase, type I,inositol polyphosphate-4-phosphatase, type I,
chr1	37486918	151	-23	NM_198006	6330578E17Rik	hypothetical protein LOC76178	37486533	37487282	156	60	32	720307	-23	NM_198006	6330578E17Rik	hypothetical protein LOC76178
chr1	37561062	8	32042	NM_173870	Mgat4a	mannoside acetylglucosaminyltransferase 4,,mannoside acetylglucosaminyltransferase 4,,mannoside acetylglucosaminyltransferase 4,,mannoside acetylglucosaminyltransferase 4,,	37560704	37561440	11	-37584	12	794451	32042	NM_173870	Mgat4a	mannoside acetylglucosaminyltransferase 4,,mannoside acetylglucosaminyltransferase 4,,mannoside acetylglucosaminyltransferase 4,,mannoside acetylglucosaminyltransferase 4,,
chr1	37598169	12	-5065	NM_173870	Mgat4a	mannoside acetylglucosaminyltransferase 4,,mannoside acetylglucosaminyltransferase 4,,mannoside acetylglucosaminyltransferase 4,,mannoside acetylglucosaminyltransferase 4,,	37597848	37598531	12	-477	12	831558	-5065	NM_173870	Mgat4a	mannoside acetylglucosaminyltransferase 4,,mannoside acetylglucosaminyltransferase 4,,mannoside acetylglucosaminyltransferase 4,,mannoside acetylglucosaminyltransferase 4,,
chr1	37688563	11	88093	NM_028096	2010300C02Rik	n/a	37688180	37688924	14	89917	12	921952	88093	NM_028096	2010300C02Rik	n/a
chr1	37706481	17	70175	NM_028096	2010300C02Rik	n/a	37706080	37706827	20	107835	12	939870	70175	NM_028096	2010300C02Rik	n/a
chr1	37850462	8	71462	NM_207228	Tsga10	testis specific 10,testis specific 10,testis specific 10,testis specific 10,	37850285	37850663	9	-203910	18	1083851	71462	NM_207228	Tsga10	testis specific 10,testis specific 10,testis specific 10,testis specific 10,
chr1	37922021	50	-97	NM_207228	Tsga10	testis specific 10,testis specific 10,testis specific 10,testis specific 10,	37921584	37922476	58	-132351	18	1155410	-97	NM_207228	Tsga10	testis specific 10,testis specific 10,testis specific 10,testis specific 10,
chr1	37947341	25	-56	NM_027098	Mrpl30	mitochondrial ribosomal protein L30	37946956	37947731	28	-107031	18	1180730	-56	NM_027098	Mrpl30	mitochondrial ribosomal protein L30
chr1	38054398	35	-345	NM_172054	Txndc9	thioredoxin domain containing 9,thioredoxin domain containing 9,	38053603	38055125	66	26	18	1287787	-345	NM_172054	Txndc9	thioredoxin domain containing 9,thioredoxin domain containing 9,
chr1	38106617	8	51763	NM_198303	Eif5b	eukaryotic translation initiation factor 5B	38106407	38106825	9	52245	18	1340006	51763	NM_198303	Eif5b	eukaryotic translation initiation factor 5B
chr1	38181508	8	4999	NM_019570	Rev1	REV1-like,REV1-like,	38181129	38181866	8	127136	18	1414897	4999	NM_019570	Rev1	REV1-like,REV1-like,
chr1	38190508	9	-4001	NM_019570	Rev1	REV1-like,REV1-like,	38190152	38190896	10	136136	18	1423897	-4001	NM_019570	Rev1	REV1-like,REV1-like,
chr1	38242319	8	-55812	NM_019570	Rev1	REV1-like,REV1-like,	38242081	38242554	9	187947	18	1475708	-55812	NM_019570	Rev1	REV1-like,REV1-like,
chr1	38475270	12	246530	NM_010678	Aff3	n/a	38475056	38475476	13	-22374	13	-1606268	246530	NM_010678	Aff3	n/a
chr1	38495199	17	226601	NM_010678	Aff3	n/a	38494764	38495621	21	-2445	13	-1586339	226601	NM_010678	Aff3	n/a
chr1	38495908	12	225892	NM_010678	Aff3	n/a	38495760	38496056	13	-1736	13	-1585630	225892	NM_010678	Aff3	n/a
chr1	38674848	9	46952	NM_010678	Aff3	n/a	38674463	38675207	9	57657	15	-1406690	46952	NM_010678	Aff3	n/a
chr1	38699596	9	22204	NM_010678	Aff3	n/a	38699242	38699986	10	82405	15	-1381942	22204	NM_010678	Aff3	n/a
chr1	39044347	26	-311	NM_026850	Pdcl3	phosducin-like 3	39043928	39044672	27	427156	15	-1037191	-311	NM_026850	Pdcl3	phosducin-like 3
chr1	39316883	8	65767	NM_008719	Npas2	neuronal PAS domain protein 2	39316688	39317079	9	699692	15	-764655	65767	NM_008719	Npas2	neuronal PAS domain protein 2
chr1	39415536	10	-9159	NM_053257	Rpl31	ribosomal protein L31	39415110	39415934	13	798345	15	-666002	-9159	NM_053257	Rpl31	ribosomal protein L31
chr1	39424551	27	-144	NM_053257	Rpl31	ribosomal protein L31	39424154	39424913	33	807360	15	-656987	-144	NM_053257	Rpl31	ribosomal protein L31
chr1	39463422	8	38727	NM_053257	Rpl31	ribosomal protein L31	39463098	39463688	8	846231	15	-618116	38727	NM_053257	Rpl31	ribosomal protein L31
chr1	39503866	9	31726	NM_018775	Tbc1d8	TBC1 domain family, member 8,TBC1 domain family, member 8,	39503340	39504366	12	886675	15	-577672	31726	NM_018775	Tbc1d8	TBC1 domain family, member 8,TBC1 domain family, member 8,
chr1	39535592	15	0	NM_018775	Tbc1d8	TBC1 domain family, member 8,TBC1 domain family, member 8,	39535183	39536004	18	918401	15	-545946	0	NM_018775	Tbc1d8	TBC1 domain family, member 8,TBC1 domain family, member 8,
chr1	39592719	31	73	NM_028043	D1Bwg0212e	hypothetical protein LOC52846,hypothetical protein LOC52846,	39592258	39593178	40	975528	15	-488819	73	NM_028043	D1Bwg0212e	hypothetical protein LOC52846,hypothetical protein LOC52846,
chr1	39668951	8	-34759	NM_001033135	Rnf149	ring finger protein 149	39668606	39669342	11	1051760	15	-412587	-34759	NM_001033135	Rnf149	ring finger protein 149
chr1	39688018	8	20009	NM_170597	Creg2	cellular repressor of E1A-stimulated genes 2	39687631	39688371	9	1070827	15	-393520	20009	NM_170597	Creg2	cellular repressor of E1A-stimulated genes 2
chr1	39707594	13	433	NM_170597	Creg2	cellular repressor of E1A-stimulated genes 2	39707218	39707970	16	1090403	15	-373944	433	NM_170597	Creg2	cellular repressor of E1A-stimulated genes 2
chr1	39943516	10	-14241	NM_008696	Map4k4	mitogen-activated protein kinase kinase kinase,mitogen-activated protein kinase kinase kinase,	39943145	39943881	12	1326325	15	-138022	-14241	NM_008696	Map4k4	mitogen-activated protein kinase kinase kinase,mitogen-activated protein kinase kinase kinase,
chr1	39998113	8	40356	NM_008696	Map4k4	mitogen-activated protein kinase kinase kinase,mitogen-activated protein kinase kinase kinase,	39997815	39998401	9	1380922	15	-83425	40356	NM_008696	Map4k4	mitogen-activated protein kinase kinase kinase,mitogen-activated protein kinase kinase kinase,
chr1	40019895	8	62138	NM_008696	Map4k4	mitogen-activated protein kinase kinase kinase,mitogen-activated protein kinase kinase kinase,	40019502	40020238	9	1402704	15	-61643	62138	NM_008696	Map4k4	mitogen-activated protein kinase kinase kinase,mitogen-activated protein kinase kinase kinase,
chr1	40142353	9	741	NM_010555	Il1r2	interleukin 1 receptor, type II	40141926	40142780	12	1525162	15	60815	741	NM_010555	Il1r2	interleukin 1 receptor, type II
chr1	40173229	8	31617	NM_010555	Il1r2	interleukin 1 receptor, type II	40172876	40173577	9	1556038	15	91691	31617	NM_010555	Il1r2	interleukin 1 receptor, type II
chr1	40282547	8	623	NM_008362	Il1r1	interleukin 1 receptor, type I,interleukin 1 receptor, type I,	40282403	40282701	9	1665356	15	201009	623	NM_008362	Il1r1	interleukin 1 receptor, type I,interleukin 1 receptor, type I,
chr1	40282980	8	1056	NM_008362	Il1r1	interleukin 1 receptor, type I,interleukin 1 receptor, type I,	40282759	40283194	9	1665789	15	201442	1056	NM_008362	Il1r1	interleukin 1 receptor, type I,interleukin 1 receptor, type I,
chr1	40540142	8	17292	NM_008365	Il18r1	interleukin 18 receptor 1,interleukin 18 receptor 1,interleukin 18 receptor 1,interleukin 18 receptor 1,	40539837	40540430	9	1922951	15	458604	17292	NM_008365	Il18r1	interleukin 18 receptor 1,interleukin 18 receptor 1,interleukin 18 receptor 1,interleukin 18 receptor 1,
chr1	40688043	8	-50513	NM_001033289	Slc9a2	solute carrier family 9 (sodium/hydrogen,solute carrier family 9 (sodium/hydrogen,	40687652	40688396	11	-1857802	13	606505	-50513	NM_001033289	Slc9a2	solute carrier family 9 (sodium/hydrogen,solute carrier family 9 (sodium/hydrogen,
chr1	40738003	33	-553	NM_001033289	Slc9a2	solute carrier family 9 (sodium/hydrogen,solute carrier family 9 (sodium/hydrogen,	40737575	40738412	39	-1807842	13	656465	-553	NM_001033289	Slc9a2	solute carrier family 9 (sodium/hydrogen,solute carrier family 9 (sodium/hydrogen,
chr1	40766178	8	27622	NM_001033289	Slc9a2	solute carrier family 9 (sodium/hydrogen,solute carrier family 9 (sodium/hydrogen,	40765856	40766468	9	-1779667	13	684640	27622	NM_001033289	Slc9a2	solute carrier family 9 (sodium/hydrogen,solute carrier family 9 (sodium/hydrogen,
chr1	40847747	13	-245	NM_172499	Mfsd9	major facilitator superfamily domain containing	40847353	40848154	18	-1698098	13	766209	-245	NM_172499	Mfsd9	major facilitator superfamily domain containing
chr1	40914273	9	51828	NM_001081198	Tmem182	hypothetical protein LOC381339	40913904	40914648	9	-1631572	13	832735	51828	NM_001081198	Tmem182	hypothetical protein LOC381339
chr1	41053822	8	191377	NM_001081198	Tmem182	hypothetical protein LOC381339	41053658	41053992	9	-1492023	13	972284	191377	NM_001081198	Tmem182	hypothetical protein LOC381339
chr1	41071599	15	209154	NM_001081198	Tmem182	hypothetical protein LOC381339	41071257	41072001	16	-1474246	13	990061	209154	NM_001081198	Tmem182	hypothetical protein LOC381339
chr1	41869277	8	-884713	NM_008900	Pou3f3	POU domain, class 3, transcription factor 3	41868924	41869632	9	-676568	13	-909662	-884713	NM_008900	Pou3f3	POU domain, class 3, transcription factor 3
chr1	41958314	9	-795676	NM_008900	Pou3f3	POU domain, class 3, transcription factor 3	41957943	41958687	10	-587531	13	-820625	-795676	NM_008900	Pou3f3	POU domain, class 3, transcription factor 3
chr1	42286657	8	-467333	NM_008900	Pou3f3	POU domain, class 3, transcription factor 3	42286279	42287015	10	-259188	13	-492282	-467333	NM_008900	Pou3f3	POU domain, class 3, transcription factor 3
chr1	42313391	8	-440599	NM_008900	Pou3f3	POU domain, class 3, transcription factor 3	42313185	42313602	9	-232454	13	-465548	-440599	NM_008900	Pou3f3	POU domain, class 3, transcription factor 3
chr1	42316818	8	-437172	NM_008900	Pou3f3	POU domain, class 3, transcription factor 3	42316446	42317182	11	-229027	13	-462121	-437172	NM_008900	Pou3f3	POU domain, class 3, transcription factor 3
chr1	42444974	8	-309016	NM_008900	Pou3f3	POU domain, class 3, transcription factor 3	42444606	42445334	9	-100871	13	-333965	-309016	NM_008900	Pou3f3	POU domain, class 3, transcription factor 3
chr1	42724626	8	-29364	NM_008900	Pou3f3	POU domain, class 3, transcription factor 3	42724325	42724893	9	-27640	16	-54313	-29364	NM_008900	Pou3f3	POU domain, class 3, transcription factor 3
chr1	42798192	11	44202	NM_008900	Pou3f3	POU domain, class 3, transcription factor 3	42797808	42798552	13	45926	16	19253	44202	NM_008900	Pou3f3	POU domain, class 3, transcription factor 3
chr1	42801850	10	47860	NM_008900	Pou3f3	POU domain, class 3, transcription factor 3	42801436	42802237	13	49584	16	22911	47860	NM_008900	Pou3f3	POU domain, class 3, transcription factor 3
chr1	43155460	153	7	NM_001013025	Tgfbrap1	TGF beta receptor associated protein -1,TGF beta receptor associated protein -1,	43155073	43155822	162	96	22	5840	7	NM_001013025	Tgfbrap1	TGF beta receptor associated protein -1,TGF beta receptor associated protein -1,
chr1	43169636	9	14082	NM_133818	AI597479	hypothetical protein LOC98404	43169217	43170059	13	14272	22	20016	14082	NM_133818	AI597479	hypothetical protein LOC98404
chr1	43502261	9	-334	NM_010879	Nck2	non-catalytic region of tyrosine kinase adaptor	43501894	43502655	11	346897	22	352641	-334	NM_010879	Nck2	non-catalytic region of tyrosine kinase adaptor
chr1	43503851	9	1256	NM_010879	Nck2	non-catalytic region of tyrosine kinase adaptor	43503313	43504425	12	348487	22	354231	1256	NM_010879	Nck2	non-catalytic region of tyrosine kinase adaptor
chr1	43508401	8	5806	NM_010879	Nck2	non-catalytic region of tyrosine kinase adaptor	43508015	43508751	11	353037	22	358781	5806	NM_010879	Nck2	non-catalytic region of tyrosine kinase adaptor
chr1	43512348	16	9753	NM_010879	Nck2	non-catalytic region of tyrosine kinase adaptor	43511985	43512736	19	356984	22	362728	9753	NM_010879	Nck2	non-catalytic region of tyrosine kinase adaptor
chr1	43640438	9	137843	NM_010879	Nck2	non-catalytic region of tyrosine kinase adaptor	43640059	43640795	10	-240824	11	490818	137843	NM_010879	Nck2	non-catalytic region of tyrosine kinase adaptor
chr1	43728621	8	-58825	NM_024283	1500015O10Rik	esophageal cancer related gene 4 protein	43728250	43728986	11	-152641	11	-447275	-58825	NM_024283	1500015O10Rik	esophageal cancer related gene 4 protein
chr1	43787617	15	171	NM_024283	1500015O10Rik	esophageal cancer related gene 4 protein	43787236	43787980	17	-93645	11	-388279	171	NM_024283	1500015O10Rik	esophageal cancer related gene 4 protein
chr1	43849153	8	35400	NM_026430	Uxs1	UDP-glucuronate decarboxylase 1	43848803	43849501	9	-32109	11	-326743	35400	NM_026430	Uxs1	UDP-glucuronate decarboxylase 1
chr1	43884652	13	-99	NM_026430	Uxs1	UDP-glucuronate decarboxylase 1	43883974	43885285	18	3390	11	-291244	-99	NM_026430	Uxs1	UDP-glucuronate decarboxylase 1
chr1	43902305	11	-17752	NM_026430	Uxs1	UDP-glucuronate decarboxylase 1	43901941	43902700	12	21043	11	-273591	-17752	NM_026430	Uxs1	UDP-glucuronate decarboxylase 1
chr1	43916132	9	-31579	NM_026430	Uxs1	UDP-glucuronate decarboxylase 1	43915737	43916497	11	34870	11	-259764	-31579	NM_026430	Uxs1	UDP-glucuronate decarboxylase 1
chr1	43948107	17	-42744	NM_009418	Tpp2	tripeptidyl peptidase II,tripeptidyl peptidase II,	43947684	43948428	18	-42516	28	-227789	-42744	NM_009418	Tpp2	tripeptidyl peptidase II,tripeptidyl peptidase II,
chr1	43981254	8	-9597	NM_009418	Tpp2	tripeptidyl peptidase II,tripeptidyl peptidase II,	43981131	43981378	8	-9369	28	-194642	-9597	NM_009418	Tpp2	tripeptidyl peptidase II,tripeptidyl peptidase II,
chr1	43990663	115	-188	NM_009418	Tpp2	tripeptidyl peptidase II,tripeptidyl peptidase II,	43990265	43991047	123	40	28	-185233	-188	NM_009418	Tpp2	tripeptidyl peptidase II,tripeptidyl peptidase II,
chr1	43992344	8	1493	NM_009418	Tpp2	tripeptidyl peptidase II,tripeptidyl peptidase II,	43991963	43992700	11	1721	28	-183552	1493	NM_009418	Tpp2	tripeptidyl peptidase II,tripeptidyl peptidase II,
chr1	44120949	10	38284	NM_029368	1700029F09Rik	n/a	44120604	44121340	12	-54730	14	-54947	38284	NM_029368	1700029F09Rik	n/a
chr1	44159438	31	-205	NM_029368	1700029F09Rik	n/a	44159093	44159837	32	-16241	14	-16458	-205	NM_029368	1700029F09Rik	n/a
chr1	44171277	8	4341	NM_023645	Kdelc1	KDEL (Lys-Asp-Glu-Leu) containing 1,KDEL (Lys-Asp-Glu-Leu) containing 1,	44171071	44171494	9	-4402	14	-4619	4341	NM_023645	Kdelc1	KDEL (Lys-Asp-Glu-Leu) containing 1,KDEL (Lys-Asp-Glu-Leu) containing 1,
chr1	44175862	104	-244	NM_023645	Kdelc1	KDEL (Lys-Asp-Glu-Leu) containing 1,KDEL (Lys-Asp-Glu-Leu) containing 1,	44175511	44176259	111	183	14	-34	-244	NM_023645	Kdelc1	KDEL (Lys-Asp-Glu-Leu) containing 1,KDEL (Lys-Asp-Glu-Leu) containing 1,
chr1	44176986	9	174	NM_144558	Bivm	basic, immunoglobulin-like variable motif,basic, immunoglobulin-like variable motif,basic, immunoglobulin-like variable motif,	44176648	44177392	10	1307	14	1090	174	NM_144558	Bivm	basic, immunoglobulin-like variable motif,basic, immunoglobulin-like variable motif,basic, immunoglobulin-like variable motif,
chr1	44186178	10	9366	NM_144558	Bivm	basic, immunoglobulin-like variable motif,basic, immunoglobulin-like variable motif,basic, immunoglobulin-like variable motif,	44185820	44186552	11	10499	14	10282	9366	NM_144558	Bivm	basic, immunoglobulin-like variable motif,basic, immunoglobulin-like variable motif,basic, immunoglobulin-like variable motif,
chr1	44199825	10	-4763	NM_011729	Ercc5	excision repair cross-complementing rodent	44199457	44200201	11	24146	14	23929	-4763	NM_011729	Ercc5	excision repair cross-complementing rodent
chr1	44218701	8	14113	NM_011729	Ercc5	excision repair cross-complementing rodent	44218328	44219072	11	43022	14	42805	14113	NM_011729	Ercc5	excision repair cross-complementing rodent
chr1	44245980	8	29796	NM_207281	4832428D23Rik	hypothetical protein LOC403183	44245340	44246545	14	70301	14	70084	29796	NM_207281	4832428D23Rik	hypothetical protein LOC403183
chr1	44255850	13	19926	NM_207281	4832428D23Rik	hypothetical protein LOC403183	44255502	44256246	14	80171	14	79954	19926	NM_207281	4832428D23Rik	hypothetical protein LOC403183
chr1	44388465	10	-112689	NM_207281	4832428D23Rik	hypothetical protein LOC403183	44388089	44388833	11	212786	14	212569	-112689	NM_207281	4832428D23Rik	hypothetical protein LOC403183
chr1	44593485	8	-15030	NM_028450	Gulp1	PTB domain adaptor protein CED-6 isoform 2,PTB domain adaptor protein CED-6 isoform 2,PTB domain adaptor protein CED-6 isoform 2,	44593152	44593896	9	417806	14	417589	-15030	NM_028450	Gulp1	PTB domain adaptor protein CED-6 isoform 2,PTB domain adaptor protein CED-6 isoform 2,PTB domain adaptor protein CED-6 isoform 2,
chr1	44610112	8	1597	NM_028450	Gulp1	PTB domain adaptor protein CED-6 isoform 2,PTB domain adaptor protein CED-6 isoform 2,PTB domain adaptor protein CED-6 isoform 2,	44609839	44610384	9	434433	14	434216	1597	NM_028450	Gulp1	PTB domain adaptor protein CED-6 isoform 2,PTB domain adaptor protein CED-6 isoform 2,PTB domain adaptor protein CED-6 isoform 2,
chr1	45001513	8	-366869	NM_009930	Col3a1	procollagen, type III, alpha 1	45001268	45001787	9	825834	14	825617	-366869	NM_009930	Col3a1	procollagen, type III, alpha 1
chr1	45180055	9	-188327	NM_009930	Col3a1	procollagen, type III, alpha 1	45179637	45180408	13	-672118	16	1004159	-188327	NM_009930	Col3a1	procollagen, type III, alpha 1
chr1	45371271	8	2889	NM_009930	Col3a1	procollagen, type III, alpha 1	45370954	45371573	9	-480902	16	1195375	2889	NM_009930	Col3a1	procollagen, type III, alpha 1
chr1	45404622	8	36240	NM_009930	Col3a1	procollagen, type III, alpha 1	45404404	45404816	8	-447551	16	1228726	36240	NM_009930	Col3a1	procollagen, type III, alpha 1
chr1	45405447	16	37065	NM_009930	Col3a1	procollagen, type III, alpha 1	45404955	45405938	20	-446726	16	1229551	37065	NM_009930	Col3a1	procollagen, type III, alpha 1
chr1	45448873	9	80491	NM_009930	Col3a1	procollagen, type III, alpha 1	45448502	45449246	10	-403300	16	1272977	80491	NM_009930	Col3a1	procollagen, type III, alpha 1
chr1	45551492	8	8635	NM_007737	Col5a2	procollagen, type V, alpha 2	45551272	45551695	9	-300681	16	1375596	8635	NM_007737	Col5a2	procollagen, type V, alpha 2
chr1	45555382	8	4745	NM_007737	Col5a2	procollagen, type V, alpha 2	45555018	45555731	9	-296791	16	1379486	4745	NM_007737	Col5a2	procollagen, type V, alpha 2
chr1	45570222	18	-10095	NM_007737	Col5a2	procollagen, type V, alpha 2	45569875	45570619	20	-281951	16	1394326	-10095	NM_007737	Col5a2	procollagen, type V, alpha 2
chr1	45671904	9	-111777	NM_007737	Col5a2	procollagen, type V, alpha 2	45671543	45672287	9	-180269	16	1496008	-111777	NM_007737	Col5a2	procollagen, type V, alpha 2
chr1	45761247	38	-91098	NM_028599	Wdr75	WD repeat domain 75	45760926	45761668	38	-90926	16	1585351	-91098	NM_028599	Wdr75	WD repeat domain 75
chr1	45852176	25	-169	NM_028599	Wdr75	WD repeat domain 75	45851796	45852541	28	3	16	1676280	-169	NM_028599	Wdr75	WD repeat domain 75
chr1	45892573	10	40228	NM_028599	Wdr75	WD repeat domain 75	45892144	45893005	14	40400	16	1716677	40228	NM_028599	Wdr75	WD repeat domain 75
chr1	46020800	9	-38361	NM_016917	Slc40a1	solute carrier family 40 (iron-regulated,solute carrier family 40 (iron-regulated,	46020395	46021139	9	168627	16	1844904	-38361	NM_016917	Slc40a1	solute carrier family 40 (iron-regulated,solute carrier family 40 (iron-regulated,
chr1	46872802	11	37552	NM_172653	Slc39a10	solute carrier family 39 (zinc transporter),,solute carrier family 39 (zinc transporter),,	46872438	46873182	12	-37083	13	2696906	37552	NM_172653	Slc39a10	solute carrier family 39 (zinc transporter),,solute carrier family 39 (zinc transporter),,
chr1	46910281	41	73	NM_172653	Slc39a10	solute carrier family 39 (zinc transporter),,solute carrier family 39 (zinc transporter),,	46909479	46911120	85	396	13	2734385	73	NM_172653	Slc39a10	solute carrier family 39 (zinc transporter),,solute carrier family 39 (zinc transporter),,
chr1	46926754	10	-16400	NM_172653	Slc39a10	solute carrier family 39 (zinc transporter),,solute carrier family 39 (zinc transporter),,	46926381	46927125	11	16869	13	2750858	-16400	NM_172653	Slc39a10	solute carrier family 39 (zinc transporter),,solute carrier family 39 (zinc transporter),,
chr1	47288924	13	-378570	NM_172653	Slc39a10	solute carrier family 39 (zinc transporter),,solute carrier family 39 (zinc transporter),,	47288510	47289254	14	379039	13	3113028	-378570	NM_172653	Slc39a10	solute carrier family 39 (zinc transporter),,solute carrier family 39 (zinc transporter),,
chr1	47318964	9	-408610	NM_172653	Slc39a10	solute carrier family 39 (zinc transporter),,solute carrier family 39 (zinc transporter),,	47318570	47319314	9	409079	13	3143068	-408610	NM_172653	Slc39a10	solute carrier family 39 (zinc transporter),,solute carrier family 39 (zinc transporter),,
chr1	47335262	16	-424908	NM_172653	Slc39a10	solute carrier family 39 (zinc transporter),,solute carrier family 39 (zinc transporter),,	47334875	47335630	22	425377	13	3159366	-424908	NM_172653	Slc39a10	solute carrier family 39 (zinc transporter),,solute carrier family 39 (zinc transporter),,
chr1	47335984	13	-425630	NM_172653	Slc39a10	solute carrier family 39 (zinc transporter),,solute carrier family 39 (zinc transporter),,	47335637	47336381	14	426099	13	3160088	-425630	NM_172653	Slc39a10	solute carrier family 39 (zinc transporter),,solute carrier family 39 (zinc transporter),,
chr1	47341772	10	-431418	NM_172653	Slc39a10	solute carrier family 39 (zinc transporter),,solute carrier family 39 (zinc transporter),,	47341402	47342146	13	431887	13	3165876	-431418	NM_172653	Slc39a10	solute carrier family 39 (zinc transporter),,solute carrier family 39 (zinc transporter),,
chr1	47353310	8	-442956	NM_172653	Slc39a10	solute carrier family 39 (zinc transporter),,solute carrier family 39 (zinc transporter),,	47352992	47353642	8	443425	13	3177414	-442956	NM_172653	Slc39a10	solute carrier family 39 (zinc transporter),,solute carrier family 39 (zinc transporter),,
chr1	47415094	8	-504740	NM_172653	Slc39a10	solute carrier family 39 (zinc transporter),,solute carrier family 39 (zinc transporter),,	47414762	47415498	9	505209	13	3239198	-504740	NM_172653	Slc39a10	solute carrier family 39 (zinc transporter),,solute carrier family 39 (zinc transporter),,
chr1	47425927	8	-515573	NM_172653	Slc39a10	solute carrier family 39 (zinc transporter),,solute carrier family 39 (zinc transporter),,	47425585	47426321	11	516042	13	3250031	-515573	NM_172653	Slc39a10	solute carrier family 39 (zinc transporter),,solute carrier family 39 (zinc transporter),,
chr1	47489089	10	-578735	NM_172653	Slc39a10	solute carrier family 39 (zinc transporter),,solute carrier family 39 (zinc transporter),,	47488704	47489440	11	579204	13	3313193	-578735	NM_172653	Slc39a10	solute carrier family 39 (zinc transporter),,solute carrier family 39 (zinc transporter),,
chr1	47703685	8	-793331	NM_172653	Slc39a10	solute carrier family 39 (zinc transporter),,solute carrier family 39 (zinc transporter),,	47703514	47703832	8	793800	13	3527789	-793331	NM_172653	Slc39a10	solute carrier family 39 (zinc transporter),,solute carrier family 39 (zinc transporter),,
chr1	47740900	8	-830546	NM_172653	Slc39a10	solute carrier family 39 (zinc transporter),,solute carrier family 39 (zinc transporter),,	47740693	47741097	9	831015	13	-3532762	-830546	NM_172653	Slc39a10	solute carrier family 39 (zinc transporter),,solute carrier family 39 (zinc transporter),,
chr1	48139039	8	-1228685	NM_172653	Slc39a10	solute carrier family 39 (zinc transporter),,solute carrier family 39 (zinc transporter),,	48138885	48139205	9	1229154	13	-3134623	-1228685	NM_172653	Slc39a10	solute carrier family 39 (zinc transporter),,solute carrier family 39 (zinc transporter),,
chr1	48337219	20	-1426865	NM_172653	Slc39a10	solute carrier family 39 (zinc transporter),,solute carrier family 39 (zinc transporter),,	48336890	48337604	21	1427334	13	-2936443	-1426865	NM_172653	Slc39a10	solute carrier family 39 (zinc transporter),,solute carrier family 39 (zinc transporter),,
chr1	48427740	8	-1517386	NM_172653	Slc39a10	solute carrier family 39 (zinc transporter),,solute carrier family 39 (zinc transporter),,	48427371	48428102	9	1517855	13	-2845922	-1517386	NM_172653	Slc39a10	solute carrier family 39 (zinc transporter),,solute carrier family 39 (zinc transporter),,
chr1	48452991	8	-1542637	NM_172653	Slc39a10	solute carrier family 39 (zinc transporter),,solute carrier family 39 (zinc transporter),,	48452798	48453177	9	1543106	13	-2820671	-1542637	NM_172653	Slc39a10	solute carrier family 39 (zinc transporter),,solute carrier family 39 (zinc transporter),,
chr1	48485195	9	-1574841	NM_172653	Slc39a10	solute carrier family 39 (zinc transporter),,solute carrier family 39 (zinc transporter),,	48484775	48485519	9	1575310	13	-2788467	-1574841	NM_172653	Slc39a10	solute carrier family 39 (zinc transporter),,solute carrier family 39 (zinc transporter),,
chr1	48836052	9	-1925698	NM_172653	Slc39a10	solute carrier family 39 (zinc transporter),,solute carrier family 39 (zinc transporter),,	48835650	48836394	10	1926167	13	-2437610	-1925698	NM_172653	Slc39a10	solute carrier family 39 (zinc transporter),,solute carrier family 39 (zinc transporter),,
chr1	49427312	8	-1557054	NM_019790	Tmeff2	transmembrane protein with EGF-like and two	49427058	49427583	9	-2107830	19	-1846350	-1557054	NM_019790	Tmeff2	transmembrane protein with EGF-like and two
chr1	49602153	8	-1382213	NM_019790	Tmeff2	transmembrane protein with EGF-like and two	49601771	49602515	10	-1932989	19	-1671509	-1382213	NM_019790	Tmeff2	transmembrane protein with EGF-like and two
chr1	49800878	8	-1183488	NM_019790	Tmeff2	transmembrane protein with EGF-like and two	49800524	49801260	10	-1734264	19	-1472784	-1183488	NM_019790	Tmeff2	transmembrane protein with EGF-like and two
chr1	50097284	8	-887082	NM_019790	Tmeff2	transmembrane protein with EGF-like and two	50096923	50097667	10	-1437858	19	-1176378	-887082	NM_019790	Tmeff2	transmembrane protein with EGF-like and two
chr1	50262726	12	-721640	NM_019790	Tmeff2	transmembrane protein with EGF-like and two	50262393	50263122	13	-1272416	19	-1010936	-721640	NM_019790	Tmeff2	transmembrane protein with EGF-like and two
chr1	50409835	8	-574531	NM_019790	Tmeff2	transmembrane protein with EGF-like and two	50409457	50410193	9	-1125307	19	-863827	-574531	NM_019790	Tmeff2	transmembrane protein with EGF-like and two
chr1	50686845	11	-297521	NM_019790	Tmeff2	transmembrane protein with EGF-like and two	50686480	50687224	11	-848297	19	-586817	-297521	NM_019790	Tmeff2	transmembrane protein with EGF-like and two
chr1	50693220	10	-291146	NM_019790	Tmeff2	transmembrane protein with EGF-like and two	50692871	50693615	11	-841922	19	-580442	-291146	NM_019790	Tmeff2	transmembrane protein with EGF-like and two
chr1	50984508	12	142	NM_019790	Tmeff2	transmembrane protein with EGF-like and two	50984117	50984861	15	-550634	19	-289154	142	NM_019790	Tmeff2	transmembrane protein with EGF-like and two
chr1	50987614	8	3248	NM_019790	Tmeff2	transmembrane protein with EGF-like and two	50987388	50987852	9	-547528	19	-286048	3248	NM_019790	Tmeff2	transmembrane protein with EGF-like and two
chr1	51087059	12	102693	NM_019790	Tmeff2	transmembrane protein with EGF-like and two	51086713	51087415	13	-448083	19	-186603	102693	NM_019790	Tmeff2	transmembrane protein with EGF-like and two
chr1	51399137	9	53168	NM_138741	Sdpr	serum deprivation response	51398785	51399524	11	-136005	19	125475	53168	NM_138741	Sdpr	serum deprivation response
chr1	51523473	10	11770	NM_028696	Obfc2a	oligonucleotide/oligosaccharide-binding fold,oligonucleotide/oligosaccharide-binding fold,	51523098	51523842	11	-11669	19	249811	11770	NM_028696	Obfc2a	oligonucleotide/oligosaccharide-binding fold,oligonucleotide/oligosaccharide-binding fold,
chr1	51535352	115	-109	NM_028696	Obfc2a	oligonucleotide/oligosaccharide-binding fold,oligonucleotide/oligosaccharide-binding fold,	51534966	51535777	122	210	19	261690	-109	NM_028696	Obfc2a	oligonucleotide/oligosaccharide-binding fold,oligonucleotide/oligosaccharide-binding fold,
chr1	51622782	8	-87539	NM_028696	Obfc2a	oligonucleotide/oligosaccharide-binding fold,oligonucleotide/oligosaccharide-binding fold,	51622404	51623148	11	87640	19	349120	-87539	NM_028696	Obfc2a	oligonucleotide/oligosaccharide-binding fold,oligonucleotide/oligosaccharide-binding fold,
chr1	51648333	8	-113090	NM_028696	Obfc2a	oligonucleotide/oligosaccharide-binding fold,oligonucleotide/oligosaccharide-binding fold,	51647892	51648760	13	113191	19	374671	-113090	NM_028696	Obfc2a	oligonucleotide/oligosaccharide-binding fold,oligonucleotide/oligosaccharide-binding fold,
chr1	51650942	40	-115699	NM_028696	Obfc2a	oligonucleotide/oligosaccharide-binding fold,oligonucleotide/oligosaccharide-binding fold,	51650474	51651422	53	115800	19	377280	-115699	NM_028696	Obfc2a	oligonucleotide/oligosaccharide-binding fold,oligonucleotide/oligosaccharide-binding fold,
chr1	51683624	10	-148381	NM_028696	Obfc2a	oligonucleotide/oligosaccharide-binding fold,oligonucleotide/oligosaccharide-binding fold,	51683228	51683972	12	148482	19	409962	-148381	NM_028696	Obfc2a	oligonucleotide/oligosaccharide-binding fold,oligonucleotide/oligosaccharide-binding fold,
chr1	51701200	9	-165957	NM_028696	Obfc2a	oligonucleotide/oligosaccharide-binding fold,oligonucleotide/oligosaccharide-binding fold,	51700763	51701622	12	166058	19	427538	-165957	NM_028696	Obfc2a	oligonucleotide/oligosaccharide-binding fold,oligonucleotide/oligosaccharide-binding fold,
chr1	51707505	24	-172262	NM_028696	Obfc2a	oligonucleotide/oligosaccharide-binding fold,oligonucleotide/oligosaccharide-binding fold,	51707104	51707938	27	172363	19	433843	-172262	NM_028696	Obfc2a	oligonucleotide/oligosaccharide-binding fold,oligonucleotide/oligosaccharide-binding fold,
chr1	51731148	10	-195905	NM_028696	Obfc2a	oligonucleotide/oligosaccharide-binding fold,oligonucleotide/oligosaccharide-binding fold,	51730816	51731560	11	196006	19	457486	-195905	NM_028696	Obfc2a	oligonucleotide/oligosaccharide-binding fold,oligonucleotide/oligosaccharide-binding fold,
chr1	51733120	21	-197877	NM_028696	Obfc2a	oligonucleotide/oligosaccharide-binding fold,oligonucleotide/oligosaccharide-binding fold,	51732718	51733462	23	197978	19	459458	-197877	NM_028696	Obfc2a	oligonucleotide/oligosaccharide-binding fold,oligonucleotide/oligosaccharide-binding fold,
chr1	51755527	8	217291	NM_001161817	Myo1b	n/a	51755212	51755864	9	220385	19	481865	217291	NM_001161817	Myo1b	n/a
chr1	51763138	9	209680	NM_001161817	Myo1b	n/a	51762741	51763485	10	227996	19	489476	209680	NM_001161817	Myo1b	n/a
chr1	51823408	8	149410	NM_001161817	Myo1b	n/a	51823134	51823720	9	288266	19	-465899	149410	NM_001161817	Myo1b	n/a
chr1	51845507	8	127311	NM_001161817	Myo1b	n/a	51845172	51845801	9	310365	19	-443800	127311	NM_001161817	Myo1b	n/a
chr1	51960267	8	12551	NM_001161817	Myo1b	n/a	51959899	51960643	9	-329734	10	-329040	12551	NM_001161817	Myo1b	n/a
chr1	51972149	13	669	NM_001161817	Myo1b	n/a	51971725	51972603	16	-317852	10	-317158	669	NM_001161817	Myo1b	n/a
chr1	52004426	21	-31608	NM_010863	Myo1b	myosin IB,myosin IB,myosin IB,	52004054	52004798	22	-285575	10	-284881	-31608	NM_010863	Myo1b	myosin IB,myosin IB,myosin IB,
chr1	52161194	8	-15087	NM_009283	Stat1	signal transducer and activator of transcription,signal transducer and activator of transcription,signal transducer and activator of transcription,signal transducer and activator of transcription,signal transducer and activator of transcription,	52160865	52161514	9	-128807	10	-128113	-15087	NM_009283	Stat1	signal transducer and activator of transcription,signal transducer and activator of transcription,signal transducer and activator of transcription,signal transducer and activator of transcription,signal transducer and activator of transcription,
chr1	52164194	8	-12087	NM_009283	Stat1	signal transducer and activator of transcription,signal transducer and activator of transcription,signal transducer and activator of transcription,signal transducer and activator of transcription,signal transducer and activator of transcription,	52163846	52164590	9	-125807	10	-125113	-12087	NM_009283	Stat1	signal transducer and activator of transcription,signal transducer and activator of transcription,signal transducer and activator of transcription,signal transducer and activator of transcription,signal transducer and activator of transcription,
chr1	52257853	9	32223	NM_001081081	Gls	glutaminase,glutaminase,glutaminase,	52257473	52258217	10	-32148	10	-31454	32223	NM_001081081	Gls	glutaminase,glutaminase,glutaminase,
chr1	52276285	9	13791	NM_001081081	Gls	glutaminase,glutaminase,glutaminase,	52275855	52276724	11	-13716	10	-13022	13791	NM_001081081	Gls	glutaminase,glutaminase,glutaminase,
chr1	52288998	24	1078	NM_001081081	Gls	glutaminase,glutaminase,glutaminase,	52288650	52289390	24	-1003	10	-309	1078	NM_001081081	Gls	glutaminase,glutaminase,glutaminase,
chr1	52290135	55	-59	NM_001113383	Gls	n/a	52289728	52290507	59	134	10	828	-59	NM_001113383	Gls	n/a
chr1	52388950	14	-98874	NM_001113383	Gls	n/a	52388501	52389375	19	-1320	13	99643	-98874	NM_001113383	Gls	n/a
chr1	52423640	9	-133564	NM_001113383	Gls	n/a	52423252	52424046	12	33370	13	134333	-133564	NM_001113383	Gls	n/a
chr1	52469747	8	87545	NM_008667	Nab1	Ngfi-A binding protein 1	52469360	52470104	9	79477	13	180440	87545	NM_008667	Nab1	Ngfi-A binding protein 1
chr1	52471252	34	86040	NM_008667	Nab1	Ngfi-A binding protein 1	52470929	52471673	35	80982	13	181945	86040	NM_008667	Nab1	Ngfi-A binding protein 1
chr1	52518797	8	38495	NM_008667	Nab1	Ngfi-A binding protein 1	52518485	52519131	9	128527	13	229490	38495	NM_008667	Nab1	Ngfi-A binding protein 1
chr1	52556357	20	935	NM_008667	Nab1	Ngfi-A binding protein 1	52555986	52556730	21	166087	13	267050	935	NM_008667	Nab1	Ngfi-A binding protein 1
chr1	52557660	8	-368	NM_008667	Nab1	Ngfi-A binding protein 1	52557344	52558002	9	167390	13	268353	-368	NM_008667	Nab1	Ngfi-A binding protein 1
chr1	53126701	17	8195	NM_010834	Mstn	myostatin	53126291	53127096	22	-243964	25	837394	8195	NM_010834	Mstn	myostatin
chr1	53142248	9	23742	NM_010834	Mstn	myostatin	53141863	53142607	11	-228417	25	852941	23742	NM_010834	Mstn	myostatin
chr1	53310537	8	43303	NM_153556	Pms1	postmeiotic segregation increased 1,postmeiotic segregation increased 1,	53310316	53310758	9	-60128	25	1021230	43303	NM_153556	Pms1	postmeiotic segregation increased 1,postmeiotic segregation increased 1,
chr1	53370563	29	57	NM_028091	Osgepl1	O-sialoglycoprotein endopeptidase-like 1,O-sialoglycoprotein endopeptidase-like 1,O-sialoglycoprotein endopeptidase-like 1,	53370223	53370967	31	-102	25	1081256	57	NM_028091	Osgepl1	O-sialoglycoprotein endopeptidase-like 1,O-sialoglycoprotein endopeptidase-like 1,O-sialoglycoprotein endopeptidase-like 1,
chr1	53376878	9	6372	NM_028091	Osgepl1	O-sialoglycoprotein endopeptidase-like 1,O-sialoglycoprotein endopeptidase-like 1,O-sialoglycoprotein endopeptidase-like 1,	53376501	53377245	9	6213	25	1087571	6372	NM_028091	Osgepl1	O-sialoglycoprotein endopeptidase-like 1,O-sialoglycoprotein endopeptidase-like 1,O-sialoglycoprotein endopeptidase-like 1,
chr1	53841294	18	765	NM_133810	Stk17b	serine/threonine kinase 17b	53840900	53841656	21	357523	10	-1452779	765	NM_133810	Stk17b	serine/threonine kinase 17b
chr1	53842128	11	-69	NM_133810	Stk17b	serine/threonine kinase 17b	53841783	53842527	12	358357	10	-1451945	-69	NM_133810	Stk17b	serine/threonine kinase 17b
chr1	53865682	8	-23623	NM_133810	Stk17b	serine/threonine kinase 17b	53865511	53865844	9	381911	10	-1428391	-23623	NM_133810	Stk17b	serine/threonine kinase 17b
chr1	53881008	8	-38949	NM_133810	Stk17b	serine/threonine kinase 17b	53880636	53881372	11	397237	10	-1413065	-38949	NM_133810	Stk17b	serine/threonine kinase 17b
chr1	54210234	8	41644	NM_001001883	Hecw2	HECT, C2 and WW domain containing E3 ubiquitin	54209903	54210581	9	-97098	19	-1083839	41644	NM_001001883	Hecw2	HECT, C2 and WW domain containing E3 ubiquitin
chr1	54307402	29	-124	NM_030025	Ccdc150	hypothetical protein LOC78016	54306974	54307776	34	70	19	-986671	-124	NM_030025	Ccdc150	hypothetical protein LOC78016
chr1	54495961	8	-146	NM_001033194	Gtf3c3	general transcription factor IIIC, polypeptide	54495595	54496328	9	188629	19	-798112	-146	NM_001033194	Gtf3c3	general transcription factor IIIC, polypeptide
chr1	54614134	11	392	NM_001163314	Pgap1	n/a	54613672	54614569	16	306802	19	-679939	392	NM_001163314	Pgap1	n/a
chr1	54635584	8	-21058	NM_001163314	Pgap1	n/a	54635359	54635792	9	328252	19	-658489	-21058	NM_001163314	Pgap1	n/a
chr1	54823547	9	159684	NM_001081433	Ankrd44	ankyrin repeat domain 44,ankyrin repeat domain 44,	54823175	54823919	10	-285986	18	-470526	159684	NM_001081433	Ankrd44	ankyrin repeat domain 44,ankyrin repeat domain 44,
chr1	54883729	10	99502	NM_001081433	Ankrd44	ankyrin repeat domain 44,ankyrin repeat domain 44,	54883451	54884064	11	-225804	18	-410344	99502	NM_001081433	Ankrd44	ankyrin repeat domain 44,ankyrin repeat domain 44,
chr1	55057680	13	26642	NM_031179	Sf3b1	splicing factor 3b, subunit 1	55056991	55058358	23	-51853	18	-236393	26642	NM_031179	Sf3b1	splicing factor 3b, subunit 1
chr1	55084094	29	228	NM_031179	Sf3b1	splicing factor 3b, subunit 1	55083546	55084659	40	-25439	18	-209979	228	NM_031179	Sf3b1	splicing factor 3b, subunit 1
chr1	55109573	104	-40	NM_026424	Coq10b	coenzyme Q10 homolog B isoform 2	55109198	55109986	116	40	18	-184500	-40	NM_026424	Coq10b	coenzyme Q10 homolog B isoform 2
chr1	55145037	70	46	NM_008303	Hspe1	heat shock protein 1 (chaperonin 10)	55144683	55145427	71	-86	15	-149036	46	NM_008303	Hspe1	heat shock protein 1 (chaperonin 10)
chr1	55154301	9	9310	NM_008303	Hspe1	heat shock protein 1 (chaperonin 10)	55153933	55154677	11	9178	15	-139772	9310	NM_008303	Hspe1	heat shock protein 1 (chaperonin 10)
chr1	55188174	27	86	NM_025283	Mobkl3	preimplantation protein 3	55187699	55188655	36	43051	15	-105899	86	NM_025283	Mobkl3	preimplantation protein 3
chr1	55189240	10	1152	NM_025283	Mobkl3	preimplantation protein 3	55188825	55189675	14	44117	15	-104833	1152	NM_025283	Mobkl3	preimplantation protein 3
chr1	55294320	35	300	NM_175439	Mars2	mitochondrial methionyl-tRNA synthetase	55293653	55294959	61	149197	15	247	300	NM_175439	Mars2	mitochondrial methionyl-tRNA synthetase
chr1	55372710	11	46841	NM_001113367	Boll	n/a	55372321	55373065	12	227587	15	78637	46841	NM_001113367	Boll	n/a
chr1	55462740	8	-49	NM_001114663	Plcl1	n/a	55462413	55463066	9	-259563	13	168667	-49	NM_001114663	Plcl1	n/a
chr1	55660808	8	198019	NM_001114663	Plcl1	n/a	55660694	55660924	9	-61495	13	366735	198019	NM_001114663	Plcl1	n/a
chr1	55667084	10	204295	NM_001114663	Plcl1	n/a	55666613	55667559	16	-55219	13	373011	204295	NM_001114663	Plcl1	n/a
chr1	55971472	12	508683	NM_001114663	Plcl1	n/a	55971136	55971836	13	249169	13	-73556	508683	NM_001114663	Plcl1	n/a
chr1	56017441	9	554652	NM_001114663	Plcl1	n/a	56017039	56017775	9	295138	13	-27587	554652	NM_001114663	Plcl1	n/a
chr1	56119852	8	574443	NM_027661	Hsfy2	heat shock transcription factor, Y-linked	56119539	56120146	9	397549	13	74824	574443	NM_027661	Hsfy2	heat shock transcription factor, Y-linked
chr1	56213294	8	481001	NM_027661	Hsfy2	heat shock transcription factor, Y-linked	56212910	56213654	11	490991	13	168266	481001	NM_027661	Hsfy2	heat shock transcription factor, Y-linked
chr1	56390011	8	304284	NM_027661	Hsfy2	heat shock transcription factor, Y-linked	56389767	56390272	9	667708	13	344983	304284	NM_027661	Hsfy2	heat shock transcription factor, Y-linked
chr1	56596545	13	97750	NM_027661	Hsfy2	heat shock transcription factor, Y-linked	56596129	56596934	15	-650726	12	551517	97750	NM_027661	Hsfy2	heat shock transcription factor, Y-linked
chr1	56668627	8	25668	NM_027661	Hsfy2	heat shock transcription factor, Y-linked	56668382	56668894	9	-578644	12	623599	25668	NM_027661	Hsfy2	heat shock transcription factor, Y-linked
chr1	56693155	10	1140	NM_027661	Hsfy2	heat shock transcription factor, Y-linked	56692879	56693439	10	-554116	12	648127	1140	NM_027661	Hsfy2	heat shock transcription factor, Y-linked
chr1	56770007	24	-75712	NM_027661	Hsfy2	heat shock transcription factor, Y-linked	56769603	56770347	25	-477264	12	724979	-75712	NM_027661	Hsfy2	heat shock transcription factor, Y-linked
chr1	56873744	8	154434	NM_139146	Satb2	special AT-rich sequence binding protein 2	56873366	56874110	10	-373527	12	-796231	154434	NM_139146	Satb2	special AT-rich sequence binding protein 2
chr1	56890324	12	137854	NM_139146	Satb2	special AT-rich sequence binding protein 2	56889943	56890687	13	-356947	12	-779651	137854	NM_139146	Satb2	special AT-rich sequence binding protein 2
chr1	56943199	8	84979	NM_139146	Satb2	special AT-rich sequence binding protein 2	56942863	56943557	9	-304072	12	-726776	84979	NM_139146	Satb2	special AT-rich sequence binding protein 2
chr1	56963348	12	64830	NM_139146	Satb2	special AT-rich sequence binding protein 2	56963154	56963539	13	-283923	12	-706627	64830	NM_139146	Satb2	special AT-rich sequence binding protein 2
chr1	57026522	14	1656	NM_139146	Satb2	special AT-rich sequence binding protein 2	57026062	57026989	20	-220749	12	-643453	1656	NM_139146	Satb2	special AT-rich sequence binding protein 2
chr1	57028539	25	-361	NM_139146	Satb2	special AT-rich sequence binding protein 2	57027991	57029089	34	-218732	12	-641436	-361	NM_139146	Satb2	special AT-rich sequence binding protein 2
chr1	57030122	17	-1944	NM_139146	Satb2	special AT-rich sequence binding protein 2	57029588	57030654	22	-217149	12	-639853	-1944	NM_139146	Satb2	special AT-rich sequence binding protein 2
chr1	57168780	8	-140602	NM_139146	Satb2	special AT-rich sequence binding protein 2	57168481	57169064	9	-78491	12	-501195	-140602	NM_139146	Satb2	special AT-rich sequence binding protein 2
chr1	57262914	14	-171549	NM_028546	1700066M21Rik	n/a	57262537	57263281	17	15643	12	-407061	-171549	NM_028546	1700066M21Rik	n/a
chr1	57434624	16	161	NM_028546	1700066M21Rik	n/a	57434255	57434999	18	-132289	17	-235351	161	NM_028546	1700066M21Rik	n/a
chr1	57444363	12	9900	NM_028546	1700066M21Rik	n/a	57443978	57444714	13	-122550	17	-225612	9900	NM_028546	1700066M21Rik	n/a
chr1	57445071	11	10608	NM_028546	1700066M21Rik	n/a	57444730	57445474	12	-121842	17	-224904	10608	NM_028546	1700066M21Rik	n/a
chr1	57458978	10	-4413	NM_001081181	9430016H08Rik	hypothetical protein LOC68115	57458596	57459340	11	-107935	17	-210997	-4413	NM_001081181	9430016H08Rik	hypothetical protein LOC68115
chr1	57463503	33	15	NM_001037742	1110034B05Rik	hypothetical protein LOC68736	57462996	57464017	44	-103410	17	-206472	15	NM_001037742	1110034B05Rik	hypothetical protein LOC68736
chr1	57524164	8	-60646	NM_001114102	1110034B05Rik	n/a	57523784	57524528	11	-42749	17	-145811	-60646	NM_001114102	1110034B05Rik	n/a
chr1	57530515	9	-66997	NM_001114102	1110034B05Rik	n/a	57530098	57530939	11	-36398	17	-139460	-66997	NM_001114102	1110034B05Rik	n/a
chr1	57633893	8	-170375	NM_001114102	1110034B05Rik	n/a	57633718	57634093	9	66980	17	-36082	-170375	NM_001114102	1110034B05Rik	n/a
chr1	57646577	11	-183059	NM_001114102	1110034B05Rik	n/a	57646234	57646978	12	79664	17	-23398	-183059	NM_001114102	1110034B05Rik	n/a
chr1	57720146	8	-111558	NM_144882	Spats2l	hypothetical protein LOC67198,hypothetical protein LOC67198,	57719809	57720462	9	153233	17	50171	-111558	NM_144882	Spats2l	hypothetical protein LOC67198,hypothetical protein LOC67198,
chr1	57728466	8	-103238	NM_144882	Spats2l	hypothetical protein LOC67198,hypothetical protein LOC67198,	57728239	57728671	9	161553	17	58491	-103238	NM_144882	Spats2l	hypothetical protein LOC67198,hypothetical protein LOC67198,
chr1	57857665	17	25961	NM_144882	Spats2l	hypothetical protein LOC67198,hypothetical protein LOC67198,	57857281	57858025	18	290752	17	187690	25961	NM_144882	Spats2l	hypothetical protein LOC67198,hypothetical protein LOC67198,
chr1	57945664	12	43250	NM_001164566	Spats2l	n/a	57945327	57946071	13	378751	17	275689	43250	NM_001164566	Spats2l	n/a
chr1	57977421	8	49507	NM_001159864	Kctd18	n/a	57977022	57977766	9	410508	17	307446	49507	NM_001159864	Kctd18	n/a
chr1	58027138	18	-210	NM_030211	Kctd18	potassium channel tetramerisation domain,potassium channel tetramerisation domain,	58026804	58027548	19	-453915	12	357163	-210	NM_030211	Kctd18	potassium channel tetramerisation domain,potassium channel tetramerisation domain,
chr1	58045330	9	3147	NM_001177867	Sgol2	n/a	58044964	58045700	10	-435723	12	375355	3147	NM_001177867	Sgol2	n/a
chr1	58302810	8	-32359	NM_001008419	Aox3l1	aldehyde oxidase 3-like 1	58302512	58303107	9	-178243	12	632835	-32359	NM_001008419	Aox3l1	aldehyde oxidase 3-like 1
chr1	58419338	10	-30641	NM_025824	Bzw1	basic leucine zipper and W2 domains 1,basic leucine zipper and W2 domains 1,	58418973	58419716	11	-61715	12	749363	-30641	NM_025824	Bzw1	basic leucine zipper and W2 domains 1,basic leucine zipper and W2 domains 1,
chr1	58449680	23	-299	NM_025824	Bzw1	basic leucine zipper and W2 domains 1,basic leucine zipper and W2 domains 1,	58449312	58450056	24	-31373	12	779705	-299	NM_025824	Bzw1	basic leucine zipper and W2 domains 1,basic leucine zipper and W2 domains 1,
chr1	58476977	16	3955	NM_001042634	Clk1	CDC-like kinase 1 isoform 1	58476601	58477345	19	-4076	12	807002	3955	NM_001042634	Clk1	CDC-like kinase 1 isoform 1
chr1	58480869	9	63	NM_001042634	Clk1	CDC-like kinase 1 isoform 1	58480502	58481246	9	-184	12	810894	63	NM_001042634	Clk1	CDC-like kinase 1 isoform 1
chr1	58502517	17	-187	NM_027374	Ppil3	peptidylprolyl isomerase-like 3 isoform 2	58502138	58502882	17	106	17	832542	-187	NM_027374	Ppil3	peptidylprolyl isomerase-like 3 isoform 2
chr1	58562085	11	-322	NM_008765	Orc2l	origin recognition complex, subunit 2-like,origin recognition complex, subunit 2-like,	58561708	58562486	16	59674	17	892110	-322	NM_008765	Orc2l	origin recognition complex, subunit 2-like,origin recognition complex, subunit 2-like,
chr1	58643375	54	-67	NM_025597	Ndufb3	NADH dehydrogenase (ubiquinone) 1 beta	58643002	58643759	63	140964	17	-871322	-67	NM_025597	Ndufb3	NADH dehydrogenase (ubiquinone) 1 beta
chr1	58679007	8	35565	NM_025597	Ndufb3	NADH dehydrogenase (ubiquinone) 1 beta	58678659	58679395	10	176596	17	-835690	35565	NM_025597	Ndufb3	NADH dehydrogenase (ubiquinone) 1 beta
chr1	58738864	9	13969	NM_175370	Als2cr12	amyotrophic lateral sclerosis 2 (juvenile)	58738502	58739246	10	236453	17	-775833	13969	NM_175370	Als2cr12	amyotrophic lateral sclerosis 2 (juvenile)
chr1	58840986	10	-11231	NM_009812	Casp8	caspase 8	58840822	58841174	11	-189133	37	-673711	-11231	NM_009812	Casp8	caspase 8
chr1	58958653	25	71673	NM_172406	Trak2	trafficking protein, kinesin binding 2,trafficking protein, kinesin binding 2,	58958260	58959004	26	-71466	37	-556044	71673	NM_172406	Trak2	trafficking protein, kinesin binding 2,trafficking protein, kinesin binding 2,
chr1	59007944	8	22382	NM_172406	Trak2	trafficking protein, kinesin binding 2,trafficking protein, kinesin binding 2,	59007596	59008285	9	-22175	37	-506753	22382	NM_172406	Trak2	trafficking protein, kinesin binding 2,trafficking protein, kinesin binding 2,
chr1	59030204	193	122	NM_172406	Trak2	trafficking protein, kinesin binding 2,trafficking protein, kinesin binding 2,	59029818	59030578	209	85	37	-484493	122	NM_172406	Trak2	trafficking protein, kinesin binding 2,trafficking protein, kinesin binding 2,
chr1	59067857	8	37443	NM_172656	Stradb	amyotrophic lateral sclerosis 2 (juvenile)	59067600	59068118	9	37738	37	-446840	37443	NM_172656	Stradb	amyotrophic lateral sclerosis 2 (juvenile)
chr1	59123070	8	28674	NM_175200	Als2cr11	amyotrophic lateral sclerosis 2 (juvenile)	59122844	59123297	9	-53834	9	-391627	28674	NM_175200	Als2cr11	amyotrophic lateral sclerosis 2 (juvenile)
chr1	59176772	55	-122	NM_001037812	Als2cr4	amyotrophic lateral sclerosis 2 (juvenile),amyotrophic lateral sclerosis 2 (juvenile),	59176409	59177165	61	-132	9	-337925	-122	NM_001037812	Als2cr4	amyotrophic lateral sclerosis 2 (juvenile),amyotrophic lateral sclerosis 2 (juvenile),
chr1	59202161	8	16319	NM_145143	Mpp4	membrane protein, palmitoylated 4	59201880	59202430	9	25257	9	-312536	16319	NM_145143	Mpp4	membrane protein, palmitoylated 4
chr1	59294269	19	-194	NM_028717	Als2	alsin,alsin,alsin,	59293915	59294659	19	18	16	-220428	-194	NM_028717	Als2	alsin,alsin,alsin,
chr1	59373310	11	59560	NM_001033373	Cdk15	n/a	59372776	59373843	15	79059	16	-141387	59560	NM_001033373	Cdk15	n/a
chr1	59398056	14	84306	NM_001033373	Cdk15	n/a	59397641	59398488	17	103805	16	-116641	84306	NM_001033373	Cdk15	n/a
chr1	59506645	9	-32345	NM_008057	Fzd7	frizzled 7	59506066	59507247	13	-115959	11	-8052	-32345	NM_008057	Fzd7	frizzled 7
chr1	59539120	16	130	NM_008057	Fzd7	frizzled 7	59538658	59539588	22	-83484	11	24423	130	NM_008057	Fzd7	frizzled 7
chr1	59540496	9	1506	NM_008057	Fzd7	frizzled 7	59540108	59540852	10	-82108	11	25799	1506	NM_008057	Fzd7	frizzled 7
chr1	59572910	11	-197	NM_001013771	Gm973	hypothetical protein LOC381260	59572549	59573285	12	-49694	11	58213	-197	NM_001013771	Gm973	hypothetical protein LOC381260
chr1	59623865	32	50758	NM_001013771	Gm973	hypothetical protein LOC381260	59623421	59624312	38	1261	11	109168	50758	NM_001013771	Gm973	hypothetical protein LOC381260
chr1	59625979	12	52872	NM_001013771	Gm973	hypothetical protein LOC381260	59625614	59626350	13	3375	11	111282	52872	NM_001013771	Gm973	hypothetical protein LOC381260
chr1	59631827	15	58720	NM_001013771	Gm973	hypothetical protein LOC381260	59631464	59632208	16	9223	11	117130	58720	NM_001013771	Gm973	hypothetical protein LOC381260
chr1	59636252	10	63145	NM_001013771	Gm973	hypothetical protein LOC381260	59635755	59636747	13	13648	11	121555	63145	NM_001013771	Gm973	hypothetical protein LOC381260
chr1	59727845	45	-167	NM_009460	Sumo1	SMT3 suppressor of mif two 3 homolog 1	59727491	59728236	48	10	18	213148	-167	NM_009460	Sumo1	SMT3 suppressor of mif two 3 homolog 1
chr1	59741788	50	-61	NM_018868	Nop58	nucleolar protein 5	59741405	59742194	60	-151	35	227091	-61	NM_018868	Nop58	nucleolar protein 5
chr1	59763871	8	22022	NM_018868	Nop58	nucleolar protein 5	59763523	59764219	9	21932	35	-207629	22022	NM_018868	Nop58	nucleolar protein 5
chr1	59819404	22	-2076	NM_007561	Bmpr2	bone morphogenic protein receptor, type II	59818912	59819891	34	77465	35	-152096	-2076	NM_007561	Bmpr2	bone morphogenic protein receptor, type II
chr1	59820554	28	-926	NM_007561	Bmpr2	bone morphogenic protein receptor, type II	59820160	59820950	37	78615	35	-150946	-926	NM_007561	Bmpr2	bone morphogenic protein receptor, type II
chr1	59821444	19	-36	NM_007561	Bmpr2	bone morphogenic protein receptor, type II	59821093	59821845	21	79505	35	-150056	-36	NM_007561	Bmpr2	bone morphogenic protein receptor, type II
chr1	59823353	10	1873	NM_007561	Bmpr2	bone morphogenic protein receptor, type II	59822986	59823722	11	81414	35	-148147	1873	NM_007561	Bmpr2	bone morphogenic protein receptor, type II
chr1	59837696	9	16216	NM_007561	Bmpr2	bone morphogenic protein receptor, type II	59837332	59838076	11	95757	35	-133804	16216	NM_007561	Bmpr2	bone morphogenic protein receptor, type II
chr1	59944803	8	-25046	NM_001037725	Fam117b	n/a	59944506	59945126	9	202864	35	-26697	-25046	NM_001037725	Fam117b	n/a
chr1	59969698	22	-151	NM_001037725	Fam117b	n/a	59969231	59970136	24	227759	35	-1802	-151	NM_001037725	Fam117b	n/a
chr1	60047870	9	52061	NM_027407	Ica1l	Ica69-related protein,Ica69-related protein,	60047474	60048218	10	305931	35	76370	52061	NM_027407	Ica1l	Ica69-related protein,Ica69-related protein,
chr1	60085019	8	14912	NM_027407	Ica1l	Ica69-related protein,Ica69-related protein,	60084591	60085424	11	343080	35	113519	14912	NM_027407	Ica1l	Ica69-related protein,Ica69-related protein,
chr1	60154899	68	-177	NM_021312	Wdr12	WD repeat domain 12,WD repeat domain 12,WD repeat domain 12,	60154526	60155289	77	412960	35	183399	-177	NM_021312	Wdr12	WD repeat domain 12,WD repeat domain 12,WD repeat domain 12,
chr1	60162850	9	7726	NM_139150	Carf	calcium response factor	60162486	60163248	12	420911	35	191350	7726	NM_139150	Carf	calcium response factor
chr1	60209561	9	-27881	NM_173444	Nbeal1	neurobeachin like 1,neurobeachin like 1,	60209122	60210014	12	467622	35	238061	-27881	NM_173444	Nbeal1	neurobeachin like 1,neurobeachin like 1,
chr1	60226846	11	-10596	NM_173444	Nbeal1	neurobeachin like 1,neurobeachin like 1,	60226478	60227222	11	484907	35	255346	-10596	NM_173444	Nbeal1	neurobeachin like 1,neurobeachin like 1,
chr1	60237136	28	-306	NM_173444	Nbeal1	neurobeachin like 1,neurobeachin like 1,	60236729	60237507	34	495197	35	265636	-306	NM_173444	Nbeal1	neurobeachin like 1,neurobeachin like 1,
chr1	60237880	28	438	NM_173444	Nbeal1	neurobeachin like 1,neurobeachin like 1,	60237528	60238273	33	495941	35	266380	438	NM_173444	Nbeal1	neurobeachin like 1,neurobeachin like 1,
chr1	60286875	8	49433	NM_173444	Nbeal1	neurobeachin like 1,neurobeachin like 1,	60286491	60287225	9	544936	35	315375	49433	NM_173444	Nbeal1	neurobeachin like 1,neurobeachin like 1,
chr1	60409617	21	9402	NM_030013	Cyp20a1	cytochrome P450, family 20, subfamily A,,cytochrome P450, family 20, subfamily A,,	60409205	60409978	24	667678	35	438117	9402	NM_030013	Cyp20a1	cytochrome P450, family 20, subfamily A,,cytochrome P450, family 20, subfamily A,,
chr1	60466384	19	-257	NM_198127	Abi2	abl-interactor 2,abl-interactor 2,abl-interactor 2,	60465928	60466848	26	-689530	13	494884	-257	NM_198127	Abi2	abl-interactor 2,abl-interactor 2,abl-interactor 2,
chr1	60498975	8	32334	NM_198127	Abi2	abl-interactor 2,abl-interactor 2,abl-interactor 2,	60498771	60499191	9	-656939	13	527475	32334	NM_198127	Abi2	abl-interactor 2,abl-interactor 2,abl-interactor 2,
chr1	60608604	8	15005	NM_001045513	Raph1	Ras association (RalGDS/AF-6) and pleckstrin	60608227	60608963	10	-547310	13	637104	15005	NM_001045513	Raph1	Ras association (RalGDS/AF-6) and pleckstrin
chr1	60622587	9	1022	NM_001045513	Raph1	Ras association (RalGDS/AF-6) and pleckstrin	60622201	60622945	10	-533327	13	651087	1022	NM_001045513	Raph1	Ras association (RalGDS/AF-6) and pleckstrin
chr1	60624138	11	-529	NM_001045513	Raph1	Ras association (RalGDS/AF-6) and pleckstrin	60623747	60624575	16	-531776	13	652638	-529	NM_001045513	Raph1	Ras association (RalGDS/AF-6) and pleckstrin
chr1	60630350	10	-6741	NM_001045513	Raph1	Ras association (RalGDS/AF-6) and pleckstrin	60629990	60630726	11	-525564	13	658850	-6741	NM_001045513	Raph1	Ras association (RalGDS/AF-6) and pleckstrin
chr1	60666052	8	-42443	NM_001045513	Raph1	Ras association (RalGDS/AF-6) and pleckstrin	60665690	60666426	11	-489862	13	-653368	-42443	NM_001045513	Raph1	Ras association (RalGDS/AF-6) and pleckstrin
chr1	60673352	11	-49743	NM_001045513	Raph1	Ras association (RalGDS/AF-6) and pleckstrin	60672993	60673737	12	-482562	13	-646068	-49743	NM_001045513	Raph1	Ras association (RalGDS/AF-6) and pleckstrin
chr1	60696462	10	-72853	NM_001045513	Raph1	Ras association (RalGDS/AF-6) and pleckstrin	60696217	60696726	11	-459452	13	-622958	-72853	NM_001045513	Raph1	Ras association (RalGDS/AF-6) and pleckstrin
chr1	60882887	10	79656	NM_007642	Cd28	CD28 antigen	60882412	60883341	13	-273027	13	-436533	79656	NM_007642	Cd28	CD28 antigen
chr1	60918232	10	-47636	NM_009843	Ctla4	cytotoxic T-lymphocyte-associated protein 4	60917844	60918588	11	-237682	13	-401188	-47636	NM_009843	Ctla4	cytotoxic T-lymphocyte-associated protein 4
chr1	61005111	9	-29646	NM_017480	Icos	inducible T-cell co-stimulator precursor	61004762	61005498	9	-150803	13	-314309	-29646	NM_017480	Icos	inducible T-cell co-stimulator precursor
chr1	61027706	8	-7051	NM_017480	Icos	inducible T-cell co-stimulator precursor	61027319	61028055	10	-128208	13	-291714	-7051	NM_017480	Icos	inducible T-cell co-stimulator precursor
chr1	61265380	18	230623	NM_017480	Icos	inducible T-cell co-stimulator precursor	61264851	61265884	24	109466	13	-54040	230623	NM_017480	Icos	inducible T-cell co-stimulator precursor
chr1	61326893	11	292136	NM_017480	Icos	inducible T-cell co-stimulator precursor	61326513	61327249	12	-89783	9	7473	292136	NM_017480	Icos	inducible T-cell co-stimulator precursor
chr1	61362869	9	-322528	NM_001081050	Pard3b	par-3 partitioning defective 3 homolog B,par-3 partitioning defective 3 homolog B,par-3 partitioning defective 3 homolog B,	61362500	61363244	9	-53807	9	43449	-322528	NM_001081050	Pard3b	par-3 partitioning defective 3 homolog B,par-3 partitioning defective 3 homolog B,par-3 partitioning defective 3 homolog B,
chr1	61572259	9	-113138	NM_001081050	Pard3b	par-3 partitioning defective 3 homolog B,par-3 partitioning defective 3 homolog B,par-3 partitioning defective 3 homolog B,	61571910	61572646	9	-16795	10	-29863	-113138	NM_001081050	Pard3b	par-3 partitioning defective 3 homolog B,par-3 partitioning defective 3 homolog B,par-3 partitioning defective 3 homolog B,
chr1	61601922	8	-83475	NM_001081050	Pard3b	par-3 partitioning defective 3 homolog B,par-3 partitioning defective 3 homolog B,par-3 partitioning defective 3 homolog B,	61601661	61602198	9	12868	10	-200	-83475	NM_001081050	Pard3b	par-3 partitioning defective 3 homolog B,par-3 partitioning defective 3 homolog B,par-3 partitioning defective 3 homolog B,
chr1	61711150	9	25753	NM_001081050	Pard3b	par-3 partitioning defective 3 homolog B,par-3 partitioning defective 3 homolog B,par-3 partitioning defective 3 homolog B,	61710735	61711553	11	122096	10	109028	25753	NM_001081050	Pard3b	par-3 partitioning defective 3 homolog B,par-3 partitioning defective 3 homolog B,par-3 partitioning defective 3 homolog B,
chr1	61732255	10	46858	NM_001081050	Pard3b	par-3 partitioning defective 3 homolog B,par-3 partitioning defective 3 homolog B,par-3 partitioning defective 3 homolog B,	61731904	61732648	11	143201	10	130133	46858	NM_001081050	Pard3b	par-3 partitioning defective 3 homolog B,par-3 partitioning defective 3 homolog B,par-3 partitioning defective 3 homolog B,
chr1	61786139	8	100742	NM_001081050	Pard3b	par-3 partitioning defective 3 homolog B,par-3 partitioning defective 3 homolog B,par-3 partitioning defective 3 homolog B,	61785873	61786428	9	197085	10	184017	100742	NM_001081050	Pard3b	par-3 partitioning defective 3 homolog B,par-3 partitioning defective 3 homolog B,par-3 partitioning defective 3 homolog B,
chr1	61802418	8	117021	NM_001081050	Pard3b	par-3 partitioning defective 3 homolog B,par-3 partitioning defective 3 homolog B,par-3 partitioning defective 3 homolog B,	61802182	61802655	9	213364	10	200296	117021	NM_001081050	Pard3b	par-3 partitioning defective 3 homolog B,par-3 partitioning defective 3 homolog B,par-3 partitioning defective 3 homolog B,
chr1	61922892	8	237495	NM_001081050	Pard3b	par-3 partitioning defective 3 homolog B,par-3 partitioning defective 3 homolog B,par-3 partitioning defective 3 homolog B,	61922544	61923265	9	333838	10	320770	237495	NM_001081050	Pard3b	par-3 partitioning defective 3 homolog B,par-3 partitioning defective 3 homolog B,par-3 partitioning defective 3 homolog B,
chr1	61975031	8	289634	NM_001081050	Pard3b	par-3 partitioning defective 3 homolog B,par-3 partitioning defective 3 homolog B,par-3 partitioning defective 3 homolog B,	61974682	61975426	11	385977	10	372909	289634	NM_001081050	Pard3b	par-3 partitioning defective 3 homolog B,par-3 partitioning defective 3 homolog B,par-3 partitioning defective 3 homolog B,
chr1	62183723	8	498326	NM_001081050	Pard3b	par-3 partitioning defective 3 homolog B,par-3 partitioning defective 3 homolog B,par-3 partitioning defective 3 homolog B,	62183421	62184021	9	-559730	12	-565772	498326	NM_001081050	Pard3b	par-3 partitioning defective 3 homolog B,par-3 partitioning defective 3 homolog B,par-3 partitioning defective 3 homolog B,
chr1	62203829	11	518432	NM_001081050	Pard3b	par-3 partitioning defective 3 homolog B,par-3 partitioning defective 3 homolog B,par-3 partitioning defective 3 homolog B,	62203353	62204308	13	-539624	12	-545666	518432	NM_001081050	Pard3b	par-3 partitioning defective 3 homolog B,par-3 partitioning defective 3 homolog B,par-3 partitioning defective 3 homolog B,
chr1	62301544	8	-448346	NM_001077404	Nrp2	neuropilin 2 isoform 2 precursor	62301230	62301852	9	-441909	12	-447951	-448346	NM_001077404	Nrp2	neuropilin 2 isoform 2 precursor
chr1	62388388	9	-361502	NM_001077404	Nrp2	neuropilin 2 isoform 2 precursor	62388007	62388751	11	-355065	12	-361107	-361502	NM_001077404	Nrp2	neuropilin 2 isoform 2 precursor
chr1	62402352	8	-347538	NM_001077404	Nrp2	neuropilin 2 isoform 2 precursor	62401998	62402669	8	-341101	12	-347143	-347538	NM_001077404	Nrp2	neuropilin 2 isoform 2 precursor
chr1	62429891	17	-319999	NM_001077404	Nrp2	neuropilin 2 isoform 2 precursor	62429490	62430272	22	-313562	12	-319604	-319999	NM_001077404	Nrp2	neuropilin 2 isoform 2 precursor
chr1	62444842	10	-305048	NM_001077404	Nrp2	neuropilin 2 isoform 2 precursor	62444554	62445103	10	-298611	12	-304653	-305048	NM_001077404	Nrp2	neuropilin 2 isoform 2 precursor
chr1	62471463	8	-278427	NM_001077404	Nrp2	neuropilin 2 isoform 2 precursor	62470936	62472000	13	-271990	12	-278032	-278427	NM_001077404	Nrp2	neuropilin 2 isoform 2 precursor
chr1	62473968	8	-275922	NM_001077404	Nrp2	neuropilin 2 isoform 2 precursor	62473647	62474287	9	-269485	12	-275527	-275922	NM_001077404	Nrp2	neuropilin 2 isoform 2 precursor
chr1	62572354	8	-177536	NM_001077404	Nrp2	neuropilin 2 isoform 2 precursor	62572047	62572655	9	-171099	12	-177141	-177536	NM_001077404	Nrp2	neuropilin 2 isoform 2 precursor
chr1	62579438	8	-170452	NM_001077404	Nrp2	neuropilin 2 isoform 2 precursor	62579288	62579592	9	-164015	12	-170057	-170452	NM_001077404	Nrp2	neuropilin 2 isoform 2 precursor
chr1	62637709	8	-112181	NM_001077404	Nrp2	neuropilin 2 isoform 2 precursor	62637282	62638156	10	-105744	12	-111786	-112181	NM_001077404	Nrp2	neuropilin 2 isoform 2 precursor
chr1	62674209	8	-75681	NM_001077404	Nrp2	neuropilin 2 isoform 2 precursor	62673958	62674472	9	-69244	12	-75286	-75681	NM_001077404	Nrp2	neuropilin 2 isoform 2 precursor
chr1	62725411	8	-24479	NM_001077404	Nrp2	neuropilin 2 isoform 2 precursor	62725049	62725793	11	-18042	12	-24084	-24479	NM_001077404	Nrp2	neuropilin 2 isoform 2 precursor
chr1	62747523	8	-2367	NM_001077404	Nrp2	neuropilin 2 isoform 2 precursor	62747149	62747893	10	4070	12	-1972	-2367	NM_001077404	Nrp2	neuropilin 2 isoform 2 precursor
chr1	62749925	20	35	NM_010939	Nrp2	neuropilin 2 isoform 3 precursor	62749439	62750420	25	6472	12	430	35	NM_010939	Nrp2	neuropilin 2 isoform 3 precursor
chr1	62771871	10	21981	NM_010939	Nrp2	neuropilin 2 isoform 3 precursor	62771539	62772236	11	28418	12	22376	21981	NM_010939	Nrp2	neuropilin 2 isoform 3 precursor
chr1	62824017	8	74127	NM_010939	Nrp2	neuropilin 2 isoform 3 precursor	62823674	62824354	8	18044	15	-6274	74127	NM_010939	Nrp2	neuropilin 2 isoform 3 precursor
chr1	62981083	10	179758	NM_001081436	Ino80d	hypothetical protein LOC227195,hypothetical protein LOC227195,	62980612	62981544	13	175110	15	150792	179758	NM_001081436	Ino80d	hypothetical protein LOC227195,hypothetical protein LOC227195,
chr1	63112472	8	48369	NM_001081436	Ino80d	hypothetical protein LOC227195,hypothetical protein LOC227195,	63112122	63112858	10	306499	15	282181	48369	NM_001081436	Ino80d	hypothetical protein LOC227195,hypothetical protein LOC227195,
chr1	63125248	9	35593	NM_001081436	Ino80d	hypothetical protein LOC227195,hypothetical protein LOC227195,	63124857	63125601	10	319275	15	294957	35593	NM_001081436	Ino80d	hypothetical protein LOC227195,hypothetical protein LOC227195,
chr1	63132184	8	28657	NM_001081436	Ino80d	hypothetical protein LOC227195,hypothetical protein LOC227195,	63131878	63132489	9	-321370	9	301893	28657	NM_001081436	Ino80d	hypothetical protein LOC227195,hypothetical protein LOC227195,
chr1	63159621	9	1220	NM_001081436	Ino80d	hypothetical protein LOC227195,hypothetical protein LOC227195,	63159105	63160117	13	-293933	9	329330	1220	NM_001081436	Ino80d	hypothetical protein LOC227195,hypothetical protein LOC227195,
chr1	63161392	14	-551	NM_001114609	Ino80d	n/a	63161125	63161693	14	-292162	9	331101	-551	NM_001114609	Ino80d	n/a
chr1	63222080	14	1316	NM_001160040	Ndufs1	n/a	63221700	63222457	18	-231474	9	-370020	1316	NM_001160040	Ndufs1	n/a
chr1	63223352	32	44	NM_001160040	Ndufs1	n/a	63222913	63223793	39	-230202	9	-368748	44	NM_001160040	Ndufs1	n/a
chr1	63270801	9	-10018	NM_146250	Gpr1	G protein-coupled receptor 1	63270373	63271255	11	-182753	9	-321299	-10018	NM_146250	Gpr1	G protein-coupled receptor 1
chr1	63319710	14	-132	NM_028673	Zdbf2	n/a	63319338	63320082	15	-133844	9	-272390	-132	NM_028673	Zdbf2	n/a
chr1	63320942	19	1100	NM_028673	Zdbf2	n/a	63320334	63321575	29	-132612	9	-271158	1100	NM_028673	Zdbf2	n/a
chr1	63350798	9	30956	NM_028673	Zdbf2	n/a	63350448	63351184	11	-102756	9	-241302	30956	NM_028673	Zdbf2	n/a
chr1	63415096	12	-77381	NM_011780	Adam23	a disintegrin and metallopeptidase domain 23,a disintegrin and metallopeptidase domain 23,a disintegrin and metallopeptidase domain 23,	63414704	63415440	15	-38458	9	-177004	-77381	NM_011780	Adam23	a disintegrin and metallopeptidase domain 23,a disintegrin and metallopeptidase domain 23,a disintegrin and metallopeptidase domain 23,
chr1	63464870	16	-27607	NM_011780	Adam23	a disintegrin and metallopeptidase domain 23,a disintegrin and metallopeptidase domain 23,a disintegrin and metallopeptidase domain 23,	63464319	63465410	25	11316	9	-127230	-27607	NM_011780	Adam23	a disintegrin and metallopeptidase domain 23,a disintegrin and metallopeptidase domain 23,a disintegrin and metallopeptidase domain 23,
chr1	63480857	12	-11620	NM_011780	Adam23	a disintegrin and metallopeptidase domain 23,a disintegrin and metallopeptidase domain 23,a disintegrin and metallopeptidase domain 23,	63480644	63481068	13	-25795	9	-111243	-11620	NM_011780	Adam23	a disintegrin and metallopeptidase domain 23,a disintegrin and metallopeptidase domain 23,a disintegrin and metallopeptidase domain 23,
chr1	63491879	9	-598	NM_011780	Adam23	a disintegrin and metallopeptidase domain 23,a disintegrin and metallopeptidase domain 23,a disintegrin and metallopeptidase domain 23,	63491530	63492274	9	-14773	9	-100221	-598	NM_011780	Adam23	a disintegrin and metallopeptidase domain 23,a disintegrin and metallopeptidase domain 23,a disintegrin and metallopeptidase domain 23,
chr1	63714167	10	19334	NM_001081658	Dytn	dystrotelin	63713793	63714537	12	-63021	49	122067	19334	NM_001081658	Dytn	dystrotelin
chr1	63777029	107	-137	NM_029696	Mdh1b	malate dehydrogenase 1B, NAD (soluble)	63776628	63777372	107	-159	49	184929	-137	NM_029696	Mdh1b	malate dehydrogenase 1B, NAD (soluble)
chr1	63841571	8	64373	NM_172422	Fastkd2	FAST kinase domains 2,FAST kinase domains 2,	63841306	63841853	9	64383	49	249471	64373	NM_172422	Fastkd2	FAST kinase domains 2,FAST kinase domains 2,
chr1	63855364	33	78166	NM_172422	Fastkd2	FAST kinase domains 2,FAST kinase domains 2,	63854957	63855769	37	78176	49	263264	78166	NM_172422	Fastkd2	FAST kinase domains 2,FAST kinase domains 2,
chr1	63862266	8	85068	NM_172422	Fastkd2	FAST kinase domains 2,FAST kinase domains 2,	63861886	63862630	9	85078	49	270166	85068	NM_172422	Fastkd2	FAST kinase domains 2,FAST kinase domains 2,
chr1	63895121	8	117923	NM_172422	Fastkd2	FAST kinase domains 2,FAST kinase domains 2,	63894605	63895657	14	117933	49	-272453	117923	NM_172422	Fastkd2	FAST kinase domains 2,FAST kinase domains 2,
chr1	63897482	22	120284	NM_172422	Fastkd2	FAST kinase domains 2,FAST kinase domains 2,	63896991	63897985	28	120294	49	-270092	120284	NM_172422	Fastkd2	FAST kinase domains 2,FAST kinase domains 2,
chr1	63949916	24	172718	NM_172422	Fastkd2	FAST kinase domains 2,FAST kinase domains 2,	63949527	63950323	28	-100545	11	-217658	172718	NM_172422	Fastkd2	FAST kinase domains 2,FAST kinase domains 2,
chr1	64011958	12	156005	NM_033563	Klf7	Kruppel-like factor 7 (ubiquitous),Kruppel-like factor 7 (ubiquitous),Kruppel-like factor 7 (ubiquitous),	64011591	64012335	13	-38503	11	-155616	156005	NM_033563	Klf7	Kruppel-like factor 7 (ubiquitous),Kruppel-like factor 7 (ubiquitous),Kruppel-like factor 7 (ubiquitous),
chr1	64023784	9	144179	NM_033563	Klf7	Kruppel-like factor 7 (ubiquitous),Kruppel-like factor 7 (ubiquitous),Kruppel-like factor 7 (ubiquitous),	64023406	64024163	12	-26677	11	-143790	144179	NM_033563	Klf7	Kruppel-like factor 7 (ubiquitous),Kruppel-like factor 7 (ubiquitous),Kruppel-like factor 7 (ubiquitous),
chr1	64042317	8	125646	NM_033563	Klf7	Kruppel-like factor 7 (ubiquitous),Kruppel-like factor 7 (ubiquitous),Kruppel-like factor 7 (ubiquitous),	64041941	64042685	11	-8144	11	-125257	125646	NM_033563	Klf7	Kruppel-like factor 7 (ubiquitous),Kruppel-like factor 7 (ubiquitous),Kruppel-like factor 7 (ubiquitous),
chr1	64046202	12	121761	NM_033563	Klf7	Kruppel-like factor 7 (ubiquitous),Kruppel-like factor 7 (ubiquitous),Kruppel-like factor 7 (ubiquitous),	64046048	64046352	13	-4259	11	-121372	121761	NM_033563	Klf7	Kruppel-like factor 7 (ubiquitous),Kruppel-like factor 7 (ubiquitous),Kruppel-like factor 7 (ubiquitous),
chr1	64079268	8	88695	NM_033563	Klf7	Kruppel-like factor 7 (ubiquitous),Kruppel-like factor 7 (ubiquitous),Kruppel-like factor 7 (ubiquitous),	64078918	64079662	10	28807	11	-88306	88695	NM_033563	Klf7	Kruppel-like factor 7 (ubiquitous),Kruppel-like factor 7 (ubiquitous),Kruppel-like factor 7 (ubiquitous),
chr1	64107411	12	60552	NM_033563	Klf7	Kruppel-like factor 7 (ubiquitous),Kruppel-like factor 7 (ubiquitous),Kruppel-like factor 7 (ubiquitous),	64107033	64107777	15	56950	11	-60163	60552	NM_033563	Klf7	Kruppel-like factor 7 (ubiquitous),Kruppel-like factor 7 (ubiquitous),Kruppel-like factor 7 (ubiquitous),
chr1	64113622	17	54341	NM_033563	Klf7	Kruppel-like factor 7 (ubiquitous),Kruppel-like factor 7 (ubiquitous),Kruppel-like factor 7 (ubiquitous),	64113241	64113985	18	63161	11	-53952	54341	NM_033563	Klf7	Kruppel-like factor 7 (ubiquitous),Kruppel-like factor 7 (ubiquitous),Kruppel-like factor 7 (ubiquitous),
chr1	64125257	8	42706	NM_033563	Klf7	Kruppel-like factor 7 (ubiquitous),Kruppel-like factor 7 (ubiquitous),Kruppel-like factor 7 (ubiquitous),	64124977	64125543	9	74796	11	-42317	42706	NM_033563	Klf7	Kruppel-like factor 7 (ubiquitous),Kruppel-like factor 7 (ubiquitous),Kruppel-like factor 7 (ubiquitous),
chr1	64161261	10	6702	NM_033563	Klf7	Kruppel-like factor 7 (ubiquitous),Kruppel-like factor 7 (ubiquitous),Kruppel-like factor 7 (ubiquitous),	64161034	64161493	11	110800	11	-6313	6702	NM_033563	Klf7	Kruppel-like factor 7 (ubiquitous),Kruppel-like factor 7 (ubiquitous),Kruppel-like factor 7 (ubiquitous),
chr1	64163619	12	4344	NM_033563	Klf7	Kruppel-like factor 7 (ubiquitous),Kruppel-like factor 7 (ubiquitous),Kruppel-like factor 7 (ubiquitous),	64163249	64163993	15	113158	11	-3955	4344	NM_033563	Klf7	Kruppel-like factor 7 (ubiquitous),Kruppel-like factor 7 (ubiquitous),Kruppel-like factor 7 (ubiquitous),
chr1	64164450	8	3513	NM_033563	Klf7	Kruppel-like factor 7 (ubiquitous),Kruppel-like factor 7 (ubiquitous),Kruppel-like factor 7 (ubiquitous),	64164078	64164822	10	113989	11	-3124	3513	NM_033563	Klf7	Kruppel-like factor 7 (ubiquitous),Kruppel-like factor 7 (ubiquitous),Kruppel-like factor 7 (ubiquitous),
chr1	64165539	17	2424	NM_033563	Klf7	Kruppel-like factor 7 (ubiquitous),Kruppel-like factor 7 (ubiquitous),Kruppel-like factor 7 (ubiquitous),	64165076	64165993	21	115078	11	-2035	2424	NM_033563	Klf7	Kruppel-like factor 7 (ubiquitous),Kruppel-like factor 7 (ubiquitous),Kruppel-like factor 7 (ubiquitous),
chr1	64168415	40	-452	NM_033563	Klf7	Kruppel-like factor 7 (ubiquitous),Kruppel-like factor 7 (ubiquitous),Kruppel-like factor 7 (ubiquitous),	64167809	64168956	64	117954	11	841	-452	NM_033563	Klf7	Kruppel-like factor 7 (ubiquitous),Kruppel-like factor 7 (ubiquitous),Kruppel-like factor 7 (ubiquitous),
chr1	64180853	9	-12890	NM_033563	Klf7	Kruppel-like factor 7 (ubiquitous),Kruppel-like factor 7 (ubiquitous),Kruppel-like factor 7 (ubiquitous),	64180532	64181276	10	130392	11	13279	-12890	NM_033563	Klf7	Kruppel-like factor 7 (ubiquitous),Kruppel-like factor 7 (ubiquitous),Kruppel-like factor 7 (ubiquitous),
chr1	64324802	8	-156839	NM_033563	Klf7	Kruppel-like factor 7 (ubiquitous),Kruppel-like factor 7 (ubiquitous),Kruppel-like factor 7 (ubiquitous),	64324465	64325175	9	-10704	14	22171	-156839	NM_033563	Klf7	Kruppel-like factor 7 (ubiquitous),Kruppel-like factor 7 (ubiquitous),Kruppel-like factor 7 (ubiquitous),
chr1	64334943	10	-166980	NM_033563	Klf7	Kruppel-like factor 7 (ubiquitous),Kruppel-like factor 7 (ubiquitous),Kruppel-like factor 7 (ubiquitous),	64334785	64335103	10	-563	14	32312	-166980	NM_033563	Klf7	Kruppel-like factor 7 (ubiquitous),Kruppel-like factor 7 (ubiquitous),Kruppel-like factor 7 (ubiquitous),
chr1	64364693	8	-196730	NM_033563	Klf7	Kruppel-like factor 7 (ubiquitous),Kruppel-like factor 7 (ubiquitous),Kruppel-like factor 7 (ubiquitous),	64364479	64364911	9	29187	14	62062	-196730	NM_033563	Klf7	Kruppel-like factor 7 (ubiquitous),Kruppel-like factor 7 (ubiquitous),Kruppel-like factor 7 (ubiquitous),
chr1	64384346	9	-195031	NM_133828	Creb1	cAMP responsive element binding protein 1,cAMP responsive element binding protein 1,	64383990	64384734	10	48840	14	81715	-195031	NM_133828	Creb1	cAMP responsive element binding protein 1,cAMP responsive element binding protein 1,
chr1	64399389	10	-179988	NM_133828	Creb1	cAMP responsive element binding protein 1,cAMP responsive element binding protein 1,	64399033	64399769	12	63883	14	96758	-179988	NM_133828	Creb1	cAMP responsive element binding protein 1,cAMP responsive element binding protein 1,
chr1	64413723	9	-165654	NM_133828	Creb1	cAMP responsive element binding protein 1,cAMP responsive element binding protein 1,	64413318	64414092	12	78217	14	111092	-165654	NM_133828	Creb1	cAMP responsive element binding protein 1,cAMP responsive element binding protein 1,
chr1	64489577	8	-89800	NM_133828	Creb1	cAMP responsive element binding protein 1,cAMP responsive element binding protein 1,	64489215	64489959	9	-90058	19	186946	-89800	NM_133828	Creb1	cAMP responsive element binding protein 1,cAMP responsive element binding protein 1,
chr1	64490814	11	-88563	NM_133828	Creb1	cAMP responsive element binding protein 1,cAMP responsive element binding protein 1,	64490378	64491249	14	-88821	19	188183	-88563	NM_133828	Creb1	cAMP responsive element binding protein 1,cAMP responsive element binding protein 1,
chr1	64579490	275	113	NM_009952	Creb1	cAMP responsive element binding protein 1	64579057	64579906	289	-145	19	-157238	113	NM_009952	Creb1	cAMP responsive element binding protein 1
chr1	64646011	11	17731	NM_025964	Fam119a	hypothetical protein LOC67099,hypothetical protein LOC67099,	64645366	64646592	20	66376	19	-90717	17731	NM_025964	Fam119a	hypothetical protein LOC67099,hypothetical protein LOC67099,
chr1	64648707	8	15035	NM_025964	Fam119a	hypothetical protein LOC67099,hypothetical protein LOC67099,	64648518	64648881	9	69072	19	-88021	15035	NM_025964	Fam119a	hypothetical protein LOC67099,hypothetical protein LOC67099,
chr1	64649492	8	14250	NM_025964	Fam119a	hypothetical protein LOC67099,hypothetical protein LOC67099,	64649365	64649631	9	69857	19	-87236	14250	NM_025964	Fam119a	hypothetical protein LOC67099,hypothetical protein LOC67099,
chr1	64672706	8	-8964	NM_025964	Fam119a	hypothetical protein LOC67099,hypothetical protein LOC67099,	64672418	64673014	9	-65213	10	-64022	-8964	NM_025964	Fam119a	hypothetical protein LOC67099,hypothetical protein LOC67099,
chr1	64737207	90	-711	NM_001097644	Ccnyl1	cyclin Y-like 1	64736810	64737584	100	-712	10	479	-711	NM_001097644	Ccnyl1	cyclin Y-like 1
chr1	64776865	12	7459	NM_022721	Fzd5	frizzled 5 precursor	64776515	64777246	13	38946	10	-5611	7459	NM_022721	Fzd5	frizzled 5 precursor
chr1	64783401	24	923	NM_022721	Fzd5	frizzled 5 precursor	64782073	64784800	72	45482	10	925	923	NM_022721	Fzd5	frizzled 5 precursor
chr1	64836685	9	-52361	NM_001042659	Fzd5	frizzled 5 precursor	64836339	64837083	12	98766	10	54209	-52361	NM_001042659	Fzd5	frizzled 5 precursor
chr1	64892337	8	-108013	NM_001042659	Fzd5	frizzled 5 precursor	64891957	64892701	10	154418	10	-43068	-108013	NM_001042659	Fzd5	frizzled 5 precursor
chr1	64935099	16	68299	NM_001039493	Plekhm3	hypothetical protein LOC241075,hypothetical protein LOC241075,	64934824	64935385	17	197180	10	-306	68299	NM_001039493	Plekhm3	hypothetical protein LOC241075,hypothetical protein LOC241075,
chr1	64939804	10	63594	NM_001039493	Plekhm3	hypothetical protein LOC241075,hypothetical protein LOC241075,	64939196	64940446	17	201885	10	4399	63594	NM_001039493	Plekhm3	hypothetical protein LOC241075,hypothetical protein LOC241075,
chr1	64958191	8	45207	NM_001039493	Plekhm3	hypothetical protein LOC241075,hypothetical protein LOC241075,	64958020	64958372	9	220272	10	22786	45207	NM_001039493	Plekhm3	hypothetical protein LOC241075,hypothetical protein LOC241075,
chr1	65003000	13	398	NM_001039493	Plekhm3	hypothetical protein LOC241075,hypothetical protein LOC241075,	65002510	65003458	17	265081	10	67595	398	NM_001039493	Plekhm3	hypothetical protein LOC241075,hypothetical protein LOC241075,
chr1	65069263	9	10059	NM_027582	4921521F21Rik	hypothetical protein LOC70861,hypothetical protein LOC70861,	65068899	65069635	9	331344	10	133858	10059	NM_027582	4921521F21Rik	hypothetical protein LOC70861,hypothetical protein LOC70861,
chr1	65126419	9	2422	NM_144761	Crygb	crystallin, gamma B	65126022	65126758	9	-297620	11	-106986	2422	NM_144761	Crygb	crystallin, gamma B
chr1	65159044	10	-9107	NM_007774	Cryga	crystallin, gamma A	65158678	65159441	13	-264995	11	-74361	-9107	NM_007774	Cryga	crystallin, gamma A
chr1	65225964	17	-248	NM_010497	Idh1	isocitrate dehydrogenase 1 (NADP+), soluble	65225550	65226374	21	-198075	11	-7441	-248	NM_010497	Idh1	isocitrate dehydrogenase 1 (NADP+), soluble
chr1	65233257	15	0	NM_011086	Pikfyve	1-phosphatidylinositol-4-phosphate 5-kinase,1-phosphatidylinositol-4-phosphate 5-kinase,	65232735	65233806	19	-190782	11	-148	0	NM_011086	Pikfyve	1-phosphatidylinositol-4-phosphate 5-kinase,1-phosphatidylinositol-4-phosphate 5-kinase,
chr1	65270114	9	36856	NM_011086	Pikfyve	1-phosphatidylinositol-4-phosphate 5-kinase,1-phosphatidylinositol-4-phosphate 5-kinase,	65269733	65270477	10	-153925	11	36709	36856	NM_011086	Pikfyve	1-phosphatidylinositol-4-phosphate 5-kinase,1-phosphatidylinositol-4-phosphate 5-kinase,
chr1	65468189	25	110359	NM_139270	Pth2r	parathyroid hormone receptor 2	65467761	65468505	25	44150	11	234784	110359	NM_139270	Pth2r	parathyroid hormone receptor 2
chr1	65849777	8	-123318	NM_027010	Crygf	crystallin, gamma F	65849446	65850190	9	-373277	13	616372	-123318	NM_027010	Crygf	crystallin, gamma F
chr1	66109208	11	-112694	NM_001039934	Mtap2	microtubule-associated protein 2 isoform 1	66108797	66109541	12	-113846	13	875803	-112694	NM_001039934	Mtap2	microtubule-associated protein 2 isoform 1
chr1	66117621	14	-104281	NM_001039934	Mtap2	microtubule-associated protein 2 isoform 1	66117496	66117746	15	-105433	13	884216	-104281	NM_001039934	Mtap2	microtubule-associated protein 2 isoform 1
chr1	66222368	10	466	NM_008632	Mtap2	microtubule-associated protein 2 isoform 2,microtubule-associated protein 2 isoform 2,microtubule-associated protein 2 isoform 2,microtubule-associated protein 2 isoform 2,	66221970	66222714	12	-686	13	988963	466	NM_008632	Mtap2	microtubule-associated protein 2 isoform 2,microtubule-associated protein 2 isoform 2,microtubule-associated protein 2 isoform 2,microtubule-associated protein 2 isoform 2,
chr1	66224459	11	2557	NM_008632	Mtap2	microtubule-associated protein 2 isoform 2,microtubule-associated protein 2 isoform 2,microtubule-associated protein 2 isoform 2,microtubule-associated protein 2 isoform 2,	66224081	66224833	15	1405	13	991054	2557	NM_008632	Mtap2	microtubule-associated protein 2 isoform 2,microtubule-associated protein 2 isoform 2,microtubule-associated protein 2 isoform 2,microtubule-associated protein 2 isoform 2,
chr1	66292874	8	70972	NM_008632	Mtap2	microtubule-associated protein 2 isoform 2,microtubule-associated protein 2 isoform 2,microtubule-associated protein 2 isoform 2,microtubule-associated protein 2 isoform 2,	66292655	66293094	9	69820	13	1059469	70972	NM_008632	Mtap2	microtubule-associated protein 2 isoform 2,microtubule-associated protein 2 isoform 2,microtubule-associated protein 2 isoform 2,microtubule-associated protein 2 isoform 2,
chr1	66348791	8	126889	NM_008632	Mtap2	microtubule-associated protein 2 isoform 2,microtubule-associated protein 2 isoform 2,microtubule-associated protein 2 isoform 2,microtubule-associated protein 2 isoform 2,	66348529	66349074	9	125737	13	1115386	126889	NM_008632	Mtap2	microtubule-associated protein 2 isoform 2,microtubule-associated protein 2 isoform 2,microtubule-associated protein 2 isoform 2,microtubule-associated protein 2 isoform 2,
chr1	66355351	8	133449	NM_008632	Mtap2	microtubule-associated protein 2 isoform 2,microtubule-associated protein 2 isoform 2,microtubule-associated protein 2 isoform 2,microtubule-associated protein 2 isoform 2,	66354968	66355704	10	132297	13	1121946	133449	NM_008632	Mtap2	microtubule-associated protein 2 isoform 2,microtubule-associated protein 2 isoform 2,microtubule-associated protein 2 isoform 2,microtubule-associated protein 2 isoform 2,
chr1	66386419	10	-128601	NM_175510	Unc80	n/a	66386223	66386610	11	163365	13	1153014	-128601	NM_175510	Unc80	n/a
chr1	66387547	12	-127473	NM_175510	Unc80	n/a	66387357	66387748	13	164493	13	1154142	-127473	NM_175510	Unc80	n/a
chr1	66433646	10	-81374	NM_175510	Unc80	n/a	66433280	66434024	12	210592	13	1200241	-81374	NM_175510	Unc80	n/a
chr1	66459955	9	-55065	NM_175510	Unc80	n/a	66459574	66460318	11	236901	13	1226550	-55065	NM_175510	Unc80	n/a
chr1	66460805	8	-54215	NM_175510	Unc80	n/a	66460350	66461296	14	237751	13	1227400	-54215	NM_175510	Unc80	n/a
chr1	66515752	10	732	NM_175510	Unc80	n/a	66515325	66516190	12	292698	13	1282347	732	NM_175510	Unc80	n/a
chr1	66539834	9	24814	NM_175510	Unc80	n/a	66539503	66540239	10	316780	13	1306429	24814	NM_175510	Unc80	n/a
chr1	66553324	8	38304	NM_175510	Unc80	n/a	66552944	66553679	9	330270	13	1319919	38304	NM_175510	Unc80	n/a
chr1	66556421	11	41401	NM_175510	Unc80	n/a	66555996	66556843	14	333367	13	1323016	41401	NM_175510	Unc80	n/a
chr1	66679192	8	-68274	NM_025683	Rpe	ribulose-5-phosphate-3-epimerase,ribulose-5-phosphate-3-epimerase,	66678996	66679401	9	456138	13	1445787	-68274	NM_025683	Rpe	ribulose-5-phosphate-3-epimerase,ribulose-5-phosphate-3-epimerase,
chr1	66747207	61	-259	NM_025683	Rpe	ribulose-5-phosphate-3-epimerase,ribulose-5-phosphate-3-epimerase,	66746816	66747560	63	524153	13	1513802	-259	NM_025683	Rpe	ribulose-5-phosphate-3-epimerase,ribulose-5-phosphate-3-epimerase,
chr1	66819123	11	45046	NM_001122738	1110028C15Rik	n/a	66818773	66819509	12	596069	13	1585718	45046	NM_001122738	1110028C15Rik	n/a
chr1	66862569	16	1600	NM_001122738	1110028C15Rik	n/a	66862196	66862895	17	639515	13	1629164	1600	NM_001122738	1110028C15Rik	n/a
chr1	66864505	18	-336	NM_177645	1110028C15Rik	hypothetical protein LOC68691,hypothetical protein LOC68691,hypothetical protein LOC68691,hypothetical protein LOC68691,hypothetical protein LOC68691,	66864134	66864855	19	641451	13	1631100	-336	NM_177645	1110028C15Rik	hypothetical protein LOC68691,hypothetical protein LOC68691,hypothetical protein LOC68691,hypothetical protein LOC68691,hypothetical protein LOC68691,
chr1	66866736	8	-2567	NM_177645	1110028C15Rik	hypothetical protein LOC68691,hypothetical protein LOC68691,hypothetical protein LOC68691,hypothetical protein LOC68691,hypothetical protein LOC68691,	66866351	66867086	9	643682	13	1633331	-2567	NM_177645	1110028C15Rik	hypothetical protein LOC68691,hypothetical protein LOC68691,hypothetical protein LOC68691,hypothetical protein LOC68691,hypothetical protein LOC68691,
chr1	66903464	8	6377	NM_007381	Acadl	acyl-Coenzyme A dehydrogenase, long-chain	66903272	66903659	9	680410	13	1670059	6377	NM_007381	Acadl	acyl-Coenzyme A dehydrogenase, long-chain
chr1	66994519	9	-2889	NM_021285	Myl1	myosin, light polypeptide 1	66994152	66994888	10	771465	13	1761114	-2889	NM_021285	Myl1	myosin, light polypeptide 1
chr1	67085498	53	-59	NM_021295	Lancl1	LanC (bacterial lantibiotic synthetase component,LanC (bacterial lantibiotic synthetase component,LanC (bacterial lantibiotic synthetase component,	67085138	67085882	55	862444	13	1852093	-59	NM_021295	Lancl1	LanC (bacterial lantibiotic synthetase component,LanC (bacterial lantibiotic synthetase component,LanC (bacterial lantibiotic synthetase component,
chr1	67108073	10	-22634	NM_021295	Lancl1	LanC (bacterial lantibiotic synthetase component,LanC (bacterial lantibiotic synthetase component,LanC (bacterial lantibiotic synthetase component,	67107693	67108437	12	885019	13	1874668	-22634	NM_021295	Lancl1	LanC (bacterial lantibiotic synthetase component,LanC (bacterial lantibiotic synthetase component,LanC (bacterial lantibiotic synthetase component,
chr1	67190893	10	21254	NM_001080809	Cps1	carbamoyl-phosphate synthetase 1	67190547	67191283	11	967839	13	1957488	21254	NM_001080809	Cps1	carbamoyl-phosphate synthetase 1
chr1	67687080	10	517441	NM_001080809	Cps1	carbamoyl-phosphate synthetase 1	67686693	67687429	11	1464026	13	-1465609	517441	NM_001080809	Cps1	carbamoyl-phosphate synthetase 1
chr1	68189926	8	964707	NM_010154	Erbb4	v-erb-a erythroblastic leukemia viral oncogene	68189707	68190137	9	1966872	13	-962763	964707	NM_010154	Erbb4	v-erb-a erythroblastic leukemia viral oncogene
chr1	68498570	10	656063	NM_010154	Erbb4	v-erb-a erythroblastic leukemia viral oncogene	68498209	68498945	12	2275516	13	-654119	656063	NM_010154	Erbb4	v-erb-a erythroblastic leukemia viral oncogene
chr1	68643821	8	510812	NM_010154	Erbb4	v-erb-a erythroblastic leukemia viral oncogene	68643588	68644059	9	2420767	13	-508868	510812	NM_010154	Erbb4	v-erb-a erythroblastic leukemia viral oncogene
chr1	68812355	8	342278	NM_010154	Erbb4	v-erb-a erythroblastic leukemia viral oncogene	68812075	68812637	9	-2507623	14	-340334	342278	NM_010154	Erbb4	v-erb-a erythroblastic leukemia viral oncogene
chr1	68920458	9	234175	NM_010154	Erbb4	v-erb-a erythroblastic leukemia viral oncogene	68920060	68920796	10	-2399520	14	-232231	234175	NM_010154	Erbb4	v-erb-a erythroblastic leukemia viral oncogene
chr1	68923438	8	231195	NM_010154	Erbb4	v-erb-a erythroblastic leukemia viral oncogene	68923259	68923619	9	-2396540	14	-229251	231195	NM_010154	Erbb4	v-erb-a erythroblastic leukemia viral oncogene
chr1	68954125	8	200508	NM_010154	Erbb4	v-erb-a erythroblastic leukemia viral oncogene	68953874	68954411	9	-2365853	14	-198564	200508	NM_010154	Erbb4	v-erb-a erythroblastic leukemia viral oncogene
chr1	69185544	8	-30911	NM_010154	Erbb4	v-erb-a erythroblastic leukemia viral oncogene	69185173	69185909	11	-2134434	14	32855	-30911	NM_010154	Erbb4	v-erb-a erythroblastic leukemia viral oncogene
chr1	69584562	8	147972	NM_011770	Ikzf2	helios	69584377	69584745	9	-1735416	14	431873	147972	NM_011770	Ikzf2	helios
chr1	69755633	12	-23099	NM_011770	Ikzf2	helios	69755249	69755971	13	-1564345	14	602944	-23099	NM_011770	Ikzf2	helios
chr1	70105859	8	107656	NM_025728	Spag16	sperm associated antigen 16 isoform 2	70105635	70106071	9	-1214119	14	-822215	107656	NM_025728	Spag16	sperm associated antigen 16 isoform 2
chr1	70684002	8	-88286	NM_177164	Vwc2l	hypothetical protein LOC320460,hypothetical protein LOC320460,	70683701	70684317	9	-635976	14	-244072	-88286	NM_177164	Vwc2l	hypothetical protein LOC320460,hypothetical protein LOC320460,
chr1	70743027	8	-29261	NM_177164	Vwc2l	hypothetical protein LOC320460,hypothetical protein LOC320460,	70742662	70743398	11	-576951	14	-185047	-29261	NM_177164	Vwc2l	hypothetical protein LOC320460,hypothetical protein LOC320460,
chr1	70873514	9	101226	NM_177164	Vwc2l	hypothetical protein LOC320460,hypothetical protein LOC320460,	70873141	70873877	10	-446464	14	-54560	101226	NM_177164	Vwc2l	hypothetical protein LOC320460,hypothetical protein LOC320460,
chr1	70908164	8	135876	NM_177164	Vwc2l	hypothetical protein LOC320460,hypothetical protein LOC320460,	70908117	70908214	9	-411814	14	-19910	135876	NM_177164	Vwc2l	hypothetical protein LOC320460,hypothetical protein LOC320460,
chr1	70942414	8	170126	NM_177164	Vwc2l	hypothetical protein LOC320460,hypothetical protein LOC320460,	70942157	70942671	9	-377564	14	14340	170126	NM_177164	Vwc2l	hypothetical protein LOC320460,hypothetical protein LOC320460,
chr1	71063509	19	86037	NM_007525	Bard1	BRCA1 associated RING domain 1	71063173	71063917	20	-256469	14	135435	86037	NM_007525	Bard1	BRCA1 associated RING domain 1
chr1	71077747	12	71799	NM_007525	Bard1	BRCA1 associated RING domain 1	71077406	71078142	15	-242231	14	149673	71799	NM_007525	Bard1	BRCA1 associated RING domain 1
chr1	71148965	14	581	NM_007525	Bard1	BRCA1 associated RING domain 1	71148507	71149421	18	-171013	14	220891	581	NM_007525	Bard1	BRCA1 associated RING domain 1
chr1	71252899	11	-103353	NM_007525	Bard1	BRCA1 associated RING domain 1	71252486	71253230	12	-67079	14	324825	-103353	NM_007525	Bard1	BRCA1 associated RING domain 1
chr1	71310472	8	151012	NM_175210	Abca12	n/a	71310109	71310839	9	-9506	14	382398	151012	NM_175210	Abca12	n/a
chr1	71504749	14	-43265	NM_175210	Abca12	n/a	71504507	71504982	15	184771	14	576675	-43265	NM_175210	Abca12	n/a
chr1	71603834	15	105	NM_026195	Atic	5-aminoimidazole-4-carboxamide ribonucleotide,5-aminoimidazole-4-carboxamide ribonucleotide,	71603474	71604218	16	283856	14	675760	105	NM_026195	Atic	5-aminoimidazole-4-carboxamide ribonucleotide,5-aminoimidazole-4-carboxamide ribonucleotide,
chr1	71632019	22	28290	NM_026195	Atic	5-aminoimidazole-4-carboxamide ribonucleotide,5-aminoimidazole-4-carboxamide ribonucleotide,	71631629	71632362	23	312041	14	703945	28290	NM_026195	Atic	5-aminoimidazole-4-carboxamide ribonucleotide,5-aminoimidazole-4-carboxamide ribonucleotide,
chr1	71636934	11	33205	NM_026195	Atic	5-aminoimidazole-4-carboxamide ribonucleotide,5-aminoimidazole-4-carboxamide ribonucleotide,	71636587	71637354	14	316956	14	708860	33205	NM_026195	Atic	5-aminoimidazole-4-carboxamide ribonucleotide,5-aminoimidazole-4-carboxamide ribonucleotide,
chr1	71644226	12	40497	NM_026195	Atic	5-aminoimidazole-4-carboxamide ribonucleotide,5-aminoimidazole-4-carboxamide ribonucleotide,	71644025	71644412	12	324248	14	716152	40497	NM_026195	Atic	5-aminoimidazole-4-carboxamide ribonucleotide,5-aminoimidazole-4-carboxamide ribonucleotide,
chr1	71825595	9	-125850	NM_010233	Fn1	fibronectin 1,fibronectin 1,fibronectin 1,fibronectin 1,fibronectin 1,fibronectin 1,fibronectin 1,	71825188	71825924	10	505617	14	897521	-125850	NM_010233	Fn1	fibronectin 1,fibronectin 1,fibronectin 1,fibronectin 1,fibronectin 1,fibronectin 1,fibronectin 1,
chr1	71902096	10	-202351	NM_010233	Fn1	fibronectin 1,fibronectin 1,fibronectin 1,fibronectin 1,fibronectin 1,fibronectin 1,fibronectin 1,	71901706	71902442	11	582118	14	974022	-202351	NM_010233	Fn1	fibronectin 1,fibronectin 1,fibronectin 1,fibronectin 1,fibronectin 1,fibronectin 1,fibronectin 1,
chr1	72107166	8	151715	NM_001005423	Mreg	melanoregulin	72106923	72107411	9	-523147	13	1179092	151715	NM_001005423	Mreg	melanoregulin
chr1	72258212	13	669	NM_001005423	Mreg	melanoregulin	72257609	72258786	21	-372101	13	1330138	669	NM_001005423	Mreg	melanoregulin
chr1	72261484	8	-2603	NM_001005423	Mreg	melanoregulin	72261290	72261671	9	-368829	13	1333410	-2603	NM_001005423	Mreg	melanoregulin
chr1	72272633	9	-13752	NM_001005423	Mreg	melanoregulin	72272295	72273031	10	-357680	13	1344559	-13752	NM_001005423	Mreg	melanoregulin
chr1	72301406	17	29482	NM_023523	Pecr	peroxisomal trans 2-enoyl CoA reductase,peroxisomal trans 2-enoyl CoA reductase,	72300977	72301797	19	-328907	13	1373332	29482	NM_023523	Pecr	peroxisomal trans 2-enoyl CoA reductase,peroxisomal trans 2-enoyl CoA reductase,
chr1	72330945	8	0	NM_175564	Tmem169	hypothetical protein LOC271711	72330556	72331326	10	-299368	13	1402871	0	NM_175564	Tmem169	hypothetical protein LOC271711
chr1	72347328	9	-6666	NM_009533	Xrcc5	X-ray repair complementing defective repair in,X-ray repair complementing defective repair in,	72346961	72347705	9	-282985	13	1419254	-6666	NM_009533	Xrcc5	X-ray repair complementing defective repair in,X-ray repair complementing defective repair in,
chr1	72354278	11	284	NM_009533	Xrcc5	X-ray repair complementing defective repair in,X-ray repair complementing defective repair in,	72353947	72354691	12	-276035	13	1426204	284	NM_009533	Xrcc5	X-ray repair complementing defective repair in,X-ray repair complementing defective repair in,
chr1	72419482	25	65488	NM_009533	Xrcc5	X-ray repair complementing defective repair in,X-ray repair complementing defective repair in,	72419144	72419888	26	-210831	13	1491408	65488	NM_009533	Xrcc5	X-ray repair complementing defective repair in,X-ray repair complementing defective repair in,
chr1	72425999	9	72005	NM_009533	Xrcc5	X-ray repair complementing defective repair in,X-ray repair complementing defective repair in,	72425614	72426377	12	-204314	13	1497925	72005	NM_009533	Xrcc5	X-ray repair complementing defective repair in,X-ray repair complementing defective repair in,
chr1	72466188	9	112194	NM_009533	Xrcc5	X-ray repair complementing defective repair in,X-ray repair complementing defective repair in,	72465709	72466687	13	-164125	13	-1522598	112194	NM_009533	Xrcc5	X-ray repair complementing defective repair in,X-ray repair complementing defective repair in,
chr1	72501976	8	81162	NM_001045533	2012-03-04	membrane-associated ring finger (C3HC4) 4	72501610	72502354	11	-128337	13	-1486810	81162	NM_001045533	2012-03-04	membrane-associated ring finger (C3HC4) 4
chr1	72583558	57	-420	NM_001045533	2012-03-04	membrane-associated ring finger (C3HC4) 4	72583160	72583961	71	-46755	13	-1405228	-420	NM_001045533	2012-03-04	membrane-associated ring finger (C3HC4) 4
chr1	72587107	9	-3969	NM_001045533	2012-03-04	membrane-associated ring finger (C3HC4) 4	72586740	72587484	9	-43206	13	-1401679	-3969	NM_001045533	2012-03-04	membrane-associated ring finger (C3HC4) 4
chr1	72624320	12	-5504	NM_018817	Smarcal1	Swi/SNF related matrix associated, actin,Swi/SNF related matrix associated, actin,Swi/SNF related matrix associated, actin,Swi/SNF related matrix associated, actin,	72623925	72624669	14	-5993	13	-1364466	-5504	NM_018817	Smarcal1	Swi/SNF related matrix associated, actin,Swi/SNF related matrix associated, actin,Swi/SNF related matrix associated, actin,Swi/SNF related matrix associated, actin,
chr1	72625271	11	-4553	NM_018817	Smarcal1	Swi/SNF related matrix associated, actin,Swi/SNF related matrix associated, actin,Swi/SNF related matrix associated, actin,Swi/SNF related matrix associated, actin,	72624877	72625679	14	-5042	13	-1363515	-4553	NM_018817	Smarcal1	Swi/SNF related matrix associated, actin,Swi/SNF related matrix associated, actin,Swi/SNF related matrix associated, actin,Swi/SNF related matrix associated, actin,
chr1	72629894	69	70	NM_018817	Smarcal1	Swi/SNF related matrix associated, actin,Swi/SNF related matrix associated, actin,Swi/SNF related matrix associated, actin,Swi/SNF related matrix associated, actin,	72629550	72630294	71	-419	13	-1358892	70	NM_018817	Smarcal1	Swi/SNF related matrix associated, actin,Swi/SNF related matrix associated, actin,Swi/SNF related matrix associated, actin,Swi/SNF related matrix associated, actin,
chr1	72640273	17	10449	NM_018817	Smarcal1	Swi/SNF related matrix associated, actin,Swi/SNF related matrix associated, actin,Swi/SNF related matrix associated, actin,Swi/SNF related matrix associated, actin,	72639938	72640682	18	9960	13	-1348513	10449	NM_018817	Smarcal1	Swi/SNF related matrix associated, actin,Swi/SNF related matrix associated, actin,Swi/SNF related matrix associated, actin,Swi/SNF related matrix associated, actin,
chr1	72687728	14	57904	NM_018817	Smarcal1	Swi/SNF related matrix associated, actin,Swi/SNF related matrix associated, actin,Swi/SNF related matrix associated, actin,Swi/SNF related matrix associated, actin,	72687382	72688118	15	57415	13	-1301058	57904	NM_018817	Smarcal1	Swi/SNF related matrix associated, actin,Swi/SNF related matrix associated, actin,Swi/SNF related matrix associated, actin,Swi/SNF related matrix associated, actin,
chr1	72757662	25	-171	NM_009084	Rpl37a	ribosomal protein L37a	72757252	72757996	26	-273	11	-1231124	-171	NM_009084	Rpl37a	ribosomal protein L37a
chr1	72918463	10	2976	NM_010518	Igfbp5	insulin-like growth factor binding protein 5	72918094	72918830	11	125766	10	-1070323	2976	NM_010518	Igfbp5	insulin-like growth factor binding protein 5
chr1	72921636	16	-197	NM_010518	Igfbp5	insulin-like growth factor binding protein 5	72921283	72922019	17	128939	10	-1067150	-197	NM_010518	Igfbp5	insulin-like growth factor binding protein 5
chr1	73049041	8	13432	NM_009407	Tnp1	transition protein 1	73048664	73049390	9	-96661	12	-939745	13432	NM_009407	Tnp1	transition protein 1
chr1	73103376	8	-40903	NM_009407	Tnp1	transition protein 1	73103014	73103739	9	-42326	12	-885410	-40903	NM_009407	Tnp1	transition protein 1
chr1	73386631	9	-324158	NM_009407	Tnp1	transition protein 1	73386246	73386982	11	240929	12	-602155	-324158	NM_009407	Tnp1	transition protein 1
chr1	73417351	10	-354878	NM_009407	Tnp1	transition protein 1	73416976	73417724	13	271649	12	-571435	-354878	NM_009407	Tnp1	transition protein 1
chr1	73454117	10	-391644	NM_009407	Tnp1	transition protein 1	73453763	73454507	12	308415	12	-534669	-391644	NM_009407	Tnp1	transition protein 1
chr1	73581961	15	-519488	NM_009407	Tnp1	transition protein 1	73581603	73582380	19	-256814	10	-406825	-519488	NM_009407	Tnp1	transition protein 1
chr1	73592709	8	-530236	NM_009407	Tnp1	transition protein 1	73592346	73593076	9	-246066	10	-396077	-530236	NM_009407	Tnp1	transition protein 1
chr1	73619782	11	551239	NM_027884	Tns1	n/a	73619364	73620108	12	-218993	10	-369004	551239	NM_027884	Tns1	n/a
chr1	73646291	11	524730	NM_027884	Tns1	n/a	73645950	73646694	12	-192484	10	-342495	524730	NM_027884	Tns1	n/a
chr1	73689711	12	481310	NM_027884	Tns1	n/a	73689236	73690157	16	-149064	10	-299075	481310	NM_027884	Tns1	n/a
chr1	73723589	11	447432	NM_027884	Tns1	n/a	73723058	73724096	16	-115186	10	-265197	447432	NM_027884	Tns1	n/a
chr1	73790975	9	380046	NM_027884	Tns1	n/a	73790554	73791379	12	-47800	10	-197811	380046	NM_027884	Tns1	n/a
chr1	73899904	12	271117	NM_027884	Tns1	n/a	73899547	73900290	13	61129	10	-88882	271117	NM_027884	Tns1	n/a
chr1	73949191	8	221830	NM_027884	Tns1	n/a	73948842	73949539	9	110416	10	-39595	221830	NM_027884	Tns1	n/a
chr1	73950526	12	220495	NM_027884	Tns1	n/a	73950208	73950838	13	111751	10	-38260	220495	NM_027884	Tns1	n/a
chr1	73972678	8	198343	NM_027884	Tns1	n/a	73972418	73972938	9	133903	10	-16108	198343	NM_027884	Tns1	n/a
chr1	74000387	10	170634	NM_027884	Tns1	n/a	74000038	74000782	12	-123303	10	11601	170634	NM_027884	Tns1	n/a
chr1	74078159	8	92862	NM_027884	Tns1	n/a	74077799	74078520	9	-45531	10	-65911	92862	NM_027884	Tns1	n/a
chr1	74138843	8	32178	NM_027884	Tns1	n/a	74138469	74139213	10	15153	10	-5227	32178	NM_027884	Tns1	n/a
chr1	74143319	11	27702	NM_027884	Tns1	n/a	74142760	74143837	16	19629	10	-751	27702	NM_027884	Tns1	n/a
chr1	74145330	27	25691	NM_027884	Tns1	n/a	74144792	74145871	36	21640	10	1260	25691	NM_027884	Tns1	n/a
chr1	74150704	9	20317	NM_027884	Tns1	n/a	74150343	74151089	11	27014	10	6634	20317	NM_027884	Tns1	n/a
chr1	74169110	9	1911	NM_027884	Tns1	n/a	74168777	74169521	10	45420	10	25040	1911	NM_027884	Tns1	n/a
chr1	74171623	14	-491	NM_001170641	Rufy4	n/a	74171250	74172029	18	47933	10	27553	-491	NM_001170641	Rufy4	n/a
chr1	74283330	29	207	NM_029711	Arpc2	actin related protein 2/3 complex, subunit 2,actin related protein 2/3 complex, subunit 2,actin related protein 2/3 complex, subunit 2,	74282842	74283848	40	29319	15	-48155	207	NM_029711	Arpc2	actin related protein 2/3 complex, subunit 2,actin related protein 2/3 complex, subunit 2,actin related protein 2/3 complex, subunit 2,
chr1	74301248	8	18125	NM_029711	Arpc2	actin related protein 2/3 complex, subunit 2,actin related protein 2/3 complex, subunit 2,actin related protein 2/3 complex, subunit 2,	74300849	74301574	8	-30075	12	-30237	18125	NM_029711	Arpc2	actin related protein 2/3 complex, subunit 2,actin related protein 2/3 complex, subunit 2,actin related protein 2/3 complex, subunit 2,
chr1	74331349	215	-109	NM_146110	Aamp	angio-associated migratory protein	74330963	74331740	234	26	12	-136	-109	NM_146110	Aamp	angio-associated migratory protein
chr1	74349645	11	1265	NM_027154	Tmbim1	transmembrane BAX inhibitor motif containing 1	74349092	74350195	16	18322	12	18160	1265	NM_027154	Tmbim1	transmembrane BAX inhibitor motif containing 1
chr1	74379437	16	254	NM_019999	Pnkd	brain protein 17 isoform 1	74379092	74379836	19	592	11	47952	254	NM_019999	Pnkd	brain protein 17 isoform 1
chr1	74406811	8	-1870	NM_001033345	Gm216	hypothetical protein LOC241112	74406459	74407161	9	27966	11	-35389	-1870	NM_001033345	Gm216	hypothetical protein LOC241112
chr1	74433506	26	-4676	NM_153088	Ctdsp1	CTD (carboxy-terminal domain, RNA polymerase II,	74433146	74433874	26	54661	11	-8694	-4676	NM_153088	Ctdsp1	CTD (carboxy-terminal domain, RNA polymerase II,
chr1	74437990	31	-192	NM_153088	Ctdsp1	CTD (carboxy-terminal domain, RNA polymerase II,	74437587	74438345	34	59145	11	-4210	-192	NM_153088	Ctdsp1	CTD (carboxy-terminal domain, RNA polymerase II,
chr1	74444002	11	5820	NM_153088	Ctdsp1	CTD (carboxy-terminal domain, RNA polymerase II,	74443629	74444382	14	65157	11	1802	5820	NM_153088	Ctdsp1	CTD (carboxy-terminal domain, RNA polymerase II,
chr1	74552627	65	-6	NM_021383	Rqcd1	rcd1 (required for cell differentiation) homolog	74552248	74553030	76	281	15	-64753	-6	NM_021383	Rqcd1	rcd1 (required for cell differentiation) homolog
chr1	74585338	8	-4124	NM_001081456	Plcd4	phospholipase C, delta 4 isoform 1,phospholipase C, delta 4 isoform 1,	74584980	74585714	9	32992	15	-32042	-4124	NM_001081456	Plcd4	phospholipase C, delta 4 isoform 1,phospholipase C, delta 4 isoform 1,
chr1	74590929	9	-4	NM_148937	Plcd4	phospholipase C, delta 4 isoform 2	74590577	74591313	9	38583	15	-26451	-4	NM_148937	Plcd4	phospholipase C, delta 4 isoform 2
chr1	74618788	8	15814	NM_029888	Zfp142	zinc finger protein 142,zinc finger protein 142,	74618536	74619046	9	-16187	17	1408	15814	NM_029888	Zfp142	zinc finger protein 142,zinc finger protein 142,
chr1	74622801	9	11801	NM_029888	Zfp142	zinc finger protein 142,zinc finger protein 142,	74622358	74623216	11	-12174	17	5421	11801	NM_029888	Zfp142	zinc finger protein 142,zinc finger protein 142,
chr1	74634755	136	-153	NM_029888	Zfp142	zinc finger protein 142,zinc finger protein 142,	74634387	74635154	147	-220	17	-13419	-153	NM_029888	Zfp142	zinc finger protein 142,zinc finger protein 142,
chr1	74640917	9	5983	NM_025784	Bcs1l	BCS1-like,BCS1-like,	74640523	74641305	11	5942	17	-7257	5983	NM_025784	Bcs1l	BCS1-like,BCS1-like,
chr1	74648001	31	-27	NM_175031	Stk36	serine/threonine kinase 36,serine/threonine kinase 36,serine/threonine kinase 36,serine/threonine kinase 36,	74647507	74648507	40	13026	17	-173	-27	NM_175031	Stk36	serine/threonine kinase 36,serine/threonine kinase 36,serine/threonine kinase 36,serine/threonine kinase 36,
chr1	74708385	18	58	NM_001014974	Ttll4	tubulin tyrosine ligase-like family, member 4	74707950	74708793	23	-23996	11	60211	58	NM_001014974	Ttll4	tubulin tyrosine ligase-like family, member 4
chr1	74815299	9	-3166	NM_009526	Wnt6	wingless-related MMTV integration site 6	74814816	74815802	13	82918	11	-6836	-3166	NM_009526	Wnt6	wingless-related MMTV integration site 6
chr1	74819973	20	1508	NM_009526	Wnt6	wingless-related MMTV integration site 6	74819596	74820340	22	87592	11	-2162	1508	NM_009526	Wnt6	wingless-related MMTV integration site 6
chr1	74822515	8	4050	NM_009526	Wnt6	wingless-related MMTV integration site 6	74822126	74822907	12	90134	11	380	4050	NM_009526	Wnt6	wingless-related MMTV integration site 6
chr1	74830958	15	-7634	NM_009518	Wnt10a	wingless related MMTV integration site 10a	74830226	74831664	27	98577	11	178	-7634	NM_009518	Wnt10a	wingless related MMTV integration site 10a
chr1	74838216	23	-376	NM_009518	Wnt10a	wingless related MMTV integration site 10a	74837852	74838596	24	105835	11	-2023	-376	NM_009518	Wnt10a	wingless related MMTV integration site 10a
chr1	74844088	10	5496	NM_009518	Wnt10a	wingless related MMTV integration site 10a	74843707	74844451	11	111707	11	-194	5496	NM_009518	Wnt10a	wingless related MMTV integration site 10a
chr1	74847005	10	8413	NM_009518	Wnt10a	wingless related MMTV integration site 10a	74846542	74847456	13	114624	11	2723	8413	NM_009518	Wnt10a	wingless related MMTV integration site 10a
chr1	74849852	28	11260	NM_009518	Wnt10a	wingless related MMTV integration site 10a	74849585	74850131	29	117471	11	-214	11260	NM_009518	Wnt10a	wingless related MMTV integration site 10a
chr1	74851242	8	12650	NM_009518	Wnt10a	wingless related MMTV integration site 10a	74850897	74851580	9	118861	11	1176	12650	NM_009518	Wnt10a	wingless related MMTV integration site 10a
chr1	74853498	9	14906	NM_009518	Wnt10a	wingless related MMTV integration site 10a	74853056	74853954	12	121117	11	3432	14906	NM_009518	Wnt10a	wingless related MMTV integration site 10a
chr1	74854931	17	16339	NM_009518	Wnt10a	wingless related MMTV integration site 10a	74854579	74855323	18	122550	11	4865	16339	NM_009518	Wnt10a	wingless related MMTV integration site 10a
chr1	74901272	39	-330	NM_009872	Cdk5r2	cyclin-dependent kinase 5, regulatory subunit 2	74900892	74901637	41	168891	11	95	-330	NM_009872	Cdk5r2	cyclin-dependent kinase 5, regulatory subunit 2
chr1	74902631	8	1029	NM_009872	Cdk5r2	cyclin-dependent kinase 5, regulatory subunit 2	74902145	74903142	11	170250	11	1454	1029	NM_009872	Cdk5r2	cyclin-dependent kinase 5, regulatory subunit 2
chr1	74905041	71	3439	NM_009872	Cdk5r2	cyclin-dependent kinase 5, regulatory subunit 2	74904629	74905433	78	172660	11	3864	3439	NM_009872	Cdk5r2	cyclin-dependent kinase 5, regulatory subunit 2
chr1	74906817	8	5215	NM_009872	Cdk5r2	cyclin-dependent kinase 5, regulatory subunit 2	74906555	74907089	9	174436	11	5640	5215	NM_009872	Cdk5r2	cyclin-dependent kinase 5, regulatory subunit 2
chr1	74932052	8	-70	NM_153111	Fev	FEV (ETS oncogene family)	74931666	74932410	9	199671	11	30875	-70	NM_153111	Fev	FEV (ETS oncogene family)
chr1	74945322	12	-5613	NM_021541	Cryba2	crystallin, beta A2	74944949	74945659	12	212941	11	44145	-5613	NM_021541	Cryba2	crystallin, beta A2
chr1	74947770	22	-8061	NM_021541	Cryba2	crystallin, beta A2	74947417	74948161	25	215389	11	46593	-8061	NM_021541	Cryba2	crystallin, beta A2
chr1	74953423	9	-13714	NM_021541	Cryba2	crystallin, beta A2	74953063	74953799	10	-211617	10	-43120	-13714	NM_021541	Cryba2	crystallin, beta A2
chr1	74982116	10	57	NM_001039495	Ccdc108	coiled-coil domain containing 108	74981729	74982465	11	-182924	10	-14427	57	NM_001039495	Ccdc108	coiled-coil domain containing 108
chr1	74994430	8	3795	NM_010544	Ihh	Indian hedgehog	74994072	74994816	9	-170610	10	-2113	3795	NM_010544	Ihh	Indian hedgehog
chr1	74996928	8	1297	NM_010544	Ihh	Indian hedgehog	74996658	74997162	8	-168112	10	385	1297	NM_010544	Ihh	Indian hedgehog
chr1	75070790	8	51010	NM_029342	Nhej1	nonhomologous end-joining factor 1	75070384	75071128	10	-94250	10	52285	51010	NM_029342	Nhej1	nonhomologous end-joining factor 1
chr1	75088594	8	33206	NM_029342	Nhej1	nonhomologous end-joining factor 1	75088255	75088965	9	-76446	10	-50265	33206	NM_029342	Nhej1	nonhomologous end-joining factor 1
chr1	75137421	8	1521	NM_026977	1810031K17Rik	hypothetical protein LOC69171,hypothetical protein LOC69171,hypothetical protein LOC69171,hypothetical protein LOC69171,	75137106	75137729	9	-27619	10	-1438	1521	NM_026977	1810031K17Rik	hypothetical protein LOC69171,hypothetical protein LOC69171,hypothetical protein LOC69171,hypothetical protein LOC69171,
chr1	75139329	29	-30	NM_170755	Fam134a	hypothetical protein LOC227298,hypothetical protein LOC227298,hypothetical protein LOC227298,	75138802	75139837	40	-25711	10	470	-30	NM_170755	Fam134a	hypothetical protein LOC227298,hypothetical protein LOC227298,hypothetical protein LOC227298,
chr1	75165231	79	12	NM_001159905	Zfand2b	n/a	75164824	75165640	87	191	10	-11153	12	NM_001159905	Zfand2b	n/a
chr1	75176865	48	-8	NM_023732	Abcb6	ATP-binding cassette, sub-family B (MDR/TAP),,ATP-binding cassette, sub-family B (MDR/TAP),,	75176396	75177325	55	11825	10	481	-8	NM_023732	Abcb6	ATP-binding cassette, sub-family B (MDR/TAP),,ATP-binding cassette, sub-family B (MDR/TAP),,
chr1	75188781	72	73	NM_026187	Ankzf1	ankyrin repeat and zinc finger domain containing,ankyrin repeat and zinc finger domain containing,	75188411	75189186	83	-18621	22	145	73	NM_026187	Ankzf1	ankyrin repeat and zinc finger domain containing,ankyrin repeat and zinc finger domain containing,
chr1	75194341	8	5633	NM_026187	Ankzf1	ankyrin repeat and zinc finger domain containing,ankyrin repeat and zinc finger domain containing,	75193995	75194644	8	-13061	22	5705	5633	NM_026187	Ankzf1	ankyrin repeat and zinc finger domain containing,ankyrin repeat and zinc finger domain containing,
chr1	75206022	8	1331	NM_029010	Glb1l	n/a	75205616	75206411	12	-1380	22	-1530	1331	NM_029010	Glb1l	n/a
chr1	75207463	211	60	NM_011494	Stk16	serine/threonine kinase 16,serine/threonine kinase 16,	75207082	75207861	228	61	22	-89	60	NM_011494	Stk16	serine/threonine kinase 16,serine/threonine kinase 16,
chr1	75209948	8	2545	NM_011494	Stk16	serine/threonine kinase 16,serine/threonine kinase 16,	75209628	75210276	9	2546	22	2396	2545	NM_011494	Stk16	serine/threonine kinase 16,serine/threonine kinase 16,
chr1	75214090	15	1738	NM_009447	Tuba4a	tubulin, alpha 4	75213707	75214514	18	-1405	12	1668	1738	NM_009447	Tuba4a	tubulin, alpha 4
chr1	75216060	65	-232	NM_009447	Tuba4a	tubulin, alpha 4	75215658	75216481	73	565	12	272	-232	NM_009447	Tuba4a	tubulin, alpha 4
chr1	75231626	11	-1371	NM_001159883	Dnajb2	n/a	75231237	75231981	13	16131	12	-1189	-1371	NM_001159883	Dnajb2	n/a
chr1	75233079	63	82	NM_001159884	Dnajb2	n/a	75232502	75233645	83	17584	12	264	82	NM_001159884	Dnajb2	n/a
chr1	75241434	8	8158	NM_001159885	Dnajb2	n/a	75241053	75241784	8	25939	12	8619	8158	NM_001159885	Dnajb2	n/a
chr1	75245036	11	11760	NM_001159885	Dnajb2	n/a	75244609	75245447	13	29541	12	12221	11760	NM_001159885	Dnajb2	n/a
chr1	75248564	9	12219	NM_008985	Ptprn	protein tyrosine phosphatase, receptor type, N,protein tyrosine phosphatase, receptor type, N,	75248210	75248954	10	33069	12	-11351	12219	NM_008985	Ptprn	protein tyrosine phosphatase, receptor type, N,protein tyrosine phosphatase, receptor type, N,
chr1	75250374	11	10409	NM_008985	Ptprn	protein tyrosine phosphatase, receptor type, N,protein tyrosine phosphatase, receptor type, N,	75249779	75250981	18	34879	12	-9541	10409	NM_008985	Ptprn	protein tyrosine phosphatase, receptor type, N,protein tyrosine phosphatase, receptor type, N,
chr1	75254888	9	5895	NM_008985	Ptprn	protein tyrosine phosphatase, receptor type, N,protein tyrosine phosphatase, receptor type, N,	75254512	75255276	12	-33857	10	-5027	5895	NM_008985	Ptprn	protein tyrosine phosphatase, receptor type, N,protein tyrosine phosphatase, receptor type, N,
chr1	75260859	219	-76	NM_008985	Ptprn	protein tyrosine phosphatase, receptor type, N,protein tyrosine phosphatase, receptor type, N,	75260443	75261251	237	-27886	10	944	-76	NM_008985	Ptprn	protein tyrosine phosphatase, receptor type, N,protein tyrosine phosphatase, receptor type, N,
chr1	75274793	21	162	NM_009049	Resp18	regulated endocrine-specific protein 18	75274414	75275164	25	-13952	10	14878	162	NM_009049	Resp18	regulated endocrine-specific protein 18
chr1	75314235	30	-23	NM_001110831	Dnpep	n/a	75313858	75314634	34	25490	10	2409	-23	NM_001110831	Dnpep	n/a
chr1	75315389	8	-1177	NM_001110831	Dnpep	n/a	75315059	75315727	9	26644	10	3563	-1177	NM_001110831	Dnpep	n/a
chr1	75334971	18	-20759	NM_001110831	Dnpep	n/a	75334585	75335329	20	46226	10	23145	-20759	NM_001110831	Dnpep	n/a
chr1	75339554	9	-17364	NM_010043	Des	desmin	75339215	75339951	10	50809	10	27728	-17364	NM_010043	Des	desmin
chr1	75362338	9	5420	NM_010043	Des	desmin	75361939	75362683	9	73593	10	-16698	5420	NM_010043	Des	desmin
chr1	75375950	8	-2738	NM_001085371	Speg	SPEG complex locus isoform 3,SPEG complex locus isoform 3,	75375778	75376118	9	87205	10	-3086	-2738	NM_001085371	Speg	SPEG complex locus isoform 3,SPEG complex locus isoform 3,
chr1	75378183	9	-505	NM_001085371	Speg	SPEG complex locus isoform 3,SPEG complex locus isoform 3,	75377811	75378555	10	89438	10	-853	-505	NM_001085371	Speg	SPEG complex locus isoform 3,SPEG complex locus isoform 3,
chr1	75379311	16	623	NM_001085371	Speg	SPEG complex locus isoform 3,SPEG complex locus isoform 3,	75379009	75379624	17	90566	10	275	623	NM_001085371	Speg	SPEG complex locus isoform 3,SPEG complex locus isoform 3,
chr1	75384218	12	2034	NM_001085370	Speg	SPEG complex locus isoform 2	75383856	75384600	14	-91894	22	5182	2034	NM_001085370	Speg	SPEG complex locus isoform 2
chr1	75389830	13	-6829	NM_001173477	Speg	n/a	75389456	75390200	14	-86282	22	10794	-6829	NM_001173477	Speg	n/a
chr1	75391086	10	-5573	NM_001173477	Speg	n/a	75390720	75391464	11	-85026	22	12050	-5573	NM_001173477	Speg	n/a
chr1	75395552	8	-1107	NM_001173477	Speg	n/a	75395197	75395907	9	-80560	22	16516	-1107	NM_001173477	Speg	n/a
chr1	75419577	28	-12940	NM_133708	Gmppa	GDP-mannose pyrophosphorylase A,GDP-mannose pyrophosphorylase A,GDP-mannose pyrophosphorylase A,	75419038	75420112	37	-56535	22	-28012	-12940	NM_133708	Gmppa	GDP-mannose pyrophosphorylase A,GDP-mannose pyrophosphorylase A,GDP-mannose pyrophosphorylase A,
chr1	75424756	8	-7761	NM_133708	Gmppa	GDP-mannose pyrophosphorylase A,GDP-mannose pyrophosphorylase A,GDP-mannose pyrophosphorylase A,	75424557	75424932	9	-51356	22	-22833	-7761	NM_133708	Gmppa	GDP-mannose pyrophosphorylase A,GDP-mannose pyrophosphorylase A,GDP-mannose pyrophosphorylase A,
chr1	75432396	52	-121	NM_133708	Gmppa	GDP-mannose pyrophosphorylase A,GDP-mannose pyrophosphorylase A,GDP-mannose pyrophosphorylase A,	75431983	75432724	53	-43716	22	-15193	-121	NM_133708	Gmppa	GDP-mannose pyrophosphorylase A,GDP-mannose pyrophosphorylase A,GDP-mannose pyrophosphorylase A,
chr1	75440555	13	-6529	NM_183022	Accn4	amiloride-sensitive cation channel 4, pituitary	75440077	75441061	18	-35557	22	-7034	-6529	NM_183022	Accn4	amiloride-sensitive cation channel 4, pituitary
chr1	75443257	12	-3827	NM_183022	Accn4	amiloride-sensitive cation channel 4, pituitary	75442879	75443623	15	-32855	22	-4332	-3827	NM_183022	Accn4	amiloride-sensitive cation channel 4, pituitary
chr1	75444383	11	-2701	NM_183022	Accn4	amiloride-sensitive cation channel 4, pituitary	75444006	75444742	12	-31729	22	-3206	-2701	NM_183022	Accn4	amiloride-sensitive cation channel 4, pituitary
chr1	75447333	11	249	NM_183022	Accn4	amiloride-sensitive cation channel 4, pituitary	75446869	75447812	14	-28779	22	-256	249	NM_183022	Accn4	amiloride-sensitive cation channel 4, pituitary
chr1	75455014	15	7930	NM_183022	Accn4	amiloride-sensitive cation channel 4, pituitary	75454475	75455492	22	-21098	22	7425	7930	NM_183022	Accn4	amiloride-sensitive cation channel 4, pituitary
chr1	75474156	57	1890	NM_001001566	Chpf	chondroitin polymerizing factor isoform a	75473728	75474580	73	-1956	22	-1761	1890	NM_001001566	Chpf	chondroitin polymerizing factor isoform a
chr1	75476042	229	4	NM_001001566	Chpf	chondroitin polymerizing factor isoform a	75475610	75476454	253	-70	22	125	4	NM_001001566	Chpf	chondroitin polymerizing factor isoform a
chr1	75483304	68	7198	NM_177056	Tmem198	hypothetical protein LOC319998,hypothetical protein LOC319998,	75482924	75483660	69	5775	13	15	7198	NM_177056	Tmem198	hypothetical protein LOC319998,hypothetical protein LOC319998,
chr1	75502299	56	728	NM_178884	Obsl1	obscurin-like 1,obscurin-like 1,	75501794	75502792	77	24770	13	19010	728	NM_178884	Obsl1	obscurin-like 1,obscurin-like 1,
chr1	75506717	9	3066	NM_010564	Inha	inhibin alpha	75506361	75507105	11	29188	13	23428	3066	NM_010564	Inha	inhibin alpha
chr1	75518114	33	11	NM_027886	Stk11ip	serine/threonine kinase 11 interacting protein,serine/threonine kinase 11 interacting protein,	75517704	75518522	40	40585	13	-28968	11	NM_027886	Stk11ip	serine/threonine kinase 11 interacting protein,serine/threonine kinase 11 interacting protein,
chr1	75543243	20	403	NM_009208	Slc4a3	solute carrier family 4 (anion exchanger),	75542850	75543647	23	65714	13	-3839	403	NM_009208	Slc4a3	solute carrier family 4 (anion exchanger),
chr1	75547141	8	4301	NM_009208	Slc4a3	solute carrier family 4 (anion exchanger),	75546772	75547545	10	69612	13	59	4301	NM_009208	Slc4a3	solute carrier family 4 (anion exchanger),
chr1	75555854	12	13014	NM_009208	Slc4a3	solute carrier family 4 (anion exchanger),	75555436	75556263	16	78325	13	8772	13014	NM_009208	Slc4a3	solute carrier family 4 (anion exchanger),
chr1	75647546	16	104706	NM_009208	Slc4a3	solute carrier family 4 (anion exchanger),	75647154	75647897	17	170017	13	100464	104706	NM_009208	Slc4a3	solute carrier family 4 (anion exchanger),
chr1	76009068	9	466228	NM_009208	Slc4a3	solute carrier family 4 (anion exchanger),	76008691	76009435	9	531539	13	461986	466228	NM_009208	Slc4a3	solute carrier family 4 (anion exchanger),
chr1	76028501	8	485661	NM_009208	Slc4a3	solute carrier family 4 (anion exchanger),	76028124	76028833	8	550972	13	481419	485661	NM_009208	Slc4a3	solute carrier family 4 (anion exchanger),
chr1	76057566	8	514726	NM_009208	Slc4a3	solute carrier family 4 (anion exchanger),	76057189	76057897	8	580037	13	510484	514726	NM_009208	Slc4a3	solute carrier family 4 (anion exchanger),
chr1	76065252	10	522412	NM_009208	Slc4a3	solute carrier family 4 (anion exchanger),	76064898	76065642	11	587723	13	518170	522412	NM_009208	Slc4a3	solute carrier family 4 (anion exchanger),
chr1	76181124	10	638284	NM_009208	Slc4a3	solute carrier family 4 (anion exchanger),	76180747	76181491	12	703595	13	634042	638284	NM_009208	Slc4a3	solute carrier family 4 (anion exchanger),
chr1	76522689	8	979849	NM_009208	Slc4a3	solute carrier family 4 (anion exchanger),	76522346	76523090	11	-898144	11	-546689	979849	NM_009208	Slc4a3	solute carrier family 4 (anion exchanger),
chr1	76924573	10	587090	NM_007936	Epha4	Eph receptor A4,Eph receptor A4,	76924203	76924939	11	-496260	11	-144805	587090	NM_007936	Epha4	Eph receptor A4,Eph receptor A4,
chr1	77024688	8	486975	NM_007936	Epha4	Eph receptor A4,Eph receptor A4,	77024368	77025039	9	-396145	11	-44690	486975	NM_007936	Epha4	Eph receptor A4,Eph receptor A4,
chr1	77065666	8	445997	NM_007936	Epha4	Eph receptor A4,Eph receptor A4,	77065305	77066033	9	-355167	11	-3712	445997	NM_007936	Epha4	Eph receptor A4,Eph receptor A4,
chr1	77106974	8	404689	NM_007936	Epha4	Eph receptor A4,Eph receptor A4,	77106619	77107355	11	-313859	11	37596	404689	NM_007936	Epha4	Eph receptor A4,Eph receptor A4,
chr1	77124068	8	387595	NM_007936	Epha4	Eph receptor A4,Eph receptor A4,	77123771	77124409	9	-296765	11	54690	387595	NM_007936	Epha4	Eph receptor A4,Eph receptor A4,
chr1	77151554	8	360109	NM_007936	Epha4	Eph receptor A4,Eph receptor A4,	77151160	77151904	9	-269279	11	82176	360109	NM_007936	Epha4	Eph receptor A4,Eph receptor A4,
chr1	77203511	24	308152	NM_007936	Epha4	Eph receptor A4,Eph receptor A4,	77203121	77203865	27	-217322	11	134133	308152	NM_007936	Epha4	Eph receptor A4,Eph receptor A4,
chr1	77216722	13	294941	NM_007936	Epha4	Eph receptor A4,Eph receptor A4,	77216333	77217077	14	-204111	11	147344	294941	NM_007936	Epha4	Eph receptor A4,Eph receptor A4,
chr1	77304840	9	206823	NM_007936	Epha4	Eph receptor A4,Eph receptor A4,	77304455	77305199	10	-115993	11	-206776	206823	NM_007936	Epha4	Eph receptor A4,Eph receptor A4,
chr1	77322585	9	189078	NM_007936	Epha4	Eph receptor A4,Eph receptor A4,	77322233	77322977	11	-98248	11	-189031	189078	NM_007936	Epha4	Eph receptor A4,Eph receptor A4,
chr1	77357966	18	153697	NM_007936	Epha4	Eph receptor A4,Eph receptor A4,	77357598	77358342	20	-62867	11	-153650	153697	NM_007936	Epha4	Eph receptor A4,Eph receptor A4,
chr1	77363085	8	148578	NM_007936	Epha4	Eph receptor A4,Eph receptor A4,	77362715	77363451	11	-57748	11	-148531	148578	NM_007936	Epha4	Eph receptor A4,Eph receptor A4,
chr1	77376999	8	134664	NM_007936	Epha4	Eph receptor A4,Eph receptor A4,	77376817	77377182	9	-43834	11	-134617	134664	NM_007936	Epha4	Eph receptor A4,Eph receptor A4,
chr1	77397735	11	113928	NM_007936	Epha4	Eph receptor A4,Eph receptor A4,	77397334	77398110	14	-23098	11	-113881	113928	NM_007936	Epha4	Eph receptor A4,Eph receptor A4,
chr1	77423146	8	88517	NM_007936	Epha4	Eph receptor A4,Eph receptor A4,	77422784	77423489	9	2313	11	-88470	88517	NM_007936	Epha4	Eph receptor A4,Eph receptor A4,
chr1	77492438	8	19225	NM_007936	Epha4	Eph receptor A4,Eph receptor A4,	77492065	77492809	11	-19112	14	-19178	19225	NM_007936	Epha4	Eph receptor A4,Eph receptor A4,
chr1	77493966	11	17697	NM_007936	Epha4	Eph receptor A4,Eph receptor A4,	77493596	77494360	13	-17584	14	-17650	17697	NM_007936	Epha4	Eph receptor A4,Eph receptor A4,
chr1	77503212	11	8451	NM_007936	Epha4	Eph receptor A4,Eph receptor A4,	77502822	77503608	14	-8338	14	-8404	8451	NM_007936	Epha4	Eph receptor A4,Eph receptor A4,
chr1	77511807	23	-144	NM_007936	Epha4	Eph receptor A4,Eph receptor A4,	77511436	77512189	26	257	14	191	-144	NM_007936	Epha4	Eph receptor A4,Eph receptor A4,
chr1	77518421	9	-6758	NM_007936	Epha4	Eph receptor A4,Eph receptor A4,	77518063	77518801	10	6871	14	6805	-6758	NM_007936	Epha4	Eph receptor A4,Eph receptor A4,
chr1	77533715	8	-22052	NM_007936	Epha4	Eph receptor A4,Eph receptor A4,	77533530	77533906	9	22165	14	22099	-22052	NM_007936	Epha4	Eph receptor A4,Eph receptor A4,
chr1	77771818	8	-260155	NM_007936	Epha4	Eph receptor A4,Eph receptor A4,	77771515	77772119	9	260268	14	260202	-260155	NM_007936	Epha4	Eph receptor A4,Eph receptor A4,
chr1	77812153	12	-300490	NM_007936	Epha4	Eph receptor A4,Eph receptor A4,	77811862	77812435	13	300603	14	300537	-300490	NM_007936	Epha4	Eph receptor A4,Eph receptor A4,
chr1	77919595	8	274116	NM_008781	Pax3	paired box 3,paired box 3,	77919232	77919933	9	408045	14	407979	274116	NM_008781	Pax3	paired box 3,paired box 3,
chr1	78014583	10	179128	NM_008781	Pax3	paired box 3,paired box 3,	78014177	78014913	11	503033	14	502967	179128	NM_008781	Pax3	paired box 3,paired box 3,
chr1	78186934	8	6777	NM_008781	Pax3	paired box 3,paired box 3,	78186570	78187250	8	-469504	13	675318	6777	NM_008781	Pax3	paired box 3,paired box 3,
chr1	78193266	10	445	NM_008781	Pax3	paired box 3,paired box 3,	78192905	78193641	11	-463172	13	681650	445	NM_008781	Pax3	paired box 3,paired box 3,
chr1	78444690	13	40731	NM_011811	Farsb	phenylalanyl-tRNA synthetase, beta subunit,phenylalanyl-tRNA synthetase, beta subunit,	78444294	78445045	15	-211748	13	933074	40731	NM_011811	Farsb	phenylalanyl-tRNA synthetase, beta subunit,phenylalanyl-tRNA synthetase, beta subunit,
chr1	78470747	9	14674	NM_011811	Farsb	phenylalanyl-tRNA synthetase, beta subunit,phenylalanyl-tRNA synthetase, beta subunit,	78470384	78471128	9	-185691	13	959131	14674	NM_011811	Farsb	phenylalanyl-tRNA synthetase, beta subunit,phenylalanyl-tRNA synthetase, beta subunit,
chr1	78485230	64	191	NM_011811	Farsb	phenylalanyl-tRNA synthetase, beta subunit,phenylalanyl-tRNA synthetase, beta subunit,	78484829	78485634	80	-171208	13	-951509	191	NM_011811	Farsb	phenylalanyl-tRNA synthetase, beta subunit,phenylalanyl-tRNA synthetase, beta subunit,
chr1	78534476	11	26842	NM_026713	Mogat1	monoacylglycerol O-acyltransferase 1,monoacylglycerol O-acyltransferase 1,	78533917	78535044	16	-121962	13	-902263	26842	NM_026713	Mogat1	monoacylglycerol O-acyltransferase 1,monoacylglycerol O-acyltransferase 1,
chr1	78565290	9	57656	NM_026713	Mogat1	monoacylglycerol O-acyltransferase 1,monoacylglycerol O-acyltransferase 1,	78564909	78565653	10	-91148	13	-871449	57656	NM_026713	Mogat1	monoacylglycerol O-acyltransferase 1,monoacylglycerol O-acyltransferase 1,
chr1	78606266	8	-48133	NM_001001981	Utp14b	UTP14, U3 small nucleolar ribonucleoprotein,	78605896	78606591	9	-50172	13	-830473	-48133	NM_001001981	Utp14b	UTP14, U3 small nucleolar ribonucleoprotein,
chr1	78654184	44	-215	NM_001001981	Utp14b	UTP14, U3 small nucleolar ribonucleoprotein,	78653790	78654567	53	-2254	13	-782555	-215	NM_001001981	Utp14b	UTP14, U3 small nucleolar ribonucleoprotein,
chr1	78742079	20	-71444	NM_021342	Kcne4	potassium voltage-gated channel, Isk-related	78741696	78742405	21	85641	13	-694660	-71444	NM_021342	Kcne4	potassium voltage-gated channel, Isk-related
chr1	78778568	28	-34955	NM_021342	Kcne4	potassium voltage-gated channel, Isk-related	78778173	78778917	30	122130	13	-658171	-34955	NM_021342	Kcne4	potassium voltage-gated channel, Isk-related
chr1	78780797	10	-32726	NM_021342	Kcne4	potassium voltage-gated channel, Isk-related	78780546	78781050	11	124359	13	-655942	-32726	NM_021342	Kcne4	potassium voltage-gated channel, Isk-related
chr1	78808636	13	-4887	NM_021342	Kcne4	potassium voltage-gated channel, Isk-related	78808158	78809070	18	152198	13	-628103	-4887	NM_021342	Kcne4	potassium voltage-gated channel, Isk-related
chr1	78816857	12	3334	NM_021342	Kcne4	potassium voltage-gated channel, Isk-related	78816683	78817040	13	160419	13	-619882	3334	NM_021342	Kcne4	potassium voltage-gated channel, Isk-related
chr1	78848959	24	35436	NM_021342	Kcne4	potassium voltage-gated channel, Isk-related	78848540	78849360	28	192521	13	-587780	35436	NM_021342	Kcne4	potassium voltage-gated channel, Isk-related
chr1	78865579	8	52056	NM_021342	Kcne4	potassium voltage-gated channel, Isk-related	78865334	78865848	9	209141	13	-571160	52056	NM_021342	Kcne4	potassium voltage-gated channel, Isk-related
chr1	78963536	8	150013	NM_021342	Kcne4	potassium voltage-gated channel, Isk-related	78963255	78963799	9	307098	13	-473203	150013	NM_021342	Kcne4	potassium voltage-gated channel, Isk-related
chr1	79004079	8	190556	NM_021342	Kcne4	potassium voltage-gated channel, Isk-related	79003876	79004267	9	347641	13	-432660	190556	NM_021342	Kcne4	potassium voltage-gated channel, Isk-related
chr1	79076946	16	263423	NM_021342	Kcne4	potassium voltage-gated channel, Isk-related	79076556	79077309	18	420508	13	-359793	263423	NM_021342	Kcne4	potassium voltage-gated channel, Isk-related
chr1	79180614	11	256051	NM_009129	Scg2	secretogranin II,secretogranin II,	79180261	79181005	12	524176	13	-256125	256051	NM_009129	Scg2	secretogranin II,secretogranin II,
chr1	79185505	8	251160	NM_009129	Scg2	secretogranin II,secretogranin II,	79185184	79185822	9	529067	13	-251234	251160	NM_009129	Scg2	secretogranin II,secretogranin II,
chr1	79311440	8	125225	NM_009129	Scg2	secretogranin II,secretogranin II,	79311058	79311802	11	655002	13	-125299	125225	NM_009129	Scg2	secretogranin II,secretogranin II,
chr1	79413408	8	23257	NM_009129	Scg2	secretogranin II,secretogranin II,	79413014	79413758	9	756970	13	-23331	23257	NM_009129	Scg2	secretogranin II,secretogranin II,
chr1	79432857	15	3808	NM_009129	Scg2	secretogranin II,secretogranin II,	79432487	79433245	18	776419	13	-3882	3808	NM_009129	Scg2	secretogranin II,secretogranin II,
chr1	79436754	70	-89	NM_009129	Scg2	secretogranin II,secretogranin II,	79436422	79437154	70	780316	13	15	-89	NM_009129	Scg2	secretogranin II,secretogranin II,
chr1	79447037	11	-10372	NM_009129	Scg2	secretogranin II,secretogranin II,	79446587	79447478	16	790599	13	10298	-10372	NM_009129	Scg2	secretogranin II,secretogranin II,
chr1	79590306	8	78241	NM_183027	Ap1s3	adaptor-related protein complex AP-1, sigma 3	79590001	79590682	9	933868	13	153567	78241	NM_183027	Ap1s3	adaptor-related protein complex AP-1, sigma 3
chr1	79668327	14	220	NM_183027	Ap1s3	adaptor-related protein complex AP-1, sigma 3	79667930	79668663	14	1011889	13	231588	220	NM_183027	Ap1s3	adaptor-related protein complex AP-1, sigma 3
chr1	79758488	30	-144	NM_027057	Wdfy1	WD repeat and FYVE domain containing 1	79758154	79758875	31	-947234	11	-161257	-144	NM_027057	Wdfy1	WD repeat and FYVE domain containing 1
chr1	79762942	12	-4598	NM_027057	Wdfy1	WD repeat and FYVE domain containing 1	79762556	79763288	12	-942780	11	-156803	-4598	NM_027057	Wdfy1	WD repeat and FYVE domain containing 1
chr1	79772512	14	-80	NM_001081210	Mrpl44	mitochondrial ribosomal protein L44,mitochondrial ribosomal protein L44,	79772112	79772856	15	-933210	11	-147233	-80	NM_001081210	Mrpl44	mitochondrial ribosomal protein L44,mitochondrial ribosomal protein L44,
chr1	79991024	8	-135784	NM_009255	Serpine2	serine (or cysteine) proteinase inhibitor, clade,serine (or cysteine) proteinase inhibitor, clade,	79990652	79991389	9	-714698	11	71279	-135784	NM_009255	Serpine2	serine (or cysteine) proteinase inhibitor, clade,serine (or cysteine) proteinase inhibitor, clade,
chr1	80040897	8	169622	NM_173425	Fam124b	hypothetical protein LOC241128	80040546	80041240	9	-664825	11	121152	169622	NM_173425	Fam124b	hypothetical protein LOC241128
chr1	80214900	32	-4381	NM_173425	Fam124b	hypothetical protein LOC241128	80214507	80215251	34	-490822	11	295155	-4381	NM_173425	Fam124b	hypothetical protein LOC241128
chr1	80337258	18	-253	NM_016716	Cul3	cullin 3	80336593	80337905	36	-368464	11	417513	-253	NM_016716	Cul3	cullin 3
chr1	80340092	8	-3087	NM_016716	Cul3	cullin 3	80339888	80340301	8	-365630	11	420347	-3087	NM_016716	Cul3	cullin 3
chr1	80340574	8	-3569	NM_016716	Cul3	cullin 3	80340457	80340686	9	-365148	11	420829	-3569	NM_016716	Cul3	cullin 3
chr1	80371685	10	-34680	NM_016716	Cul3	cullin 3	80371299	80372040	10	-334037	11	451940	-34680	NM_016716	Cul3	cullin 3
chr1	80637747	12	117381	NM_175291	Dock10	n/a	80637378	80638136	15	-67975	11	718002	117381	NM_175291	Dock10	n/a
chr1	81266554	8	192663	NM_172849	9430031J16Rik	hypothetical protein LOC241134,hypothetical protein LOC241134,hypothetical protein LOC241134,hypothetical protein LOC241134,	81266205	81266905	9	560832	11	-1020435	192663	NM_172849	9430031J16Rik	hypothetical protein LOC241134,hypothetical protein LOC241134,hypothetical protein LOC241134,hypothetical protein LOC241134,
chr1	81372439	15	298548	NM_172849	9430031J16Rik	hypothetical protein LOC241134,hypothetical protein LOC241134,hypothetical protein LOC241134,hypothetical protein LOC241134,	81372086	81372830	16	666717	11	-914550	298548	NM_172849	9430031J16Rik	hypothetical protein LOC241134,hypothetical protein LOC241134,hypothetical protein LOC241134,hypothetical protein LOC241134,
chr1	81913308	10	374706	NM_010570	Irs1	insulin receptor substrate 1	81912958	81913694	11	-400028	17	-373681	374706	NM_010570	Irs1	insulin receptor substrate 1
chr1	81965249	12	322765	NM_010570	Irs1	insulin receptor substrate 1	81964874	81965618	14	-348087	17	-321740	322765	NM_010570	Irs1	insulin receptor substrate 1
chr1	81987137	8	300877	NM_010570	Irs1	insulin receptor substrate 1	81986866	81987383	9	-326199	17	-299852	300877	NM_010570	Irs1	insulin receptor substrate 1
chr1	82103652	8	184362	NM_010570	Irs1	insulin receptor substrate 1	82103299	82104043	9	-209684	17	-183337	184362	NM_010570	Irs1	insulin receptor substrate 1
chr1	82258507	10	29507	NM_010570	Irs1	insulin receptor substrate 1	82258129	82258921	13	-54829	17	-28482	29507	NM_010570	Irs1	insulin receptor substrate 1
chr1	82279949	16	8065	NM_010570	Irs1	insulin receptor substrate 1	82279576	82280358	20	-33387	17	-7040	8065	NM_010570	Irs1	insulin receptor substrate 1
chr1	82284959	11	3055	NM_010570	Irs1	insulin receptor substrate 1	82284397	82285470	15	-28377	17	-2030	3055	NM_010570	Irs1	insulin receptor substrate 1
chr1	82286554	20	1460	NM_010570	Irs1	insulin receptor substrate 1	82286093	82287007	28	-26782	17	-435	1460	NM_010570	Irs1	insulin receptor substrate 1
chr1	82287663	22	351	NM_010570	Irs1	insulin receptor substrate 1	82287079	82288222	36	-25673	17	674	351	NM_010570	Irs1	insulin receptor substrate 1
chr1	82313017	68	-136	NM_029777	Rhbdd1	rhomboid domain containing 1,rhomboid domain containing 1,rhomboid domain containing 1,	82312611	82313355	69	-319	17	26028	-136	NM_029777	Rhbdd1	rhomboid domain containing 1,rhomboid domain containing 1,rhomboid domain containing 1,
chr1	82383432	9	47809	NM_001122685	Rhbdd1	n/a	82383027	82383764	9	70096	17	96443	47809	NM_001122685	Rhbdd1	n/a
chr1	82583237	11	187	NM_007735	Col4a4	procollagen, type IV, alpha 4	82582732	82583724	17	269901	17	296248	187	NM_007735	Col4a4	procollagen, type IV, alpha 4
chr1	82721305	33	-187	NM_029409	Mff	hypothetical protein LOC75734,hypothetical protein LOC75734,	82720930	82721666	34	-259437	13	434316	-187	NM_029409	Mff	hypothetical protein LOC75734,hypothetical protein LOC75734,
chr1	82753989	8	11042	NM_025453	Tm4sf20	transmembrane 4 L six family member 20	82753605	82754329	8	-226753	13	467000	11042	NM_025453	Tm4sf20	transmembrane 4 L six family member 20
chr1	82812733	18	-23324	NM_010472	Agfg1	HIV-1 Rev binding protein,HIV-1 Rev binding protein,HIV-1 Rev binding protein,	82812381	82813125	19	-168009	13	525744	-23324	NM_010472	Agfg1	HIV-1 Rev binding protein,HIV-1 Rev binding protein,HIV-1 Rev binding protein,
chr1	82827971	8	-8086	NM_010472	Agfg1	HIV-1 Rev binding protein,HIV-1 Rev binding protein,HIV-1 Rev binding protein,	82827711	82828241	9	-152771	13	540982	-8086	NM_010472	Agfg1	HIV-1 Rev binding protein,HIV-1 Rev binding protein,HIV-1 Rev binding protein,
chr1	82835839	11	-218	NM_010472	Agfg1	HIV-1 Rev binding protein,HIV-1 Rev binding protein,HIV-1 Rev binding protein,	82835451	82836195	13	-144903	13	548850	-218	NM_010472	Agfg1	HIV-1 Rev binding protein,HIV-1 Rev binding protein,HIV-1 Rev binding protein,
chr1	83072850	8	-37827	NM_030556	Slc19a3	solute carrier family 19 (sodium/hydrogen,solute carrier family 19 (sodium/hydrogen,	83072474	83073210	10	92108	13	785861	-37827	NM_030556	Slc19a3	solute carrier family 19 (sodium/hydrogen,solute carrier family 19 (sodium/hydrogen,
chr1	83172942	9	16606	NM_027725	Wdr69	WD repeat domain 69	83172573	83173317	10	192200	13	885953	16606	NM_027725	Wdr69	WD repeat domain 69
chr1	83232625	8	76289	NM_027725	Wdr69	WD repeat domain 69	83232338	83232916	9	251883	13	945636	76289	NM_027725	Wdr69	WD repeat domain 69
chr1	83340593	8	64182	NM_172430	Sphkap	sphingosine kinase type 1-interacting protein,sphingosine kinase type 1-interacting protein,	83340224	83340968	11	359851	13	1053604	64182	NM_172430	Sphkap	sphingosine kinase type 1-interacting protein,sphingosine kinase type 1-interacting protein,
chr1	83703934	8	-299159	NM_172430	Sphkap	sphingosine kinase type 1-interacting protein,sphingosine kinase type 1-interacting protein,	83703595	83704308	9	-82283	10	1416945	-299159	NM_172430	Sphkap	sphingosine kinase type 1-interacting protein,sphingosine kinase type 1-interacting protein,
chr1	83753499	8	-348724	NM_172430	Sphkap	sphingosine kinase type 1-interacting protein,sphingosine kinase type 1-interacting protein,	83753157	83753821	9	-32718	10	1466510	-348724	NM_172430	Sphkap	sphingosine kinase type 1-interacting protein,sphingosine kinase type 1-interacting protein,
chr1	84022864	8	258356	NM_001003948	Pid1	hypothetical protein LOC98496	84022510	84023254	9	236647	10	1735875	258356	NM_001003948	Pid1	hypothetical protein LOC98496
chr1	84029720	8	251500	NM_001003948	Pid1	hypothetical protein LOC98496	84029344	84030080	10	243503	10	1742731	251500	NM_001003948	Pid1	hypothetical protein LOC98496
chr1	84048332	9	232888	NM_001003948	Pid1	hypothetical protein LOC98496	84047967	84048703	10	262115	10	1761343	232888	NM_001003948	Pid1	hypothetical protein LOC98496
chr1	84108239	8	172981	NM_001003948	Pid1	hypothetical protein LOC98496	84108018	84108473	9	322022	10	1821250	172981	NM_001003948	Pid1	hypothetical protein LOC98496
chr1	84344401	8	-63181	NM_001003948	Pid1	hypothetical protein LOC98496	84344127	84344690	9	558184	10	2057412	-63181	NM_001003948	Pid1	hypothetical protein LOC98496
chr1	84367575	10	-86355	NM_001003948	Pid1	hypothetical protein LOC98496	84367210	84367946	11	581358	10	2080586	-86355	NM_001003948	Pid1	hypothetical protein LOC98496
chr1	84473007	8	-191787	NM_001003948	Pid1	hypothetical protein LOC98496	84472725	84473289	9	686790	10	2186018	-191787	NM_001003948	Pid1	hypothetical protein LOC98496
chr1	84607666	9	85130	NM_152915	Dner	delta/notch-like EGF-related receptor,delta/notch-like EGF-related receptor,	84607223	84608103	11	-663309	10	2320677	85130	NM_152915	Dner	delta/notch-like EGF-related receptor,delta/notch-like EGF-related receptor,
chr1	84691474	8	1322	NM_152915	Dner	delta/notch-like EGF-related receptor,delta/notch-like EGF-related receptor,	84691082	84691826	10	-579501	10	2404485	1322	NM_152915	Dner	delta/notch-like EGF-related receptor,delta/notch-like EGF-related receptor,
chr1	84706849	29	-14053	NM_152915	Dner	delta/notch-like EGF-related receptor,delta/notch-like EGF-related receptor,	84706464	84707208	30	-564126	10	2419860	-14053	NM_152915	Dner	delta/notch-like EGF-related receptor,delta/notch-like EGF-related receptor,
chr1	84720572	8	-27776	NM_152915	Dner	delta/notch-like EGF-related receptor,delta/notch-like EGF-related receptor,	84720315	84720829	9	-550403	10	2433583	-27776	NM_152915	Dner	delta/notch-like EGF-related receptor,delta/notch-like EGF-related receptor,
chr1	84757632	8	-64836	NM_152915	Dner	delta/notch-like EGF-related receptor,delta/notch-like EGF-related receptor,	84757383	84757899	9	-513343	10	2470643	-64836	NM_152915	Dner	delta/notch-like EGF-related receptor,delta/notch-like EGF-related receptor,
chr1	84836216	49	-199	NM_025386	Fbxo36	F-box protein 36	84835800	84836604	64	-434759	10	2549227	-199	NM_025386	Fbxo36	F-box protein 36
chr1	84878109	15	41694	NM_025386	Fbxo36	F-box protein 36	84877720	84878464	16	-392866	10	2591120	41694	NM_025386	Fbxo36	F-box protein 36
chr1	84932574	8	-916	NM_027921	Slc16a14	solute carrier family 16 (monocarboxylic acid	84932202	84932946	11	-338401	10	2645585	-916	NM_027921	Slc16a14	solute carrier family 16 (monocarboxylic acid
chr1	87689848	23	-173	NM_133781	Cab39	MO25 protein,MO25 protein,	87689468	87690212	23	56435	11	-101409	-173	NM_133781	Cab39	MO25 protein,MO25 protein,
chr1	87690937	12	916	NM_133781	Cab39	MO25 protein,MO25 protein,	87690389	87691434	20	57524	11	-100320	916	NM_133781	Cab39	MO25 protein,MO25 protein,
chr1	87718713	8	28692	NM_133781	Cab39	MO25 protein,MO25 protein,	87718351	87719061	9	-73040	13	-72544	28692	NM_133781	Cab39	MO25 protein,MO25 protein,
chr1	87950198	9	7761	NM_001144992	2810459M11Rik	n/a	87949831	87950575	9	119920	11	158941	7761	NM_001144992	2810459M11Rik	n/a
chr1	87961233	27	40	NM_027357	Psmd1	proteasome 26S non-ATPase subunit 1	87960826	87961620	33	130955	11	169976	40	NM_027357	Psmd1	proteasome 26S non-ATPase subunit 1
chr1	88070170	8	18781	NM_027456	Armc9	armadillo repeat containing 9 isoform 2,armadillo repeat containing 9 isoform 2,armadillo repeat containing 9 isoform 2,armadillo repeat containing 9 isoform 2,armadillo repeat containing 9 isoform 2,armadillo repeat containing 9 isoform 2,armadillo repeat containing 9 isoform 2,	88069949	88070395	9	239892	11	-260931	18781	NM_027456	Armc9	armadillo repeat containing 9 isoform 2,armadillo repeat containing 9 isoform 2,armadillo repeat containing 9 isoform 2,armadillo repeat containing 9 isoform 2,armadillo repeat containing 9 isoform 2,armadillo repeat containing 9 isoform 2,armadillo repeat containing 9 isoform 2,
chr1	88111028	8	59639	NM_027456	Armc9	armadillo repeat containing 9 isoform 2,armadillo repeat containing 9 isoform 2,armadillo repeat containing 9 isoform 2,armadillo repeat containing 9 isoform 2,armadillo repeat containing 9 isoform 2,armadillo repeat containing 9 isoform 2,armadillo repeat containing 9 isoform 2,	88110711	88111354	9	-219981	10	-220073	59639	NM_027456	Armc9	armadillo repeat containing 9 isoform 2,armadillo repeat containing 9 isoform 2,armadillo repeat containing 9 isoform 2,armadillo repeat containing 9 isoform 2,armadillo repeat containing 9 isoform 2,armadillo repeat containing 9 isoform 2,armadillo repeat containing 9 isoform 2,
chr1	88199860	26	65	NM_145222	B3gnt7	UDP-GlcNAc:betaGal	88199354	88200375	36	-131149	10	-131241	65	NM_145222	B3gnt7	UDP-GlcNAc:betaGal
chr1	88202700	8	2905	NM_145222	B3gnt7	UDP-GlcNAc:betaGal	88202327	88203064	8	-128309	10	-128401	2905	NM_145222	B3gnt7	UDP-GlcNAc:betaGal
chr1	88249505	9	6525	NM_010880	Ncl	nucleolin	88248994	88249994	15	-81504	10	-81596	6525	NM_010880	Ncl	nucleolin
chr1	88256134	27	-104	NM_010880	Ncl	nucleolin	88255790	88256543	30	-74875	10	-74967	-104	NM_010880	Ncl	nucleolin
chr1	88285439	12	-723	NM_010341	Nmur1	G protein-coupled receptor 66	88285065	88285801	15	-45570	10	-45662	-723	NM_010341	Nmur1	G protein-coupled receptor 66
chr1	88331017	127	8114	NM_027966	1700019O17Rik	n/a	88330611	88331377	139	8	10	-84	8114	NM_027966	1700019O17Rik	n/a
chr1	88339094	24	16191	NM_027966	1700019O17Rik	n/a	88338694	88339458	28	8085	10	7993	16191	NM_027966	1700019O17Rik	n/a
chr1	88367588	51	44685	NM_027966	1700019O17Rik	n/a	88367253	88367997	52	-17402	20	36487	44685	NM_027966	1700019O17Rik	n/a
chr1	88369089	16	46186	NM_027966	1700019O17Rik	n/a	88368729	88369489	20	-15901	20	37988	46186	NM_027966	1700019O17Rik	n/a
chr1	88384289	26	-39021	NM_008972	Ptma	prothymosin alpha	88383931	88384669	26	-701	20	53188	-39021	NM_008972	Ptma	prothymosin alpha
chr1	88400836	40	-22474	NM_008972	Ptma	prothymosin alpha	88400287	88401340	59	15846	20	69735	-22474	NM_008972	Ptma	prothymosin alpha
chr1	88406379	10	-16931	NM_008972	Ptma	prothymosin alpha	88405997	88406746	13	-13424	13	-72215	-16931	NM_008972	Ptma	prothymosin alpha
chr1	88419343	11	-3967	NM_008972	Ptma	prothymosin alpha	88418973	88419717	12	-460	13	-59251	-3967	NM_008972	Ptma	prothymosin alpha
chr1	88423132	48	-178	NM_008972	Ptma	prothymosin alpha	88422666	88423600	57	860	13	-55462	-178	NM_008972	Ptma	prothymosin alpha
chr1	88424882	16	1572	NM_008972	Ptma	prothymosin alpha	88424509	88425245	18	2610	13	-53712	1572	NM_008972	Ptma	prothymosin alpha
chr1	88479225	106	-149	NM_008801	Pde6d	phosphodiesterase 6D, cGMP-specific, rod, delta	88478842	88479607	112	56953	13	631	-149	NM_008801	Pde6d	phosphodiesterase 6D, cGMP-specific, rod, delta
chr1	88483559	34	-115	NM_172974	Cops7b	COP9 (constitutive photomorphogenic) homolog,	88483154	88483894	35	61287	13	4965	-115	NM_172974	Cops7b	COP9 (constitutive photomorphogenic) homolog,
chr1	88501685	8	18011	NM_172974	Cops7b	COP9 (constitutive photomorphogenic) homolog,	88501330	88502028	9	-65944	12	23091	18011	NM_172974	Cops7b	COP9 (constitutive photomorphogenic) homolog,
chr1	88542499	8	24648	NM_010933	Nppc	natriuretic peptide precursor type C	88542132	88542876	9	-25130	12	-23751	24648	NM_010933	Nppc	natriuretic peptide precursor type C
chr1	88547294	8	19853	NM_010933	Nppc	natriuretic peptide precursor type C	88547061	88547548	8	-20335	12	-18956	19853	NM_010933	Nppc	natriuretic peptide precursor type C
chr1	88566964	23	183	NM_010933	Nppc	natriuretic peptide precursor type C	88566354	88567500	36	-665	12	714	183	NM_010933	Nppc	natriuretic peptide precursor type C
chr1	88571360	8	-4213	NM_010933	Nppc	natriuretic peptide precursor type C	88570999	88571743	11	3731	12	5110	-4213	NM_010933	Nppc	natriuretic peptide precursor type C
chr1	88572385	10	-5238	NM_010933	Nppc	natriuretic peptide precursor type C	88572043	88572779	11	4756	12	6135	-5238	NM_010933	Nppc	natriuretic peptide precursor type C
chr1	88600233	22	-145	NM_153530	Dis3l2	DIS3 mitotic control homolog (S.,DIS3 mitotic control homolog (S.,DIS3 mitotic control homolog (S.,	88599858	88600569	23	32604	12	33983	-145	NM_153530	Dis3l2	DIS3 mitotic control homolog (S.,DIS3 mitotic control homolog (S.,DIS3 mitotic control homolog (S.,
chr1	88898138	8	88365	NM_007433	Alppl2	alkaline phosphatase 5,alkaline phosphatase 5,	88897763	88898499	8	253888	13	-124699	88365	NM_007433	Alppl2	alkaline phosphatase 5,alkaline phosphatase 5,
chr1	88907831	11	78672	NM_007433	Alppl2	alkaline phosphatase 5,alkaline phosphatase 5,	88907458	88908202	12	263581	13	-115006	78672	NM_007433	Alppl2	alkaline phosphatase 5,alkaline phosphatase 5,
chr1	88911603	8	74900	NM_007433	Alppl2	alkaline phosphatase 5,alkaline phosphatase 5,	88911377	88911846	8	267353	13	-111234	74900	NM_007433	Alppl2	alkaline phosphatase 5,alkaline phosphatase 5,
chr1	88912285	9	74218	NM_007433	Alppl2	alkaline phosphatase 5,alkaline phosphatase 5,	88911921	88912657	11	268035	13	-110552	74218	NM_007433	Alppl2	alkaline phosphatase 5,alkaline phosphatase 5,
chr1	88952034	9	34469	NM_007433	Alppl2	alkaline phosphatase 5,alkaline phosphatase 5,	88951664	88952408	10	307784	13	-70803	34469	NM_007433	Alppl2	alkaline phosphatase 5,alkaline phosphatase 5,
chr1	88983919	12	2584	NM_007433	Alppl2	alkaline phosphatase 5,alkaline phosphatase 5,	88983564	88984313	16	339669	13	-38918	2584	NM_007433	Alppl2	alkaline phosphatase 5,alkaline phosphatase 5,
chr1	88995530	9	2651	NM_001081082	Alpi	alkaline phosphatase, intestinal	88995148	88995884	10	351280	13	-27307	2651	NM_001081082	Alpi	alkaline phosphatase, intestinal
chr1	89024462	14	2880	NM_007432	Akp3	alkaline phosphatase 3, intestine, not Mn	89024126	89024867	15	380212	13	1625	2880	NM_007432	Akp3	alkaline phosphatase 3, intestine, not Mn
chr1	89026134	8	4552	NM_007432	Akp3	alkaline phosphatase 3, intestine, not Mn	89025834	89026414	9	381884	13	3297	4552	NM_007432	Akp3	alkaline phosphatase 3, intestine, not Mn
chr1	89066935	57	-15333	NM_021306	Ecel1	endothelin converting enzyme-like 1,endothelin converting enzyme-like 1,	89066560	89067304	58	-389910	9	5339	-15333	NM_021306	Ecel1	endothelin converting enzyme-like 1,endothelin converting enzyme-like 1,
chr1	89072757	16	-14469	NM_021600	Chrnd	cholinergic receptor, nicotinic, delta,cholinergic receptor, nicotinic, delta,	89072387	89073131	17	-384088	9	11161	-14469	NM_021600	Chrnd	cholinergic receptor, nicotinic, delta,cholinergic receptor, nicotinic, delta,
chr1	89077869	19	-9357	NM_021600	Chrnd	cholinergic receptor, nicotinic, delta,cholinergic receptor, nicotinic, delta,	89077532	89078276	20	-378976	9	16273	-9357	NM_021600	Chrnd	cholinergic receptor, nicotinic, delta,cholinergic receptor, nicotinic, delta,
chr1	89081735	18	-5491	NM_021600	Chrnd	cholinergic receptor, nicotinic, delta,cholinergic receptor, nicotinic, delta,	89081372	89082112	19	-375110	9	20139	-5491	NM_021600	Chrnd	cholinergic receptor, nicotinic, delta,cholinergic receptor, nicotinic, delta,
chr1	89110429	27	-59	NM_023314	Eif4e2	eukaryotic translation initiation factor 4E,eukaryotic translation initiation factor 4E,	89110032	89110780	30	-346416	9	48833	-59	NM_023314	Eif4e2	eukaryotic translation initiation factor 4E,eukaryotic translation initiation factor 4E,
chr1	89114277	9	3764	NM_001039169	Eif4e2	eukaryotic translation initiation factor 4E,eukaryotic translation initiation factor 4E,	89113933	89114669	10	-342568	9	52681	3764	NM_001039169	Eif4e2	eukaryotic translation initiation factor 4E,eukaryotic translation initiation factor 4E,
chr1	89223390	36	-182	NM_146112	Gigyf2	trinucleotide repeat containing 15,trinucleotide repeat containing 15,trinucleotide repeat containing 15,trinucleotide repeat containing 15,	89223006	89223762	44	-233455	9	161794	-182	NM_146112	Gigyf2	trinucleotide repeat containing 15,trinucleotide repeat containing 15,trinucleotide repeat containing 15,trinucleotide repeat containing 15,
chr1	89253009	9	29406	NM_001110212	Gigyf2	n/a	89252640	89253384	10	-203836	9	191413	29406	NM_001110212	Gigyf2	n/a
chr1	89270780	10	20524	NM_001110227	Kcnj13	n/a	89270435	89271179	11	-186065	9	209184	20524	NM_001110227	Kcnj13	n/a
chr1	89272518	8	18786	NM_001110227	Kcnj13	n/a	89272146	89272882	11	-184327	9	210922	18786	NM_001110227	Kcnj13	n/a
chr1	89293880	8	-2576	NM_001110227	Kcnj13	n/a	89293494	89294238	9	-162965	9	232284	-2576	NM_001110227	Kcnj13	n/a
chr1	89301333	12	-10029	NM_001110227	Kcnj13	n/a	89300950	89301686	13	-155512	9	239737	-10029	NM_001110227	Kcnj13	n/a
chr1	89303782	8	-12478	NM_001110227	Kcnj13	n/a	89303280	89304275	11	-153063	9	242186	-12478	NM_001110227	Kcnj13	n/a
chr1	89405994	10	943	NM_019867	Ngef	neuronal guanine nucleotide exchange factor	89405639	89406383	13	-50851	9	344398	943	NM_019867	Ngef	neuronal guanine nucleotide exchange factor
chr1	89421629	11	-14692	NM_019867	Ngef	neuronal guanine nucleotide exchange factor	89421275	89422017	14	-35216	9	360033	-14692	NM_019867	Ngef	neuronal guanine nucleotide exchange factor
chr1	89425862	9	-18925	NM_019867	Ngef	neuronal guanine nucleotide exchange factor	89425507	89426243	10	-30983	9	364266	-18925	NM_019867	Ngef	neuronal guanine nucleotide exchange factor
chr1	89612577	8	-40068	NM_029846	Atg16l1	APG16L beta isoform,APG16L beta isoform,APG16L beta isoform,APG16L beta isoform,	89612209	89612968	10	-40147	13	550981	-40068	NM_029846	Atg16l1	APG16L beta isoform,APG16L beta isoform,APG16L beta isoform,APG16L beta isoform,
chr1	89652665	77	20	NM_029846	Atg16l1	APG16L beta isoform,APG16L beta isoform,APG16L beta isoform,APG16L beta isoform,	89652326	89653070	80	-59	13	591069	20	NM_029846	Atg16l1	APG16L beta isoform,APG16L beta isoform,APG16L beta isoform,APG16L beta isoform,
chr1	89905018	25	108	NM_001033291	Usp40	ubiquitin specific peptidase 40,ubiquitin specific peptidase 40,ubiquitin specific peptidase 40,ubiquitin specific peptidase 40,	89904627	89905371	27	191861	11	-692790	108	NM_001033291	Usp40	ubiquitin specific peptidase 40,ubiquitin specific peptidase 40,ubiquitin specific peptidase 40,ubiquitin specific peptidase 40,
chr1	90173372	8	760	NM_172505	A730008H23Rik	hypothetical protein LOC212427	90173001	90173776	13	-980	27	-424436	760	NM_172505	A730008H23Rik	hypothetical protein LOC212427
chr1	90174300	14	-146	NM_198652	Hjurp	hypothetical protein LOC381280	90173971	90174645	15	-52	27	-423508	-146	NM_198652	Hjurp	hypothetical protein LOC381280
chr1	90187146	9	-12992	NM_198652	Hjurp	hypothetical protein LOC381280	90186538	90187804	14	-10466	14	-410662	-12992	NM_198652	Hjurp	hypothetical protein LOC381280
chr1	90254312	8	-49281	NM_029269	Spp2	secreted phosphoprotein 2	90253972	90254684	9	-34749	11	-343496	-49281	NM_029269	Spp2	secreted phosphoprotein 2
chr1	90290431	8	-13162	NM_029269	Spp2	secreted phosphoprotein 2	90290241	90290607	9	1370	11	-307377	-13162	NM_029269	Spp2	secreted phosphoprotein 2
chr1	90302949	48	-644	NM_029269	Spp2	secreted phosphoprotein 2	90302514	90303383	57	13888	11	-294859	-644	NM_029269	Spp2	secreted phosphoprotein 2
chr1	90346833	8	43240	NM_029269	Spp2	secreted phosphoprotein 2	90346670	90346996	9	57772	11	-250975	43240	NM_029269	Spp2	secreted phosphoprotein 2
chr1	90347289	8	43696	NM_029269	Spp2	secreted phosphoprotein 2	90347151	90347421	9	58228	11	-250519	43696	NM_029269	Spp2	secreted phosphoprotein 2
chr1	90405064	8	1577	NM_008132	Glrp1	glutamine repeat protein 1	90404694	90405430	11	116003	11	-192744	1577	NM_008132	Glrp1	glutamine repeat protein 1
chr1	90556186	8	42580	NM_177305	Arl4c	ADP-ribosylation factor-like 7	90555816	90556560	10	-41273	10	-41622	42580	NM_177305	Arl4c	ADP-ribosylation factor-like 7
chr1	90559729	10	39037	NM_177305	Arl4c	ADP-ribosylation factor-like 7	90559376	90560112	12	-37730	10	-38079	39037	NM_177305	Arl4c	ADP-ribosylation factor-like 7
chr1	90596081	20	2685	NM_177305	Arl4c	ADP-ribosylation factor-like 7	90595590	90596555	29	-1378	10	-1727	2685	NM_177305	Arl4c	ADP-ribosylation factor-like 7
chr1	90597790	15	976	NM_177305	Arl4c	ADP-ribosylation factor-like 7	90597421	90598185	20	331	10	-18	976	NM_177305	Arl4c	ADP-ribosylation factor-like 7
chr1	90598787	25	-21	NM_177305	Arl4c	ADP-ribosylation factor-like 7	90598387	90599192	31	1328	10	979	-21	NM_177305	Arl4c	ADP-ribosylation factor-like 7
chr1	90602360	13	-3594	NM_177305	Arl4c	ADP-ribosylation factor-like 7	90601910	90602775	18	4901	10	4552	-3594	NM_177305	Arl4c	ADP-ribosylation factor-like 7
chr1	90793849	8	-173187	NM_133816	Sh3bp4	SH3-domain binding protein 4	90793491	90794227	11	196390	10	196041	-173187	NM_133816	Sh3bp4	SH3-domain binding protein 4
chr1	90930461	8	-36575	NM_133816	Sh3bp4	SH3-domain binding protein 4	90930075	90930811	10	-198844	11	332653	-36575	NM_133816	Sh3bp4	SH3-domain binding protein 4
chr1	90967063	14	27	NM_133816	Sh3bp4	SH3-domain binding protein 4	90966327	90967723	23	-162242	11	369255	27	NM_133816	Sh3bp4	SH3-domain binding protein 4
chr1	90971486	8	4450	NM_133816	Sh3bp4	SH3-domain binding protein 4	90971128	90971879	11	-157819	11	373678	4450	NM_133816	Sh3bp4	SH3-domain binding protein 4
chr1	90977792	9	10756	NM_133816	Sh3bp4	SH3-domain binding protein 4	90977370	90978213	14	-151513	11	379984	10756	NM_133816	Sh3bp4	SH3-domain binding protein 4
chr1	91351031	11	-354	NM_178119	Agap1	centaurin, gamma 2 isoform 1	91350632	91351396	14	221726	11	-112527	-354	NM_178119	Agap1	centaurin, gamma 2 isoform 1
chr1	91352437	18	1052	NM_001037136	Agap1	centaurin, gamma 2 isoform 2,centaurin, gamma 2 isoform 2,	91351963	91352913	23	223132	11	-111121	1052	NM_001037136	Agap1	centaurin, gamma 2 isoform 2,centaurin, gamma 2 isoform 2,
chr1	91353624	8	2239	NM_001037136	Agap1	centaurin, gamma 2 isoform 2,centaurin, gamma 2 isoform 2,	91353275	91353980	9	224319	11	-109934	2239	NM_001037136	Agap1	centaurin, gamma 2 isoform 2,centaurin, gamma 2 isoform 2,
chr1	91361878	9	10493	NM_001037136	Agap1	centaurin, gamma 2 isoform 2,centaurin, gamma 2 isoform 2,	91361507	91362313	10	232573	11	-101680	10493	NM_001037136	Agap1	centaurin, gamma 2 isoform 2,centaurin, gamma 2 isoform 2,
chr1	91441961	31	90576	NM_001037136	Agap1	centaurin, gamma 2 isoform 2,centaurin, gamma 2 isoform 2,	91441614	91442358	32	312656	11	-21597	90576	NM_001037136	Agap1	centaurin, gamma 2 isoform 2,centaurin, gamma 2 isoform 2,
chr1	91473747	11	122362	NM_001037136	Agap1	centaurin, gamma 2 isoform 2,centaurin, gamma 2 isoform 2,	91473367	91474111	12	344442	11	10189	122362	NM_001037136	Agap1	centaurin, gamma 2 isoform 2,centaurin, gamma 2 isoform 2,
chr1	91544724	15	193339	NM_001037136	Agap1	centaurin, gamma 2 isoform 2,centaurin, gamma 2 isoform 2,	91544370	91545114	16	415419	11	81166	193339	NM_001037136	Agap1	centaurin, gamma 2 isoform 2,centaurin, gamma 2 isoform 2,
chr1	91560248	17	208863	NM_001037136	Agap1	centaurin, gamma 2 isoform 2,centaurin, gamma 2 isoform 2,	91559885	91560633	20	-427016	11	-76287	208863	NM_001037136	Agap1	centaurin, gamma 2 isoform 2,centaurin, gamma 2 isoform 2,
chr1	91665894	8	161857	NM_010262	Gbx2	gastrulation brain homeobox 2	91665512	91666254	9	-321370	11	29359	161857	NM_010262	Gbx2	gastrulation brain homeobox 2
chr1	91830944	9	-3193	NM_010262	Gbx2	gastrulation brain homeobox 2	91830542	91831338	11	-156320	11	-1096	-3193	NM_010262	Gbx2	gastrulation brain homeobox 2
chr1	91837999	18	-10248	NM_010262	Gbx2	gastrulation brain homeobox 2	91837608	91838397	21	-149265	11	5959	-10248	NM_010262	Gbx2	gastrulation brain homeobox 2
chr1	91903991	8	7161	NM_139152	Asb18	ankyrin repeat and SOCS box-containing 18	91903279	91904621	14	-83273	11	71951	7161	NM_139152	Asb18	ankyrin repeat and SOCS box-containing 18
chr1	91938142	8	-26990	NM_139152	Asb18	ankyrin repeat and SOCS box-containing 18	91937865	91938419	9	-49122	11	106102	-26990	NM_139152	Asb18	ankyrin repeat and SOCS box-containing 18
chr1	91968648	24	-57496	NM_139152	Asb18	ankyrin repeat and SOCS box-containing 18	91968294	91969038	27	-18616	11	136608	-57496	NM_139152	Asb18	ankyrin repeat and SOCS box-containing 18
chr1	92122470	16	21893	NM_007722	Cxcr7	chemokine orphan receptor 1	92121989	92122981	22	135206	11	11686	21893	NM_007722	Cxcr7	chemokine orphan receptor 1
chr1	92131700	12	31123	NM_007722	Cxcr7	chemokine orphan receptor 1	92131330	92132074	15	144436	11	20916	31123	NM_007722	Cxcr7	chemokine orphan receptor 1
chr1	92165395	20	64818	NM_007722	Cxcr7	chemokine orphan receptor 1	92164823	92165936	26	178131	11	54611	64818	NM_007722	Cxcr7	chemokine orphan receptor 1
chr1	92276810	9	176233	NM_007722	Cxcr7	chemokine orphan receptor 1	92276456	92277194	11	-223070	58	166026	176233	NM_007722	Cxcr7	chemokine orphan receptor 1
chr1	92294053	13	193476	NM_007722	Cxcr7	chemokine orphan receptor 1	92293682	92294426	14	-205827	58	183269	193476	NM_007722	Cxcr7	chemokine orphan receptor 1
chr1	92305639	9	-194360	NM_133805	Cops8	COP9 signalosome subunit 8	92305262	92306013	12	-194241	58	194855	-194360	NM_133805	Cops8	COP9 signalosome subunit 8
chr1	92358280	8	-141719	NM_133805	Cops8	COP9 signalosome subunit 8	92358061	92358495	8	-141600	58	247496	-141719	NM_133805	Cops8	COP9 signalosome subunit 8
chr1	92408750	8	-91249	NM_133805	Cops8	COP9 signalosome subunit 8	92408369	92409105	10	-91130	58	297966	-91249	NM_133805	Cops8	COP9 signalosome subunit 8
chr1	92484844	9	-15155	NM_133805	Cops8	COP9 signalosome subunit 8	92484490	92485234	10	-15036	58	374060	-15155	NM_133805	Cops8	COP9 signalosome subunit 8
chr1	92499912	123	-87	NM_133805	Cops8	COP9 signalosome subunit 8	92499525	92500269	123	32	58	389128	-87	NM_133805	Cops8	COP9 signalosome subunit 8
chr1	92629365	10	129366	NM_133805	Cops8	COP9 signalosome subunit 8	92629023	92629730	11	-32246	13	-517600	129366	NM_133805	Cops8	COP9 signalosome subunit 8
chr1	92793831	14	-17845	NM_053015	Mlph	melanophilin	92793446	92794182	15	-102716	11	-353134	-17845	NM_053015	Mlph	melanophilin
chr1	92895785	10	482	NM_001111312	Lrrfip1	n/a	92895403	92896173	14	-762	11	-251180	482	NM_001111312	Lrrfip1	n/a
chr1	92973791	23	23771	NM_001111311	Lrrfip1	n/a	92973422	92974173	27	77244	11	-173174	23771	NM_001111311	Lrrfip1	n/a
chr1	92982417	10	32397	NM_001111311	Lrrfip1	n/a	92982119	92982764	11	85870	11	-164548	32397	NM_001111311	Lrrfip1	n/a
chr1	93023744	12	-17935	NM_001033408	Rbm44	RNA binding motif protein 44	93023380	93024129	15	127197	11	-123221	-17935	NM_001033408	Rbm44	RNA binding motif protein 44
chr1	93078012	12	1614	NM_178401	Ramp1	n/a	93077862	93078170	13	181465	11	-68953	1614	NM_178401	Ramp1	n/a
chr1	93093560	8	17162	NM_178401	Ramp1	n/a	93093199	93093940	9	197013	11	-53405	17162	NM_178401	Ramp1	n/a
chr1	93146687	41	-208	NM_026454	Ube2f	NEDD8-conjugating enzyme,NEDD8-conjugating enzyme,NEDD8-conjugating enzyme,NEDD8-conjugating enzyme,NEDD8-conjugating enzyme,	93146304	93147049	43	250140	11	-278	-208	NM_026454	Ube2f	NEDD8-conjugating enzyme,NEDD8-conjugating enzyme,NEDD8-conjugating enzyme,NEDD8-conjugating enzyme,NEDD8-conjugating enzyme,
chr1	93147531	14	636	NM_026454	Ube2f	NEDD8-conjugating enzyme,NEDD8-conjugating enzyme,NEDD8-conjugating enzyme,NEDD8-conjugating enzyme,NEDD8-conjugating enzyme,	93147127	93147963	18	250984	11	566	636	NM_026454	Ube2f	NEDD8-conjugating enzyme,NEDD8-conjugating enzyme,NEDD8-conjugating enzyme,NEDD8-conjugating enzyme,NEDD8-conjugating enzyme,
chr1	93194610	10	-304	NM_016717	Scly	selenocysteine lyase,selenocysteine lyase,selenocysteine lyase,	93194229	93194946	11	298063	11	47645	-304	NM_016717	Scly	selenocysteine lyase,selenocysteine lyase,selenocysteine lyase,
chr1	93252668	12	5019	NM_027551	Klhl30	kelch-like 30	93252266	93253067	14	356121	11	-57035	5019	NM_027551	Klhl30	kelch-like 30
chr1	93263406	22	400	NM_173395	Fam132b	hypothetical protein LOC227358	93263015	93263759	25	366859	11	-46297	400	NM_173395	Fam132b	hypothetical protein LOC227358
chr1	93295629	9	-269	NM_023343	Ilkap	integrin-linked kinase-associated	93295264	93296008	10	399082	11	-14074	-269	NM_023343	Ilkap	integrin-linked kinase-associated
chr1	93309870	32	-71	NM_019479	Hes6	hairy and enhancer of split 6	93309495	93310250	38	413323	11	167	-71	NM_019479	Hes6	hairy and enhancer of split 6
chr1	93310982	37	-1183	NM_019479	Hes6	hairy and enhancer of split 6	93310625	93311379	40	414435	11	1279	-1183	NM_019479	Hes6	hairy and enhancer of split 6
chr1	93342581	11	13324	NM_011066	Per2	period homolog 2,period homolog 2,	93342215	93342959	12	446034	11	32878	13324	NM_011066	Per2	period homolog 2,period homolog 2,
chr1	93353107	11	2798	NM_011066	Per2	period homolog 2,period homolog 2,	93352562	93353678	16	456560	11	43404	2798	NM_011066	Per2	period homolog 2,period homolog 2,
chr1	93355899	74	6	NM_011066	Per2	period homolog 2,period homolog 2,	93355396	93356421	108	459352	11	46196	6	NM_011066	Per2	period homolog 2,period homolog 2,
chr1	93391373	25	129	NM_028718	Traf3ip1	TNF receptor-associated factor 3 interacting,TNF receptor-associated factor 3 interacting,	93391017	93391763	27	494826	11	81670	129	NM_028718	Traf3ip1	TNF receptor-associated factor 3 interacting,TNF receptor-associated factor 3 interacting,
chr1	93437078	38	-63	NM_001039126	Asb1	ankyrin repeat and SOCS box-containing protein 1	93436711	93437479	45	540531	11	127375	-63	NM_001039126	Asb1	ankyrin repeat and SOCS box-containing protein 1
chr1	93459345	8	21689	NM_023046	Asb1	ankyrin repeat and SOCS box-containing protein 1,ankyrin repeat and SOCS box-containing protein 1,	93458991	93459727	10	562798	11	149642	21689	NM_023046	Asb1	ankyrin repeat and SOCS box-containing protein 1,ankyrin repeat and SOCS box-containing protein 1,
chr1	93651612	9	-46441	NM_007855	Twist2	twist homolog 2	93651210	93651954	10	-500200	13	-15519	-46441	NM_007855	Twist2	twist homolog 2
chr1	93755103	9	57050	NM_007855	Twist2	twist homolog 2	93754730	93755495	11	-396709	13	87972	57050	NM_007855	Twist2	twist homolog 2
chr1	93787288	8	89235	NM_007855	Twist2	twist homolog 2	93787017	93787529	8	-364524	13	120157	89235	NM_007855	Twist2	twist homolog 2
chr1	93876292	9	168678	NM_207225	Hdac4	histone deacetylase 4,histone deacetylase 4,histone deacetylase 4,	93875932	93876668	10	-275520	13	-150689	168678	NM_207225	Hdac4	histone deacetylase 4,histone deacetylase 4,histone deacetylase 4,
chr1	93955578	9	89392	NM_207225	Hdac4	histone deacetylase 4,histone deacetylase 4,histone deacetylase 4,	93955220	93955964	9	-196234	13	-71403	89392	NM_207225	Hdac4	histone deacetylase 4,histone deacetylase 4,histone deacetylase 4,
chr1	93980785	25	64185	NM_207225	Hdac4	histone deacetylase 4,histone deacetylase 4,histone deacetylase 4,	93980313	93981274	31	-171027	13	-46196	64185	NM_207225	Hdac4	histone deacetylase 4,histone deacetylase 4,histone deacetylase 4,
chr1	93983396	8	61574	NM_207225	Hdac4	histone deacetylase 4,histone deacetylase 4,histone deacetylase 4,	93982998	93983742	10	-168416	13	-43585	61574	NM_207225	Hdac4	histone deacetylase 4,histone deacetylase 4,histone deacetylase 4,
chr1	94000054	9	44916	NM_207225	Hdac4	histone deacetylase 4,histone deacetylase 4,histone deacetylase 4,	93999656	94000400	10	-151758	13	-26927	44916	NM_207225	Hdac4	histone deacetylase 4,histone deacetylase 4,histone deacetylase 4,
chr1	94027153	65	17817	NM_207225	Hdac4	histone deacetylase 4,histone deacetylase 4,histone deacetylase 4,	94026745	94027544	76	-124659	13	172	17817	NM_207225	Hdac4	histone deacetylase 4,histone deacetylase 4,histone deacetylase 4,
chr1	94041543	13	3427	NM_207225	Hdac4	histone deacetylase 4,histone deacetylase 4,histone deacetylase 4,	94041072	94042049	19	-110269	13	-440	3427	NM_207225	Hdac4	histone deacetylase 4,histone deacetylase 4,histone deacetylase 4,
chr1	94071360	12	-26390	NM_207225	Hdac4	histone deacetylase 4,histone deacetylase 4,histone deacetylase 4,	94070918	94071798	15	-80452	13	-5730	-26390	NM_207225	Hdac4	histone deacetylase 4,histone deacetylase 4,histone deacetylase 4,
chr1	94074827	23	-29857	NM_207225	Hdac4	histone deacetylase 4,histone deacetylase 4,histone deacetylase 4,	94074442	94075229	27	-76985	13	-2263	-29857	NM_207225	Hdac4	histone deacetylase 4,histone deacetylase 4,histone deacetylase 4,
chr1	94077077	142	-32107	NM_207225	Hdac4	histone deacetylase 4,histone deacetylase 4,histone deacetylase 4,	94076703	94077467	153	-74735	13	-13	-32107	NM_207225	Hdac4	histone deacetylase 4,histone deacetylase 4,histone deacetylase 4,
chr1	94115521	8	-70551	NM_207225	Hdac4	histone deacetylase 4,histone deacetylase 4,histone deacetylase 4,	94115298	94115737	9	-36291	13	-5196	-70551	NM_207225	Hdac4	histone deacetylase 4,histone deacetylase 4,histone deacetylase 4,
chr1	94125100	8	-80130	NM_207225	Hdac4	histone deacetylase 4,histone deacetylase 4,histone deacetylase 4,	94124995	94125214	9	-26712	13	4383	-80130	NM_207225	Hdac4	histone deacetylase 4,histone deacetylase 4,histone deacetylase 4,
chr1	94370532	75	-197	NM_024197	Ndufa10	NADH dehydrogenase (ubiquinone) 1 alpha	94370165	94370909	76	295	51	249815	-197	NM_024197	Ndufa10	NADH dehydrogenase (ubiquinone) 1 alpha
chr1	94376538	9	658	NM_147038	Olfr1416	olfactory receptor 1416	94376148	94376901	11	6301	51	255821	658	NM_147038	Olfr1416	olfactory receptor 1416
chr1	94538712	19	-150	NM_001163425	Myeov2	n/a	94538348	94539092	20	223	12	417995	-150	NM_001163425	Myeov2	n/a
chr1	94556181	8	-10763	NM_153114	Otos	otospiralin	94555762	94556611	12	17692	12	435464	-10763	NM_153114	Otos	otospiralin
chr1	94596049	12	-50631	NM_153114	Otos	otospiralin	94595605	94596466	16	57560	12	-402332	-50631	NM_153114	Otos	otospiralin
chr1	94599372	8	-53954	NM_153114	Otos	otospiralin	94599198	94599544	9	60883	12	-399009	-53954	NM_153114	Otos	otospiralin
chr1	94641732	26	-86530	NM_016696	Gpc1	glypican 1	94641374	94642143	32	103243	12	-356649	-86530	NM_016696	Gpc1	glypican 1
chr1	94663838	10	-64424	NM_016696	Gpc1	glypican 1	94663459	94664195	11	125349	12	-334543	-64424	NM_016696	Gpc1	glypican 1
chr1	94696500	14	-31762	NM_016696	Gpc1	glypican 1	94696311	94696708	15	-134403	25	-301881	-31762	NM_016696	Gpc1	glypican 1
chr1	94727675	33	-587	NM_016696	Gpc1	glypican 1	94727272	94728020	37	-103228	25	-270706	-587	NM_016696	Gpc1	glypican 1
chr1	94729257	12	995	NM_016696	Gpc1	glypican 1	94728633	94729985	21	-101646	25	-269124	995	NM_016696	Gpc1	glypican 1
chr1	94745530	9	17268	NM_016696	Gpc1	glypican 1	94745102	94745969	13	-85373	25	-252851	17268	NM_016696	Gpc1	glypican 1
chr1	94784922	8	14561	NM_172850	Ankmy1	ankyrin repeat and MYND domain containing 1	94784552	94785288	11	-45981	25	-213459	14561	NM_172850	Ankmy1	ankyrin repeat and MYND domain containing 1
chr1	94799838	8	-355	NM_172850	Ankmy1	ankyrin repeat and MYND domain containing 1	94799325	94800398	12	-31065	25	-198543	-355	NM_172850	Ankmy1	ankyrin repeat and MYND domain containing 1
chr1	94802301	8	-1264	NM_175118	Dusp28	dual specificity phosphatase 28	94802053	94802554	9	-28602	25	-196080	-1264	NM_175118	Dusp28	dual specificity phosphatase 28
chr1	94803736	32	171	NM_175118	Dusp28	dual specificity phosphatase 28	94803320	94804145	43	-27167	25	-194645	171	NM_175118	Dusp28	dual specificity phosphatase 28
chr1	94808160	11	179	NM_181405	Rnpepl1	arginyl aminopeptidase (aminopeptidase B)-like	94807730	94808607	14	-22743	25	-190221	179	NM_181405	Rnpepl1	arginyl aminopeptidase (aminopeptidase B)-like
chr1	94831085	42	101	NM_011796	Capn10	calpain 10	94830685	94831548	51	182	25	-167296	101	NM_011796	Capn10	calpain 10
chr1	94921024	9	18114	NM_001159658	Aqp12	n/a	94920636	94921380	10	-77244	20	-77357	18114	NM_001159658	Aqp12	n/a
chr1	94997082	15	1360	NM_001110315	Kif1a	n/a	94996652	94997531	21	-1186	20	-1299	1360	NM_001110315	Kif1a	n/a
chr1	94998392	33	50	NM_001110315	Kif1a	n/a	94997592	94999135	59	124	20	11	50	NM_001110315	Kif1a	n/a
chr1	95106930	8	-25543	NM_172463	Sned1	sushi, nidogen and EGF-like domains 1	95106657	95107194	9	108662	20	-26344	-25543	NM_172463	Sned1	sushi, nidogen and EGF-like domains 1
chr1	95120565	17	-11908	NM_172463	Sned1	sushi, nidogen and EGF-like domains 1	95120144	95120888	17	122297	20	-12709	-11908	NM_172463	Sned1	sushi, nidogen and EGF-like domains 1
chr1	95131575	8	-898	NM_172463	Sned1	sushi, nidogen and EGF-like domains 1	95131351	95131781	9	133307	20	-1699	-898	NM_172463	Sned1	sushi, nidogen and EGF-like domains 1
chr1	95133179	21	706	NM_172463	Sned1	sushi, nidogen and EGF-like domains 1	95132774	95133599	26	134911	20	-95	706	NM_172463	Sned1	sushi, nidogen and EGF-like domains 1
chr1	95227076	8	12289	NM_080850	Pask	PAS domain containing serine/threonine kinase,PAS domain containing serine/threonine kinase,PAS domain containing serine/threonine kinase,	95226749	95227433	9	-148379	16	-34118	12289	NM_080850	Pask	PAS domain containing serine/threonine kinase,PAS domain containing serine/threonine kinase,PAS domain containing serine/threonine kinase,
chr1	95240018	66	-203	NM_023200	Ppp1r7	protein phosphatase-1 regulatory subunit 7	95239621	95240387	78	-135437	16	-21176	-203	NM_023200	Ppp1r7	protein phosphatase-1 regulatory subunit 7
chr1	95298165	22	27693	NM_207031	Ano7	transmembrane protein 16g	95297766	95298510	24	-77290	16	36971	27693	NM_207031	Ano7	transmembrane protein 16g
chr1	95341956	40	33429	NM_133808	Hdlbp	high density lipoprotein binding protein,high density lipoprotein binding protein,high density lipoprotein binding protein,	95341391	95342490	62	-33499	16	-32946	33429	NM_133808	Hdlbp	high density lipoprotein binding protein,high density lipoprotein binding protein,high density lipoprotein binding protein,
chr1	95375530	173	-39	NM_010891	Sept2	septin 2	95375067	95375990	199	75	16	628	-39	NM_010891	Sept2	septin 2
chr1	95408418	25	-262	NM_145519	Farp2	FERM, RhoGEF and pleckstrin domain protein 2	95408033	95408769	26	32963	16	33516	-262	NM_145519	Farp2	FERM, RhoGEF and pleckstrin domain protein 2
chr1	95437354	14	28674	NM_145519	Farp2	FERM, RhoGEF and pleckstrin domain protein 2	95436993	95437729	15	61899	16	62452	28674	NM_145519	Farp2	FERM, RhoGEF and pleckstrin domain protein 2
chr1	95509380	9	22924	NM_021537	Stk25	serine/threonine kinase 25	95509022	95509758	10	-23097	14	134478	22924	NM_021537	Stk25	serine/threonine kinase 25
chr1	95532383	84	-79	NM_021537	Stk25	serine/threonine kinase 25	95531990	95532795	94	-94	14	157481	-79	NM_021537	Stk25	serine/threonine kinase 25
chr1	95582043	25	-227	NM_016778	Bok	Bcl-2-related ovarian killer protein	95581645	95582439	29	49566	14	207141	-227	NM_016778	Bok	Bcl-2-related ovarian killer protein
chr1	95583494	10	1224	NM_016778	Bok	Bcl-2-related ovarian killer protein	95583087	95583854	13	51017	14	208592	1224	NM_016778	Bok	Bcl-2-related ovarian killer protein
chr1	95584722	68	2452	NM_016778	Bok	Bcl-2-related ovarian killer protein	95584323	95585070	75	52245	14	209820	2452	NM_016778	Bok	Bcl-2-related ovarian killer protein
chr1	95646609	10	4806	NM_025920	Thap4	THAP domain containing 4,THAP domain containing 4,	95646258	95646958	11	-51991	31	271707	4806	NM_025920	Thap4	THAP domain containing 4,THAP domain containing 4,
chr1	95650443	13	972	NM_025920	Thap4	THAP domain containing 4,THAP domain containing 4,	95650048	95650792	13	-48157	31	275541	972	NM_025920	Thap4	THAP domain containing 4,THAP domain containing 4,
chr1	95651444	154	-29	NM_025920	Thap4	THAP domain containing 4,THAP domain containing 4,	95651044	95651792	158	-47156	31	276542	-29	NM_025920	Thap4	THAP domain containing 4,THAP domain containing 4,
chr1	95684941	8	13570	NM_001105667	Dtymk	n/a	95684562	95685346	10	-13659	31	310039	13570	NM_001105667	Dtymk	n/a
chr1	95698508	26	3	NM_001105667	Dtymk	n/a	95698178	95698875	27	-92	31	323606	3	NM_001105667	Dtymk	n/a
chr1	95700672	26	131	NM_025454	Ing5	inhibitor of growth family, member 5	95700153	95701172	34	2072	31	325770	131	NM_025454	Ing5	inhibitor of growth family, member 5
chr1	95722028	41	212	NM_178882	D2hgdh	D-2-hydroxyglutarate dehydrogenase,D-2-hydroxyglutarate dehydrogenase,D-2-hydroxyglutarate dehydrogenase,D-2-hydroxyglutarate dehydrogenase,	95721662	95722406	42	-27	13	347126	212	NM_178882	D2hgdh	D-2-hydroxyglutarate dehydrogenase,D-2-hydroxyglutarate dehydrogenase,D-2-hydroxyglutarate dehydrogenase,D-2-hydroxyglutarate dehydrogenase,
chr1	95908805	8	-8264	NM_173772	Neu4	sialidase 4	95908585	95909037	9	-67139	9	533903	-8264	NM_173772	Neu4	sialidase 4
chr1	95932199	14	15130	NM_173772	Neu4	sialidase 4	95931870	95932564	15	-43745	9	557297	15130	NM_173772	Neu4	sialidase 4
chr1	96159879	13	-210749	NM_008798	Pdcd1	programmed cell death 1	96159500	96160244	14	183935	9	784977	-210749	NM_008798	Pdcd1	programmed cell death 1
chr1	96314543	10	-365413	NM_008798	Pdcd1	programmed cell death 1	96314175	96314911	11	338599	9	939641	-365413	NM_008798	Pdcd1	programmed cell death 1
chr1	96400661	12	-451531	NM_008798	Pdcd1	programmed cell death 1	96400284	96401028	15	424717	9	1025759	-451531	NM_008798	Pdcd1	programmed cell death 1
chr1	97210034	50	-170	NM_026321	Fam174a	hypothetical protein LOC67698,hypothetical protein LOC67698,	97209645	97210388	51	-222	15	1835132	-170	NM_026321	Fam174a	hypothetical protein LOC67698,hypothetical protein LOC67698,
chr1	97260828	8	50624	NM_026321	Fam174a	hypothetical protein LOC67698,hypothetical protein LOC67698,	97260508	97261129	9	50572	15	1885926	50624	NM_026321	Fam174a	hypothetical protein LOC67698,hypothetical protein LOC67698,
chr1	97319112	16	108908	NM_026321	Fam174a	hypothetical protein LOC67698,hypothetical protein LOC67698,	97318749	97319479	17	108856	15	1944210	108908	NM_026321	Fam174a	hypothetical protein LOC67698,hypothetical protein LOC67698,
chr1	97564281	8	-110	NM_009183	St8sia4	ST8 alpha-N-acetyl-neuraminide	97564052	97564538	9	-443	14	2189379	-110	NM_009183	St8sia4	ST8 alpha-N-acetyl-neuraminide
chr1	97801077	9	-236906	NM_009183	St8sia4	ST8 alpha-N-acetyl-neuraminide	97800710	97801454	11	236353	14	2426175	-236906	NM_009183	St8sia4	ST8 alpha-N-acetyl-neuraminide
chr1	97830720	8	-266549	NM_009183	St8sia4	ST8 alpha-N-acetyl-neuraminide	97830594	97830844	9	265996	14	2455818	-266549	NM_009183	St8sia4	ST8 alpha-N-acetyl-neuraminide
chr1	97956982	8	-392811	NM_009183	St8sia4	ST8 alpha-N-acetyl-neuraminide	97956644	97957349	9	392258	14	2582080	-392811	NM_009183	St8sia4	ST8 alpha-N-acetyl-neuraminide
chr1	98259685	13	509063	NM_172658	Slco4c1	solute carrier organic anion transporter family,	98259205	98260157	15	694961	14	2884783	509063	NM_172658	Slco4c1	solute carrier organic anion transporter family,
chr1	98667137	10	101611	NM_172658	Slco4c1	solute carrier organic anion transporter family,	98666790	98667526	10	1102413	14	3292235	101611	NM_172658	Slco4c1	solute carrier organic anion transporter family,
chr1	98809545	11	-40797	NM_172658	Slco4c1	solute carrier organic anion transporter family,	98809212	98809948	12	1244821	14	3434643	-40797	NM_172658	Slco4c1	solute carrier organic anion transporter family,
chr1	98957883	8	-63746	NM_001039475	Slco6b1	solute carrier organic anion transporter family,	98957651	98958118	9	1393159	14	3582981	-63746	NM_001039475	Slco6b1	solute carrier organic anion transporter family,
chr1	99096570	8	-71690	NM_028942	Slco6c1	solute carrier organic anion transporter family,	99096311	99096819	9	1531846	14	3721668	-71690	NM_028942	Slco6c1	solute carrier organic anion transporter family,
chr1	99495565	9	63030	NM_133825	D1Ertd622e	hypothetical protein LOC52392,hypothetical protein LOC52392,	99495212	99495956	10	-1405538	10	4120663	63030	NM_133825	D1Ertd622e	hypothetical protein LOC52392,hypothetical protein LOC52392,
chr1	99508495	8	50100	NM_133825	D1Ertd622e	hypothetical protein LOC52392,hypothetical protein LOC52392,	99508344	99508650	9	-1392608	10	4133593	50100	NM_133825	D1Ertd622e	hypothetical protein LOC52392,hypothetical protein LOC52392,
chr1	99558633	18	-38	NM_133825	D1Ertd622e	hypothetical protein LOC52392,hypothetical protein LOC52392,	99558282	99559026	20	-1342470	10	4183731	-38	NM_133825	D1Ertd622e	hypothetical protein LOC52392,hypothetical protein LOC52392,
chr1	99604193	11	-45598	NM_133825	D1Ertd622e	hypothetical protein LOC52392,hypothetical protein LOC52392,	99603791	99604535	12	-1296910	10	4229291	-45598	NM_133825	D1Ertd622e	hypothetical protein LOC52392,hypothetical protein LOC52392,
chr1	99666610	24	59	NM_173760	Ppip5k2	histidine acid phosphatase domain containing 1,histidine acid phosphatase domain containing 1,histidine acid phosphatase domain containing 1,	99666226	99666972	28	-1234493	10	4291708	59	NM_173760	Ppip5k2	histidine acid phosphatase domain containing 1,histidine acid phosphatase domain containing 1,histidine acid phosphatase domain containing 1,
chr1	99674328	8	7573	NM_026250	Gin1	zinc finger, H2C2 domain containing	99674178	99674478	9	-1226775	10	4299426	7573	NM_026250	Gin1	zinc finger, H2C2 domain containing
chr1	99839073	8	153136	NM_013626	Pam	peptidylglycine alpha-amidating monooxygenase,peptidylglycine alpha-amidating monooxygenase,peptidylglycine alpha-amidating monooxygenase,	99838733	99839416	9	-1062030	10	4464171	153136	NM_013626	Pam	peptidylglycine alpha-amidating monooxygenase,peptidylglycine alpha-amidating monooxygenase,peptidylglycine alpha-amidating monooxygenase,
chr1	99873810	35	118399	NM_013626	Pam	peptidylglycine alpha-amidating monooxygenase,peptidylglycine alpha-amidating monooxygenase,peptidylglycine alpha-amidating monooxygenase,	99873248	99874377	46	-1027293	10	4498908	118399	NM_013626	Pam	peptidylglycine alpha-amidating monooxygenase,peptidylglycine alpha-amidating monooxygenase,peptidylglycine alpha-amidating monooxygenase,
chr1	99901355	8	90854	NM_013626	Pam	peptidylglycine alpha-amidating monooxygenase,peptidylglycine alpha-amidating monooxygenase,peptidylglycine alpha-amidating monooxygenase,	99901073	99901634	9	-999748	10	4526453	90854	NM_013626	Pam	peptidylglycine alpha-amidating monooxygenase,peptidylglycine alpha-amidating monooxygenase,peptidylglycine alpha-amidating monooxygenase,
chr1	99944548	17	47661	NM_013626	Pam	peptidylglycine alpha-amidating monooxygenase,peptidylglycine alpha-amidating monooxygenase,peptidylglycine alpha-amidating monooxygenase,	99944089	99945004	25	-956555	10	4569646	47661	NM_013626	Pam	peptidylglycine alpha-amidating monooxygenase,peptidylglycine alpha-amidating monooxygenase,peptidylglycine alpha-amidating monooxygenase,
chr1	99998097	12	-5888	NM_013626	Pam	peptidylglycine alpha-amidating monooxygenase,peptidylglycine alpha-amidating monooxygenase,peptidylglycine alpha-amidating monooxygenase,	99997807	99998406	13	-903006	10	4623195	-5888	NM_013626	Pam	peptidylglycine alpha-amidating monooxygenase,peptidylglycine alpha-amidating monooxygenase,peptidylglycine alpha-amidating monooxygenase,
chr1	100086154	8	-93945	NM_013626	Pam	peptidylglycine alpha-amidating monooxygenase,peptidylglycine alpha-amidating monooxygenase,peptidylglycine alpha-amidating monooxygenase,	100085909	100086404	9	-814949	10	4711252	-93945	NM_013626	Pam	peptidylglycine alpha-amidating monooxygenase,peptidylglycine alpha-amidating monooxygenase,peptidylglycine alpha-amidating monooxygenase,
chr1	100200124	11	-117576	NM_027584	Slco6d1	n/a	100199747	100200491	12	-700979	10	4825222	-117576	NM_027584	Slco6d1	n/a
chr1	100221315	8	-96385	NM_027584	Slco6d1	n/a	100220942	100221651	9	-679788	10	4846413	-96385	NM_027584	Slco6d1	n/a
chr1	100239963	11	-77737	NM_027584	Slco6d1	n/a	100239564	100240308	12	-661140	10	4865061	-77737	NM_027584	Slco6d1	n/a
chr1	100381585	10	63885	NM_001164233	Slco6d1	n/a	100381122	100382074	14	-519518	10	5006683	63885	NM_001164233	Slco6d1	n/a
chr1	100417907	10	100207	NM_001164233	Slco6d1	n/a	100417510	100418246	11	-483196	10	5043005	100207	NM_001164233	Slco6d1	n/a
chr1	100823762	8	506062	NM_001164233	Slco6d1	n/a	100823373	100824109	9	-77341	10	5448860	506062	NM_001164233	Slco6d1	n/a
chr1	100849833	8	532133	NM_001164233	Slco6d1	n/a	100849450	100850194	10	-51270	10	5474931	532133	NM_001164233	Slco6d1	n/a
chr1	101377993	10	-291348	NM_172851	Cntnap5b	contactin associated protein-like 5,contactin associated protein-like 5,	101377583	101378327	12	476890	10	6003091	-291348	NM_172851	Cntnap5b	contactin associated protein-like 5,contactin associated protein-like 5,
chr1	101527984	17	-141357	NM_172851	Cntnap5b	contactin associated protein-like 5,contactin associated protein-like 5,	101527626	101528370	17	626881	10	6153082	-141357	NM_172851	Cntnap5b	contactin associated protein-like 5,contactin associated protein-like 5,
chr1	101639162	10	-30179	NM_172851	Cntnap5b	contactin associated protein-like 5,contactin associated protein-like 5,	101638783	101639562	13	738059	10	6264260	-30179	NM_172851	Cntnap5b	contactin associated protein-like 5,contactin associated protein-like 5,
chr1	102859092	8	1189751	NM_172851	Cntnap5b	contactin associated protein-like 5,contactin associated protein-like 5,	102858854	102859331	9	1957989	10	7484190	1189751	NM_172851	Cntnap5b	contactin associated protein-like 5,contactin associated protein-like 5,
chr1	103533959	8	1864618	NM_172851	Cntnap5b	contactin associated protein-like 5,contactin associated protein-like 5,	103533724	103534190	9	-1323804	13	8159057	1864618	NM_172851	Cntnap5b	contactin associated protein-like 5,contactin associated protein-like 5,
chr1	104296686	8	-2368709	NM_011800	Cdh20	cadherin 20	104296402	104297005	9	-561077	13	8921784	-2368709	NM_011800	Cdh20	cadherin 20
chr1	104375852	20	-2289543	NM_011800	Cdh20	cadherin 20	104375428	104376172	21	-481911	13	9000950	-2289543	NM_011800	Cdh20	cadherin 20
chr1	104983718	20	-1681677	NM_011800	Cdh20	cadherin 20	104983365	104984109	21	125955	13	9608816	-1681677	NM_011800	Cdh20	cadherin 20
chr1	105931072	22	-734323	NM_011800	Cdh20	cadherin 20	105930717	105931459	23	421556	11	10556170	-734323	NM_011800	Cdh20	cadherin 20
chr1	106111250	8	-554145	NM_011800	Cdh20	cadherin 20	106110933	106111548	9	601734	11	10736348	-554145	NM_011800	Cdh20	cadherin 20
chr1	106154876	19	-510519	NM_011800	Cdh20	cadherin 20	106154483	106155228	22	645360	11	10779974	-510519	NM_011800	Cdh20	cadherin 20
chr1	106320821	8	-344574	NM_011800	Cdh20	cadherin 20	106320701	106320942	9	-554345	13	10945919	-344574	NM_011800	Cdh20	cadherin 20
chr1	106372185	9	-293210	NM_011800	Cdh20	cadherin 20	106371825	106372569	9	-502981	13	10997283	-293210	NM_011800	Cdh20	cadherin 20
chr1	106574909	11	-90486	NM_011800	Cdh20	cadherin 20	106574536	106575272	12	-300257	13	11200007	-90486	NM_011800	Cdh20	cadherin 20
chr1	106905409	9	240014	NM_011800	Cdh20	cadherin 20	106905030	106905777	11	30243	13	11530507	240014	NM_011800	Cdh20	cadherin 20
chr1	107560209	21	44	NM_013784	Pign	phosphatidylinositol glycan anchor biosynthesis,,phosphatidylinositol glycan anchor biosynthesis,,	107559802	107560619	27	-326474	13	12185307	44	NM_013784	Pign	phosphatidylinositol glycan anchor biosynthesis,,phosphatidylinositol glycan anchor biosynthesis,,
chr1	107886883	84	-99	NM_001122676	Zcchc2	n/a	107886509	107887265	93	200	13	12511981	-99	NM_001122676	Zcchc2	n/a
chr1	107888283	8	1301	NM_001122675	Zcchc2	n/a	107887860	107888707	11	1600	13	12513381	1301	NM_001122675	Zcchc2	n/a
chr1	107890653	8	3671	NM_001122675	Zcchc2	n/a	107890392	107890916	9	3970	13	12515751	3671	NM_001122675	Zcchc2	n/a
chr1	107953758	8	66776	NM_001122675	Zcchc2	n/a	107953495	107954038	9	67075	13	12578856	66776	NM_001122675	Zcchc2	n/a
chr1	108064867	15	-3578	NM_133821	Phlpp1	n/a	108064237	108065563	22	16321	10	12689965	-3578	NM_133821	Phlpp1	n/a
chr1	108067998	135	-447	NM_133821	Phlpp1	n/a	108067601	108068350	140	19452	10	12693096	-447	NM_133821	Phlpp1	n/a
chr1	108069681	16	1236	NM_133821	Phlpp1	n/a	108069324	108070069	20	21135	10	12694779	1236	NM_133821	Phlpp1	n/a
chr1	108297861	11	229416	NM_133821	Phlpp1	n/a	108297466	108298255	14	249315	10	-12554151	229416	NM_133821	Phlpp1	n/a
chr1	108509498	8	101369	NM_009741	Bcl2	B-cell leukemia/lymphoma 2 isoform 1	108509106	108509842	9	-146891	13	-12342514	101369	NM_009741	Bcl2	B-cell leukemia/lymphoma 2 isoform 1
chr1	108599435	13	11432	NM_009741	Bcl2	B-cell leukemia/lymphoma 2 isoform 1	108599060	108599796	14	-56954	13	-12252577	11432	NM_009741	Bcl2	B-cell leukemia/lymphoma 2 isoform 1
chr1	108609641	9	1226	NM_009741	Bcl2	B-cell leukemia/lymphoma 2 isoform 1	108609280	108610016	11	-46748	13	-12242371	1226	NM_009741	Bcl2	B-cell leukemia/lymphoma 2 isoform 1
chr1	108648737	10	7582	NM_027534	Kdsr	follicular lymphoma variant translocation 1	108648390	108649126	12	-7652	13	-12203275	7582	NM_027534	Kdsr	follicular lymphoma variant translocation 1
chr1	108656499	20	-180	NM_027534	Kdsr	follicular lymphoma variant translocation 1	108656138	108656882	22	110	13	-12195513	-180	NM_027534	Kdsr	follicular lymphoma variant translocation 1
chr1	108693170	59	132	NM_009190	Vps4b	vacuolar protein sorting 4b	108692705	108693596	65	-313	12	-12158842	132	NM_009190	Vps4b	vacuolar protein sorting 4b
chr1	109326106	8	6841	NM_027548	Serpinb7	serine (or cysteine) proteinase inhibitor, clade	109325845	109326365	9	632623	12	-11525906	6841	NM_027548	Serpinb7	serine (or cysteine) proteinase inhibitor, clade
chr1	109421779	9	-3800	NM_198028	Serpinb10	serine (or cysteine) proteinase inhibitor, clade	109421382	109422126	10	728296	12	-11430233	-3800	NM_198028	Serpinb10	serine (or cysteine) proteinase inhibitor, clade
chr1	109464741	11	-21841	NM_001159748	Serpinb8	n/a	109464401	109465145	12	771258	12	-11387271	-21841	NM_001159748	Serpinb8	n/a
chr1	110022698	12	536116	NM_011459	Serpinb8	serine (or cysteine) proteinase inhibitor, clade,serine (or cysteine) proteinase inhibitor, clade,serine (or cysteine) proteinase inhibitor, clade,	110022491	110022945	12	1329215	12	-10829314	536116	NM_011459	Serpinb8	serine (or cysteine) proteinase inhibitor, clade,serine (or cysteine) proteinase inhibitor, clade,serine (or cysteine) proteinase inhibitor, clade,
chr1	110548180	8	1061598	NM_011459	Serpinb8	serine (or cysteine) proteinase inhibitor, clade,serine (or cysteine) proteinase inhibitor, clade,serine (or cysteine) proteinase inhibitor, clade,	110547816	110548524	9	1854697	12	-10303832	1061598	NM_011459	Serpinb8	serine (or cysteine) proteinase inhibitor, clade,serine (or cysteine) proteinase inhibitor, clade,serine (or cysteine) proteinase inhibitor, clade,
chr1	110918063	8	-962250	NM_172853	Cdh7	cadherin 7, type 2,cadherin 7, type 2,	110917717	110918417	9	2224580	12	-9933949	-962250	NM_172853	Cdh7	cadherin 7, type 2,cadherin 7, type 2,
chr1	110995097	12	-885216	NM_172853	Cdh7	cadherin 7, type 2,cadherin 7, type 2,	110994727	110995480	15	2301614	12	-9856915	-885216	NM_172853	Cdh7	cadherin 7, type 2,cadherin 7, type 2,
chr1	111825437	8	-54876	NM_172853	Cdh7	cadherin 7, type 2,cadherin 7, type 2,	111825040	111825784	9	3131954	12	-9026575	-54876	NM_172853	Cdh7	cadherin 7, type 2,cadherin 7, type 2,
chr1	112697646	8	176303	NM_001081386	Cdh19	cadherin 19, type 2	112697346	112697937	9	4004163	12	-8154366	176303	NM_001081386	Cdh19	cadherin 19, type 2
chr1	112703673	8	170276	NM_001081386	Cdh19	cadherin 19, type 2	112703303	112704048	10	4010190	12	-8148339	170276	NM_001081386	Cdh19	cadherin 19, type 2
chr1	112740685	8	133264	NM_001081386	Cdh19	cadherin 19, type 2	112740370	112741001	9	4047202	12	-8111327	133264	NM_001081386	Cdh19	cadherin 19, type 2
chr1	112766712	10	107237	NM_001081386	Cdh19	cadherin 19, type 2	112766364	112767100	11	4073229	12	-8085300	107237	NM_001081386	Cdh19	cadherin 19, type 2
chr1	113233258	8	-359309	NM_001081386	Cdh19	cadherin 19, type 2	113233161	113233358	9	4539775	12	-7618754	-359309	NM_001081386	Cdh19	cadherin 19, type 2
chr1	113465769	20	295726	NM_001081316	Dsel	dermatan sulfate epimerase-like	113465365	113466107	21	4772286	12	-7386243	295726	NM_001081316	Dsel	dermatan sulfate epimerase-like
chr1	113954021	12	-192526	NM_001081316	Dsel	dermatan sulfate epimerase-like	113953887	113954158	12	-4426831	11	-6897991	-192526	NM_001081316	Dsel	dermatan sulfate epimerase-like
chr1	114311011	8	-549516	NM_001081316	Dsel	dermatan sulfate epimerase-like	114310632	114311357	8	-4069841	11	-6541001	-549516	NM_001081316	Dsel	dermatan sulfate epimerase-like
chr1	114635960	8	-874465	NM_001081316	Dsel	dermatan sulfate epimerase-like	114635745	114636177	9	-3744892	11	-6216052	-874465	NM_001081316	Dsel	dermatan sulfate epimerase-like
chr1	116627303	10	-954410	NM_001077425	Cntnap5a	contactin associated protein-like 5A	116626929	116627673	12	-1753549	11	-4224709	-954410	NM_001077425	Cntnap5a	contactin associated protein-like 5A
chr1	117352306	8	-229407	NM_001077425	Cntnap5a	contactin associated protein-like 5A	117352108	117352494	9	-1028546	11	-3499706	-229407	NM_001077425	Cntnap5a	contactin associated protein-like 5A
chr1	118000334	8	418621	NM_001077425	Cntnap5a	contactin associated protein-like 5A	118000020	118000630	9	-380518	11	-2851678	418621	NM_001077425	Cntnap5a	contactin associated protein-like 5A
chr1	118214011	8	632298	NM_001077425	Cntnap5a	contactin associated protein-like 5A	118213703	118214324	9	-166841	11	-2638001	632298	NM_001077425	Cntnap5a	contactin associated protein-like 5A
chr1	118769036	8	1187323	NM_001077425	Cntnap5a	contactin associated protein-like 5A	118768755	118769288	9	388184	11	-2082976	1187323	NM_001077425	Cntnap5a	contactin associated protein-like 5A
chr1	118960585	9	1247124	NM_011650	Tsn	translin	118960211	118960955	10	579733	11	-1891427	1247124	NM_011650	Tsn	translin
chr1	118963895	17	1243814	NM_011650	Tsn	translin	118963374	118964396	21	583043	11	-1888117	1243814	NM_011650	Tsn	translin
chr1	118965141	10	1242568	NM_011650	Tsn	translin	118964771	118965515	12	584289	11	-1886871	1242568	NM_011650	Tsn	translin
chr1	118999559	11	1208150	NM_011650	Tsn	translin	118999183	118999927	12	618707	11	-1852453	1208150	NM_011650	Tsn	translin
chr1	119160233	42	1047476	NM_011650	Tsn	translin	119160037	119160399	43	779381	11	-1691779	1047476	NM_011650	Tsn	translin
chr1	119187172	16	1020537	NM_011650	Tsn	translin	119186990	119187392	17	806320	11	-1664840	1020537	NM_011650	Tsn	translin
chr1	119737917	21	469792	NM_011650	Tsn	translin	119737463	119738311	22	-480699	13	-1114095	469792	NM_011650	Tsn	translin
chr1	120201876	8	5833	NM_011650	Tsn	translin	120201588	120202161	9	-16740	13	-650136	5833	NM_011650	Tsn	translin
chr1	120207815	14	-106	NM_011650	Tsn	translin	120207461	120208205	15	-10801	13	-644197	-106	NM_011650	Tsn	translin
chr1	120218509	13	90	NM_026472	Mki67ip	Mki67 (FHA domain) interacting nucleolar	120218139	120218891	15	-107	13	-633503	90	NM_026472	Mki67ip	Mki67 (FHA domain) interacting nucleolar
chr1	120285944	24	310	NM_001081276	Clasp1	CLASP1,CLASP1,CLASP1,CLASP1,CLASP1,	120285439	120286457	38	67328	13	-566068	310	NM_001081276	Clasp1	CLASP1,CLASP1,CLASP1,CLASP1,CLASP1,
chr1	120332387	10	46753	NM_001081276	Clasp1	CLASP1,CLASP1,CLASP1,CLASP1,CLASP1,	120332008	120332744	11	-29215	10	-519625	46753	NM_001081276	Clasp1	CLASP1,CLASP1,CLASP1,CLASP1,CLASP1,
chr1	120355996	18	70362	NM_001081276	Clasp1	CLASP1,CLASP1,CLASP1,CLASP1,CLASP1,	120355623	120356380	21	-5606	10	-496016	70362	NM_001081276	Clasp1	CLASP1,CLASP1,CLASP1,CLASP1,CLASP1,
chr1	120424461	8	-100060	NM_023755	Tcfcp2l1	transcription repressor CRTR-1	120424096	120424840	9	62859	10	-427551	-100060	NM_023755	Tcfcp2l1	transcription repressor CRTR-1
chr1	120681395	10	156874	NM_023755	Tcfcp2l1	transcription repressor CRTR-1	120680886	120681916	14	154856	13	-170617	156874	NM_023755	Tcfcp2l1	transcription repressor CRTR-1
chr1	120722106	61	197585	NM_023755	Tcfcp2l1	transcription repressor CRTR-1	120721761	120722505	62	195567	13	-129906	197585	NM_023755	Tcfcp2l1	transcription repressor CRTR-1
chr1	120800977	8	149219	NM_001081125	Gli2	GLI-Kruppel family member GLI2	120800646	120801291	9	-211783	10	-51035	149219	NM_001081125	Gli2	GLI-Kruppel family member GLI2
chr1	120887512	8	62684	NM_001081125	Gli2	GLI-Kruppel family member GLI2	120887121	120887853	9	-125248	10	35500	62684	NM_001081125	Gli2	GLI-Kruppel family member GLI2
chr1	121022277	9	-72081	NM_001081125	Gli2	GLI-Kruppel family member GLI2	121021907	121022663	11	9517	10	170265	-72081	NM_001081125	Gli2	GLI-Kruppel family member GLI2
chr1	121049648	9	-99452	NM_001081125	Gli2	GLI-Kruppel family member GLI2	121049263	121050007	11	36888	10	197636	-99452	NM_001081125	Gli2	GLI-Kruppel family member GLI2
chr1	121083824	8	-133628	NM_001081125	Gli2	GLI-Kruppel family member GLI2	121083485	121084187	9	71064	10	231812	-133628	NM_001081125	Gli2	GLI-Kruppel family member GLI2
chr1	121116480	12	-166284	NM_001081125	Gli2	GLI-Kruppel family member GLI2	121116027	121116923	14	103720	10	264468	-166284	NM_001081125	Gli2	GLI-Kruppel family member GLI2
chr1	121188669	9	130156	NM_008381	Inhbb	inhibin beta-B	121188323	121189067	9	175909	10	-234432	130156	NM_008381	Inhbb	inhibin beta-B
chr1	121206137	8	112688	NM_008381	Inhbb	inhibin beta-B	121205765	121206509	11	193377	10	-216964	112688	NM_008381	Inhbb	inhibin beta-B
chr1	121314139	8	4686	NM_008381	Inhbb	inhibin beta-B	121313952	121314333	9	301379	10	-108962	4686	NM_008381	Inhbb	inhibin beta-B
chr1	121318600	11	225	NM_008381	Inhbb	inhibin beta-B	121318176	121319029	15	305840	10	-104501	225	NM_008381	Inhbb	inhibin beta-B
chr1	121359104	10	-40279	NM_008381	Inhbb	inhibin beta-B	121358730	121359474	11	346344	10	-63997	-40279	NM_008381	Inhbb	inhibin beta-B
chr1	121401468	35	-109	NM_022327	Ralb	v-ral simian leukemia viral oncogene homolog B	121401088	121401863	39	388708	10	-21633	-109	NM_022327	Ralb	v-ral simian leukemia viral oncogene homolog B
chr1	121422949	44	206	NM_146103	Tmem185b	transmembrane protein 185B	121422574	121423320	47	410189	10	-152	206	NM_146103	Tmem185b	transmembrane protein 185B
chr1	121492585	16	52992	NM_001113416	Epb4.1l5	n/a	121492188	121492932	17	479825	10	69484	52992	NM_001113416	Epb4.1l5	n/a
chr1	121545731	20	-154	NM_145506	Epb4.1l5	erythrocyte protein band 4.1-like 5	121545382	121546132	24	532971	10	122630	-154	NM_145506	Epb4.1l5	erythrocyte protein band 4.1-like 5
chr1	121732604	14	1044	NM_019933	Ptpn4	protein tyrosine phosphatase, non-receptor type	121732186	121733053	19	719844	10	-1500	1044	NM_019933	Ptpn4	protein tyrosine phosphatase, non-receptor type
chr1	121734143	56	-495	NM_019933	Ptpn4	protein tyrosine phosphatase, non-receptor type	121733725	121734570	60	721383	10	39	-495	NM_019933	Ptpn4	protein tyrosine phosphatase, non-receptor type
chr1	122017527	19	-31	NM_001037999	Dbi	diazepam binding inhibitor isoform 1	122017045	122018008	26	1004767	10	283423	-31	NM_001037999	Dbi	diazepam binding inhibitor isoform 1
chr1	122039644	8	21881	NM_001172074	3110009E18Rik	n/a	122039267	122040003	11	1026884	10	305540	21881	NM_001172074	3110009E18Rik	n/a
chr1	122058448	9	40685	NM_001172074	3110009E18Rik	n/a	122058083	122058827	10	1045688	10	324344	40685	NM_001172074	3110009E18Rik	n/a
chr1	122161960	12	-103	NM_133186	Steap3	dudulin 2	122161604	122162348	15	1149200	10	-341872	-103	NM_133186	Steap3	dudulin 2
chr1	122237226	12	68	NM_207233	C1ql2	complement component 1, q subcomponent-like 2	122236875	122237619	14	1224466	10	-266606	68	NM_207233	C1ql2	complement component 1, q subcomponent-like 2
chr1	122379200	9	22461	NM_010766	Marco	macrophage receptor with collagenous structure	122378833	122379569	10	1366440	10	-124632	22461	NM_010766	Marco	macrophage receptor with collagenous structure
chr1	122483418	8	-15645	NM_010133	En1	engrailed 1	122483094	122483809	9	1470658	10	-20414	-15645	NM_010133	En1	engrailed 1
chr1	122496813	9	-2250	NM_010133	En1	engrailed 1	122496018	122497644	17	1484053	10	-7019	-2250	NM_010133	En1	engrailed 1
chr1	122498883	70	-180	NM_010133	En1	engrailed 1	122498482	122499281	74	1486123	10	-4949	-180	NM_010133	En1	engrailed 1
chr1	122501786	9	2723	NM_010133	En1	engrailed 1	122501410	122502168	11	1489026	10	-2046	2723	NM_010133	En1	engrailed 1
chr1	122782886	12	283823	NM_010133	En1	engrailed 1	122782536	122783275	13	-1470654	37	-160486	283823	NM_010133	En1	engrailed 1
chr1	122910722	13	313617	NM_133748	Insig2	INSIG-2 membrane protein	122910333	122911069	14	-1342818	37	-32650	313617	NM_133748	Insig2	INSIG-2 membrane protein
chr1	122981529	8	242810	NM_133748	Insig2	INSIG-2 membrane protein	122981179	122981923	11	-1272011	37	38157	242810	NM_133748	Insig2	INSIG-2 membrane protein
chr1	122993867	10	230472	NM_133748	Insig2	INSIG-2 membrane protein	122993597	122994150	11	-1259673	37	50495	230472	NM_133748	Insig2	INSIG-2 membrane protein
chr1	123224559	19	-220	NM_133748	Insig2	INSIG-2 membrane protein	123224181	123224934	21	-1028981	37	281187	-220	NM_133748	Insig2	INSIG-2 membrane protein
chr1	123268473	11	-39316	NM_178082	Insig2	INSIG-2 membrane protein,INSIG-2 membrane protein,	123268006	123268899	14	-985067	37	325101	-39316	NM_178082	Insig2	INSIG-2 membrane protein,INSIG-2 membrane protein,
chr1	123286961	14	-40682	NM_001025156	Ccdc93	coiled-coil domain containing 93 isoform a	123286563	123287369	19	-966579	37	343589	-40682	NM_001025156	Ccdc93	coiled-coil domain containing 93 isoform a
chr1	123327606	16	-37	NM_001025156	Ccdc93	coiled-coil domain containing 93 isoform a	123327222	123327966	18	-925934	37	384234	-37	NM_001025156	Ccdc93	coiled-coil domain containing 93 isoform a
chr1	123464589	8	-32	NM_025860	Ddx18	DEAD (Asp-Glu-Ala-Asp) box polypeptide 18	123464390	123464783	9	-788951	37	521217	-32	NM_025860	Ddx18	DEAD (Asp-Glu-Ala-Asp) box polypeptide 18
chr1	123631843	8	-167286	NM_025860	Ddx18	DEAD (Asp-Glu-Ala-Asp) box polypeptide 18	123631476	123632206	9	-621697	37	688471	-167286	NM_025860	Ddx18	DEAD (Asp-Glu-Ala-Asp) box polypeptide 18
chr1	124254011	12	-789454	NM_025860	Ddx18	DEAD (Asp-Glu-Ala-Asp) box polypeptide 18	124253657	124254400	12	471	37	1310639	-789454	NM_025860	Ddx18	DEAD (Asp-Glu-Ala-Asp) box polypeptide 18
chr1	124500712	10	-1036155	NM_025860	Ddx18	DEAD (Asp-Glu-Ala-Asp) box polypeptide 18	124500290	124501150	13	83569	10	1557340	-1036155	NM_025860	Ddx18	DEAD (Asp-Glu-Ala-Asp) box polypeptide 18
chr1	125459618	8	482518	NM_199021	Dpp10	dipeptidyl peptidase 10	125459273	125459960	9	1042475	10	2516246	482518	NM_199021	Dpp10	dipeptidyl peptidase 10
chr1	125480753	8	461383	NM_199021	Dpp10	dipeptidyl peptidase 10	125480545	125480953	9	1063610	10	2537381	461383	NM_199021	Dpp10	dipeptidyl peptidase 10
chr1	126283190	8	-341054	NM_199021	Dpp10	dipeptidyl peptidase 10	126282872	126283518	9	-1173727	13	-2297436	-341054	NM_199021	Dpp10	dipeptidyl peptidase 10
chr1	126416027	8	-473891	NM_199021	Dpp10	dipeptidyl peptidase 10	126415695	126416349	9	-1040890	13	-2164599	-473891	NM_199021	Dpp10	dipeptidyl peptidase 10
chr1	126441484	9	-499348	NM_199021	Dpp10	dipeptidyl peptidase 10	126441095	126441839	10	-1015433	13	-2139142	-499348	NM_199021	Dpp10	dipeptidyl peptidase 10
chr1	126632951	9	-690815	NM_199021	Dpp10	dipeptidyl peptidase 10	126632591	126633327	9	-823966	13	-1947675	-690815	NM_199021	Dpp10	dipeptidyl peptidase 10
chr1	127133900	9	198167	NM_023735	Actr3	ARP3 actin-related protein 3 homolog,ARP3 actin-related protein 3 homolog,	127133552	127134296	10	-323017	13	-1446726	198167	NM_023735	Actr3	ARP3 actin-related protein 3 homolog,ARP3 actin-related protein 3 homolog,
chr1	127332488	25	-421	NM_023735	Actr3	ARP3 actin-related protein 3 homolog,ARP3 actin-related protein 3 homolog,	127332141	127332885	26	-124429	13	-1248138	-421	NM_023735	Actr3	ARP3 actin-related protein 3 homolog,ARP3 actin-related protein 3 homolog,
chr1	127360008	10	-27941	NM_023735	Actr3	ARP3 actin-related protein 3 homolog,ARP3 actin-related protein 3 homolog,	127359643	127360379	11	-96909	13	-1220618	-27941	NM_023735	Actr3	ARP3 actin-related protein 3 homolog,ARP3 actin-related protein 3 homolog,
chr1	127438993	16	-18599	NM_028787	Slc35f5	solute carrier family 35, member F5	127438795	127439184	17	-17924	13	-1141633	-18599	NM_028787	Slc35f5	solute carrier family 35, member F5
chr1	127457329	20	-263	NM_028787	Slc35f5	solute carrier family 35, member F5	127456909	127457730	27	412	13	-1123297	-263	NM_028787	Slc35f5	solute carrier family 35, member F5
chr1	127536050	9	-37522	NM_027677	Gpr39	n/a	127535648	127536392	10	79133	13	-1044576	-37522	NM_027677	Gpr39	n/a
chr1	127627157	11	53585	NM_027677	Gpr39	n/a	127626778	127627551	14	-131186	11	-953469	53585	NM_027677	Gpr39	n/a
chr1	127656803	11	83231	NM_027677	Gpr39	n/a	127656400	127657177	14	-101540	11	-923823	83231	NM_027677	Gpr39	n/a
chr1	127914884	8	-106093	NM_145100	Lypd1	Ly6/Plaur domain containing 1,Ly6/Plaur domain containing 1,	127914573	127915185	9	156541	11	-665742	-106093	NM_145100	Lypd1	Ly6/Plaur domain containing 1,Ly6/Plaur domain containing 1,
chr1	127981981	10	-173190	NM_145100	Lypd1	Ly6/Plaur domain containing 1,Ly6/Plaur domain containing 1,	127981588	127982332	11	223638	11	-598645	-173190	NM_145100	Lypd1	Ly6/Plaur domain containing 1,Ly6/Plaur domain containing 1,
chr1	128134147	8	255357	NM_172484	Nckap5	Nck-associated protein 5 isoform 2	128133822	128134451	9	-144341	11	-446479	255357	NM_172484	Nckap5	Nck-associated protein 5 isoform 2
chr1	128228860	8	160644	NM_172484	Nckap5	Nck-associated protein 5 isoform 2	128228501	128229245	9	-49628	11	-351766	160644	NM_172484	Nckap5	Nck-associated protein 5 isoform 2
chr1	128231328	8	158176	NM_172484	Nckap5	Nck-associated protein 5 isoform 2	128231042	128231635	9	-47160	11	-349298	158176	NM_172484	Nckap5	Nck-associated protein 5 isoform 2
chr1	128295404	10	94100	NM_172484	Nckap5	Nck-associated protein 5 isoform 2	128295017	128295791	13	16916	11	-285222	94100	NM_172484	Nckap5	Nck-associated protein 5 isoform 2
chr1	128351513	8	37991	NM_172484	Nckap5	Nck-associated protein 5 isoform 2	128351335	128351681	9	73025	11	-229113	37991	NM_172484	Nckap5	Nck-associated protein 5 isoform 2
chr1	128580745	8	146464	NM_001081756	Nckap5	Nck-associated protein 5 isoform 1	128580390	128581134	9	302257	11	119	146464	NM_001081756	Nckap5	Nck-associated protein 5 isoform 1
chr1	128703500	24	23709	NM_001081756	Nckap5	Nck-associated protein 5 isoform 1	128703134	128703878	27	425012	11	122874	23709	NM_001081756	Nckap5	Nck-associated protein 5 isoform 1
chr1	128727262	24	-53	NM_176957	Nckap5	Nck-associated protein 5 isoform 3,Nck-associated protein 5 isoform 3,	128726828	128727683	33	448774	11	146636	-53	NM_176957	Nckap5	Nck-associated protein 5 isoform 3,Nck-associated protein 5 isoform 3,
chr1	128748796	8	-21587	NM_176957	Nckap5	Nck-associated protein 5 isoform 3,Nck-associated protein 5 isoform 3,	128748557	128749044	9	470308	11	168170	-21587	NM_176957	Nckap5	Nck-associated protein 5 isoform 3,Nck-associated protein 5 isoform 3,
chr1	128762770	8	-35561	NM_176957	Nckap5	Nck-associated protein 5 isoform 3,Nck-associated protein 5 isoform 3,	128762408	128763152	9	484282	11	182144	-35561	NM_176957	Nckap5	Nck-associated protein 5 isoform 3,Nck-associated protein 5 isoform 3,
chr1	128777646	8	-50437	NM_176957	Nckap5	Nck-associated protein 5 isoform 3,Nck-associated protein 5 isoform 3,	128777415	128777901	9	499158	11	197020	-50437	NM_176957	Nckap5	Nck-associated protein 5 isoform 3,Nck-associated protein 5 isoform 3,
chr1	128793330	11	-66121	NM_176957	Nckap5	Nck-associated protein 5 isoform 3,Nck-associated protein 5 isoform 3,	128792975	128793711	12	514842	11	212704	-66121	NM_176957	Nckap5	Nck-associated protein 5 isoform 3,Nck-associated protein 5 isoform 3,
chr1	128908906	8	-181697	NM_176957	Nckap5	Nck-associated protein 5 isoform 3,Nck-associated protein 5 isoform 3,	128908605	128909208	9	630418	11	-193700	-181697	NM_176957	Nckap5	Nck-associated protein 5 isoform 3,Nck-associated protein 5 isoform 3,
chr1	128931762	8	-169800	NM_145128	Mgat5	mannoside acetylglucosaminyltransferase 5,mannoside acetylglucosaminyltransferase 5,mannoside acetylglucosaminyltransferase 5,mannoside acetylglucosaminyltransferase 5,	128931362	128932098	10	653274	11	-170844	-169800	NM_145128	Mgat5	mannoside acetylglucosaminyltransferase 5,mannoside acetylglucosaminyltransferase 5,mannoside acetylglucosaminyltransferase 5,mannoside acetylglucosaminyltransferase 5,
chr1	128995853	20	-105709	NM_145128	Mgat5	mannoside acetylglucosaminyltransferase 5,mannoside acetylglucosaminyltransferase 5,mannoside acetylglucosaminyltransferase 5,mannoside acetylglucosaminyltransferase 5,	128995472	128996227	23	-674662	19	-106753	-105709	NM_145128	Mgat5	mannoside acetylglucosaminyltransferase 5,mannoside acetylglucosaminyltransferase 5,mannoside acetylglucosaminyltransferase 5,mannoside acetylglucosaminyltransferase 5,
chr1	129065216	8	-36346	NM_145128	Mgat5	mannoside acetylglucosaminyltransferase 5,mannoside acetylglucosaminyltransferase 5,mannoside acetylglucosaminyltransferase 5,mannoside acetylglucosaminyltransferase 5,	129064693	129065740	13	-605299	19	-37390	-36346	NM_145128	Mgat5	mannoside acetylglucosaminyltransferase 5,mannoside acetylglucosaminyltransferase 5,mannoside acetylglucosaminyltransferase 5,mannoside acetylglucosaminyltransferase 5,
chr1	129101793	25	231	NM_145128	Mgat5	mannoside acetylglucosaminyltransferase 5,mannoside acetylglucosaminyltransferase 5,mannoside acetylglucosaminyltransferase 5,mannoside acetylglucosaminyltransferase 5,	129101192	129102409	39	-568722	19	-813	231	NM_145128	Mgat5	mannoside acetylglucosaminyltransferase 5,mannoside acetylglucosaminyltransferase 5,mannoside acetylglucosaminyltransferase 5,mannoside acetylglucosaminyltransferase 5,
chr1	129308793	8	207231	NM_145128	Mgat5	mannoside acetylglucosaminyltransferase 5,mannoside acetylglucosaminyltransferase 5,mannoside acetylglucosaminyltransferase 5,mannoside acetylglucosaminyltransferase 5,	129308648	129308930	9	-361722	19	206187	207231	NM_145128	Mgat5	mannoside acetylglucosaminyltransferase 5,mannoside acetylglucosaminyltransferase 5,mannoside acetylglucosaminyltransferase 5,mannoside acetylglucosaminyltransferase 5,
chr1	129397071	9	177527	NM_028135	Tmem163	hypothetical protein LOC72160	129396741	129397485	9	-273444	19	-273647	177527	NM_028135	Tmem163	hypothetical protein LOC72160
chr1	129670454	133	-286	NM_028399	Ccnt2	cyclin T2	129670061	129670826	148	-61	19	-264	-286	NM_028399	Ccnt2	cyclin T2
chr1	129674943	8	4203	NM_028399	Ccnt2	cyclin T2	129674608	129675287	9	4428	19	4225	4203	NM_028399	Ccnt2	cyclin T2
chr1	129694644	19	23904	NM_028399	Ccnt2	cyclin T2	129694282	129695026	20	24129	19	23926	23904	NM_028399	Ccnt2	cyclin T2
chr1	129765363	56	14	NM_178690	Rab3gap1	RAB3 GTPase activating protein subunit 1	129764908	129765818	68	94848	19	94645	14	NM_178690	Rab3gap1	RAB3 GTPase activating protein subunit 1
chr1	129877965	9	112616	NM_178690	Rab3gap1	RAB3 GTPase activating protein subunit 1	129877612	129878356	9	-33349	10	207247	112616	NM_178690	Rab3gap1	RAB3 GTPase activating protein subunit 1
chr1	129965495	9	33490	NM_027678	Zranb3	zinc finger, RAN-binding domain containing 3,zinc finger, RAN-binding domain containing 3,zinc finger, RAN-binding domain containing 3,zinc finger, RAN-binding domain containing 3,	129965121	129965857	10	-33884	46	294777	33490	NM_027678	Zranb3	zinc finger, RAN-binding domain containing 3,zinc finger, RAN-binding domain containing 3,zinc finger, RAN-binding domain containing 3,zinc finger, RAN-binding domain containing 3,
chr1	129999560	120	-322	NM_181750	R3hdm1	R3H domain (binds single-stranded nucleic,R3H domain (binds single-stranded nucleic,R3H domain (binds single-stranded nucleic,	129999091	130000018	152	181	46	328842	-322	NM_181750	R3hdm1	R3H domain (binds single-stranded nucleic,R3H domain (binds single-stranded nucleic,R3H domain (binds single-stranded nucleic,
chr1	130011346	9	11464	NM_181750	R3hdm1	R3H domain (binds single-stranded nucleic,R3H domain (binds single-stranded nucleic,R3H domain (binds single-stranded nucleic,	130011011	130011747	10	11967	46	340628	11464	NM_181750	R3hdm1	R3H domain (binds single-stranded nucleic,R3H domain (binds single-stranded nucleic,R3H domain (binds single-stranded nucleic,
chr1	130038676	8	38794	NM_181750	R3hdm1	R3H domain (binds single-stranded nucleic,R3H domain (binds single-stranded nucleic,R3H domain (binds single-stranded nucleic,	130038338	130039019	9	39297	46	367958	38794	NM_181750	R3hdm1	R3H domain (binds single-stranded nucleic,R3H domain (binds single-stranded nucleic,R3H domain (binds single-stranded nucleic,
chr1	130071444	8	-69313	NM_026390	Ubxn4	UBX domain containing 2	130071116	130071740	9	-69070	29	-345537	-69313	NM_026390	Ubxn4	UBX domain containing 2
chr1	130133788	8	-6969	NM_026390	Ubxn4	UBX domain containing 2	130133546	130134031	9	-6726	29	-283193	-6969	NM_026390	Ubxn4	UBX domain containing 2
chr1	130140683	99	-74	NM_026390	Ubxn4	UBX domain containing 2	130140307	130141060	104	169	29	-276298	-74	NM_026390	Ubxn4	UBX domain containing 2
chr1	130146548	8	5791	NM_026390	Ubxn4	UBX domain containing 2	130146232	130146864	9	6034	29	-270433	5791	NM_026390	Ubxn4	UBX domain containing 2
chr1	130256163	12	70	NM_008567	Mcm6	minichromosome maintenance complex component 6	130255787	130256531	15	35214	11	-160818	70	NM_008567	Mcm6	minichromosome maintenance complex component 6
chr1	130269114	9	-12881	NM_008567	Mcm6	minichromosome maintenance complex component 6	130268741	130269485	10	48165	11	-147867	-12881	NM_008567	Mcm6	minichromosome maintenance complex component 6
chr1	130279172	8	-22939	NM_008567	Mcm6	minichromosome maintenance complex component 6	130278801	130279537	11	58223	11	-137809	-22939	NM_008567	Mcm6	minichromosome maintenance complex component 6
chr1	130302019	8	11974	NM_145507	Dars	aspartyl-tRNA synthetase	130301662	130302398	9	81070	11	-114962	11974	NM_145507	Dars	aspartyl-tRNA synthetase
chr1	130313590	19	403	NM_145507	Dars	aspartyl-tRNA synthetase	130313187	130313966	22	92641	11	-103391	403	NM_145507	Dars	aspartyl-tRNA synthetase
chr1	131005568	9	-164312	NM_172485	Thsd7b	thrombospondin, type I, domain containing 7B,thrombospondin, type I, domain containing 7B,	131005235	131005974	12	-165285	11	588587	-164312	NM_172485	Thsd7b	thrombospondin, type I, domain containing 7B,thrombospondin, type I, domain containing 7B,
chr1	131061550	8	-108330	NM_172485	Thsd7b	thrombospondin, type I, domain containing 7B,thrombospondin, type I, domain containing 7B,	131061160	131061896	10	-109303	11	644569	-108330	NM_172485	Thsd7b	thrombospondin, type I, domain containing 7B,thrombospondin, type I, domain containing 7B,
chr1	131223458	9	53578	NM_172485	Thsd7b	thrombospondin, type I, domain containing 7B,thrombospondin, type I, domain containing 7B,	131223031	131223903	11	-41520	11	806477	53578	NM_172485	Thsd7b	thrombospondin, type I, domain containing 7B,thrombospondin, type I, domain containing 7B,
chr1	132196884	9	122692	NM_007827	Daf2	decay accelerating factor 2	132196509	132197245	10	-852736	11	-1010420	122692	NM_007827	Daf2	decay accelerating factor 2
chr1	132359929	8	-612	NM_010016	Cd55	decay accelerating factor 1	132359629	132360190	9	-689691	11	-847375	-612	NM_010016	Cd55	decay accelerating factor 1
chr1	132424367	8	-65050	NM_010016	Cd55	decay accelerating factor 1	132424000	132424736	9	-625253	11	-782937	-65050	NM_010016	Cd55	decay accelerating factor 1
chr1	132596538	16	14615	NM_001162416	Pfkfb2	n/a	132596174	132596848	17	-453082	11	-610766	14615	NM_001162416	Pfkfb2	n/a
chr1	132612633	21	-235	NM_008825	Pfkfb2	6-phosphofructo-2-kinase/fructose-2,,6-phosphofructo-2-kinase/fructose-2,,6-phosphofructo-2-kinase/fructose-2,,	132612208	132613089	24	-436987	11	-594671	-235	NM_008825	Pfkfb2	6-phosphofructo-2-kinase/fructose-2,,6-phosphofructo-2-kinase/fructose-2,,6-phosphofructo-2-kinase/fructose-2,,
chr1	132613949	29	46	NM_178691	Yod1	HIV-induced protein-7-like protease	132613504	132614383	32	-435671	11	-593355	46	NM_178691	Yod1	HIV-induced protein-7-like protease
chr1	132615654	9	1751	NM_178691	Yod1	HIV-induced protein-7-like protease	132615236	132616074	12	-433966	11	-591650	1751	NM_178691	Yod1	HIV-induced protein-7-like protease
chr1	132680688	10	-16790	NM_144960	Fcamr	Fc receptor, IgA, IgM, high affinity,Fc receptor, IgA, IgM, high affinity,	132680334	132681026	11	-368932	11	-526616	-16790	NM_144960	Fcamr	Fc receptor, IgA, IgM, high affinity,Fc receptor, IgA, IgM, high affinity,
chr1	132695066	10	-2412	NM_144960	Fcamr	Fc receptor, IgA, IgM, high affinity,Fc receptor, IgA, IgM, high affinity,	132694639	132695500	13	-354554	11	-512238	-2412	NM_144960	Fcamr	Fc receptor, IgA, IgM, high affinity,Fc receptor, IgA, IgM, high affinity,
chr1	132983826	18	10294	NM_008551	Mapkapk2	MAP kinase-activated protein kinase 2	132983458	132984231	20	-65794	11	-223478	10294	NM_008551	Mapkapk2	MAP kinase-activated protein kinase 2
chr1	132990647	14	3473	NM_008551	Mapkapk2	MAP kinase-activated protein kinase 2	132990292	132991034	15	-58973	11	-216657	3473	NM_008551	Mapkapk2	MAP kinase-activated protein kinase 2
chr1	132993651	24	469	NM_008551	Mapkapk2	MAP kinase-activated protein kinase 2	132993149	132994152	34	-55969	11	-213653	469	NM_008551	Mapkapk2	MAP kinase-activated protein kinase 2
chr1	133012898	10	-18778	NM_008551	Mapkapk2	MAP kinase-activated protein kinase 2	133012519	133013255	11	-36722	11	-194406	-18778	NM_008551	Mapkapk2	MAP kinase-activated protein kinase 2
chr1	133034223	9	588	NM_145508	Dyrk3	dual-specificity tyrosine-(Y)-phosphorylation	133033854	133034598	10	-15397	11	-173081	588	NM_145508	Dyrk3	dual-specificity tyrosine-(Y)-phosphorylation
chr1	133035357	9	-546	NM_145508	Dyrk3	dual-specificity tyrosine-(Y)-phosphorylation	133034971	133035715	10	-14263	11	-171947	-546	NM_145508	Dyrk3	dual-specificity tyrosine-(Y)-phosphorylation
chr1	133049706	26	-77	NM_001136070	Lgtn	n/a	133049343	133050087	28	86	11	-157598	-77	NM_001136070	Lgtn	n/a
chr1	133141683	8	72	NM_018750	Rassf5	Ras association (RalGDS/AF-6) domain family 5	133141531	133141821	8	92063	11	-65621	72	NM_018750	Rassf5	Ras association (RalGDS/AF-6) domain family 5
chr1	133156809	11	-15054	NM_018750	Rassf5	Ras association (RalGDS/AF-6) domain family 5	133156467	133157211	12	107189	11	-50495	-15054	NM_018750	Rassf5	Ras association (RalGDS/AF-6) domain family 5
chr1	133191967	11	-15827	NM_019777	Ikbke	inhibitor of kappaB kinase epsilon,inhibitor of kappaB kinase epsilon,	133191441	133192494	17	142347	11	-15337	-15827	NM_019777	Ikbke	inhibitor of kappaB kinase epsilon,inhibitor of kappaB kinase epsilon,
chr1	133196325	10	-20185	NM_019777	Ikbke	inhibitor of kappaB kinase epsilon,inhibitor of kappaB kinase epsilon,	133195972	133196716	11	146705	11	-10979	-20185	NM_019777	Ikbke	inhibitor of kappaB kinase epsilon,inhibitor of kappaB kinase epsilon,
chr1	133228600	10	-52460	NM_019777	Ikbke	inhibitor of kappaB kinase epsilon,inhibitor of kappaB kinase epsilon,	133228200	133228944	11	178980	11	21296	-52460	NM_019777	Ikbke	inhibitor of kappaB kinase epsilon,inhibitor of kappaB kinase epsilon,
chr1	133324452	13	99486	NM_001081011	Srgap2	SLIT-ROBO Rho GTPase activating protein 2,SLIT-ROBO Rho GTPase activating protein 2,	133324063	133324876	16	-99853	22	-97501	99486	NM_001081011	Srgap2	SLIT-ROBO Rho GTPase activating protein 2,SLIT-ROBO Rho GTPase activating protein 2,
chr1	133342675	8	81263	NM_001081011	Srgap2	SLIT-ROBO Rho GTPase activating protein 2,SLIT-ROBO Rho GTPase activating protein 2,	133342484	133342846	9	-81630	22	-79278	81263	NM_001081011	Srgap2	SLIT-ROBO Rho GTPase activating protein 2,SLIT-ROBO Rho GTPase activating protein 2,
chr1	133343199	8	80739	NM_001081011	Srgap2	SLIT-ROBO Rho GTPase activating protein 2,SLIT-ROBO Rho GTPase activating protein 2,	133342940	133343458	9	-81106	22	-78754	80739	NM_001081011	Srgap2	SLIT-ROBO Rho GTPase activating protein 2,SLIT-ROBO Rho GTPase activating protein 2,
chr1	133350053	10	73885	NM_001081011	Srgap2	SLIT-ROBO Rho GTPase activating protein 2,SLIT-ROBO Rho GTPase activating protein 2,	133349675	133350413	12	-74252	22	-71900	73885	NM_001081011	Srgap2	SLIT-ROBO Rho GTPase activating protein 2,SLIT-ROBO Rho GTPase activating protein 2,
chr1	133370080	9	53858	NM_001081011	Srgap2	SLIT-ROBO Rho GTPase activating protein 2,SLIT-ROBO Rho GTPase activating protein 2,	133369708	133370444	10	-54225	22	-51873	53858	NM_001081011	Srgap2	SLIT-ROBO Rho GTPase activating protein 2,SLIT-ROBO Rho GTPase activating protein 2,
chr1	133391119	9	32819	NM_001081011	Srgap2	SLIT-ROBO Rho GTPase activating protein 2,SLIT-ROBO Rho GTPase activating protein 2,	133390705	133391507	11	-33186	22	-30834	32819	NM_001081011	Srgap2	SLIT-ROBO Rho GTPase activating protein 2,SLIT-ROBO Rho GTPase activating protein 2,
chr1	133401787	8	22151	NM_001081011	Srgap2	SLIT-ROBO Rho GTPase activating protein 2,SLIT-ROBO Rho GTPase activating protein 2,	133401399	133402143	11	-22518	22	-20166	22151	NM_001081011	Srgap2	SLIT-ROBO Rho GTPase activating protein 2,SLIT-ROBO Rho GTPase activating protein 2,
chr1	133410580	10	13358	NM_001081011	Srgap2	SLIT-ROBO Rho GTPase activating protein 2,SLIT-ROBO Rho GTPase activating protein 2,	133410165	133411006	13	-13725	22	-11373	13358	NM_001081011	Srgap2	SLIT-ROBO Rho GTPase activating protein 2,SLIT-ROBO Rho GTPase activating protein 2,
chr1	133420711	10	3227	NM_001081011	Srgap2	SLIT-ROBO Rho GTPase activating protein 2,SLIT-ROBO Rho GTPase activating protein 2,	133420465	133420980	10	-3594	22	-1242	3227	NM_001081011	Srgap2	SLIT-ROBO Rho GTPase activating protein 2,SLIT-ROBO Rho GTPase activating protein 2,
chr1	133424175	160	-237	NM_001081011	Srgap2	SLIT-ROBO Rho GTPase activating protein 2,SLIT-ROBO Rho GTPase activating protein 2,	133423792	133424568	198	-130	22	2222	-237	NM_001081011	Srgap2	SLIT-ROBO Rho GTPase activating protein 2,SLIT-ROBO Rho GTPase activating protein 2,
chr1	133441111	8	16546	NM_175382	Fam72a	hypothetical protein LOC108900	133440771	133441507	9	16806	22	19158	16546	NM_175382	Fam72a	hypothetical protein LOC108900
chr1	133445612	8	21047	NM_175382	Fam72a	hypothetical protein LOC108900	133445487	133445738	9	21307	22	23659	21047	NM_175382	Fam72a	hypothetical protein LOC108900
chr1	133451483	8	26918	NM_175382	Fam72a	hypothetical protein LOC108900	133451280	133451690	9	27178	22	29530	26918	NM_175382	Fam72a	hypothetical protein LOC108900
chr1	133531433	8	-3457	NM_007799	Ctse	cathepsin E preproprotein	133531196	133531667	9	-55548	13	109480	-3457	NM_007799	Ctse	cathepsin E preproprotein
chr1	133591191	9	5920	NM_145509	5430435G22Rik	hypothetical protein LOC226421	133590837	133591574	9	4210	13	169238	5920	NM_145509	5430435G22Rik	hypothetical protein LOC226421
chr1	133667390	14	-26581	NM_178079	Pm20d1	hypothetical protein LOC212933	133667044	133667744	15	-56988	19	245437	-26581	NM_178079	Pm20d1	hypothetical protein LOC212933
chr1	133722782	15	-1806	NM_173865	Slc41a1	solute carrier family 41, member 1	133722444	133723188	16	-1596	19	300829	-1806	NM_173865	Slc41a1	solute carrier family 41, member 1
chr1	133724475	62	-113	NM_173865	Slc41a1	solute carrier family 41, member 1	133724059	133724898	69	97	19	302522	-113	NM_173865	Slc41a1	solute carrier family 41, member 1
chr1	133763893	23	40	NM_144875	Rab7l1	RAB7, member RAS oncogene family-like 1	133763465	133764355	28	39515	19	341940	40	NM_144875	Rab7l1	RAB7, member RAS oncogene family-like 1
chr1	133806864	96	-170	NM_001145804	Nucks1	n/a	133806479	133807233	103	34	17	384911	-170	NM_001145804	Nucks1	n/a
chr1	133866061	8	-1124	NM_145977	Slc45a3	solute carrier family 45, member 3,solute carrier family 45, member 3,	133865704	133866448	11	-37972	17	-330069	-1124	NM_145977	Slc45a3	solute carrier family 45, member 3,solute carrier family 45, member 3,
chr1	133879623	10	12438	NM_145977	Slc45a3	solute carrier family 45, member 3,solute carrier family 45, member 3,	133879270	133880006	11	-24410	17	-316507	12438	NM_145977	Slc45a3	solute carrier family 45, member 3,solute carrier family 45, member 3,
chr1	133898680	11	-5501	NM_007923	Elk4	ELK4, member of ETS oncogene family,ELK4, member of ETS oncogene family,ELK4, member of ETS oncogene family,	133898267	133899011	11	-5353	17	-297450	-5501	NM_007923	Elk4	ELK4, member of ETS oncogene family,ELK4, member of ETS oncogene family,ELK4, member of ETS oncogene family,
chr1	133904037	67	-144	NM_007923	Elk4	ELK4, member of ETS oncogene family,ELK4, member of ETS oncogene family,ELK4, member of ETS oncogene family,	133903635	133904384	71	4	17	-292093	-144	NM_007923	Elk4	ELK4, member of ETS oncogene family,ELK4, member of ETS oncogene family,ELK4, member of ETS oncogene family,
chr1	133905413	8	1232	NM_007923	Elk4	ELK4, member of ETS oncogene family,ELK4, member of ETS oncogene family,ELK4, member of ETS oncogene family,	133905255	133905603	9	1380	17	-290717	1232	NM_007923	Elk4	ELK4, member of ETS oncogene family,ELK4, member of ETS oncogene family,ELK4, member of ETS oncogene family,
chr1	133964329	21	310	NM_001114662	Mfsd4	n/a	133963894	133964719	25	60296	17	-231801	310	NM_001114662	Mfsd4	n/a
chr1	133984949	8	-20310	NM_172510	Mfsd4	major facilitator superfamily domain containing,major facilitator superfamily domain containing,major facilitator superfamily domain containing,	133984629	133985263	9	-58100	13	-211181	-20310	NM_172510	Mfsd4	major facilitator superfamily domain containing,major facilitator superfamily domain containing,major facilitator superfamily domain containing,
chr1	133987022	9	-22383	NM_172510	Mfsd4	major facilitator superfamily domain containing,major facilitator superfamily domain containing,major facilitator superfamily domain containing,	133986646	133987390	10	-56027	13	-209108	-22383	NM_172510	Mfsd4	major facilitator superfamily domain containing,major facilitator superfamily domain containing,major facilitator superfamily domain containing,
chr1	134017844	12	18418	NM_008795	Cdk18	PCTAIRE-motif protein kinase 3	134017461	134018205	13	-25205	13	-178286	18418	NM_008795	Cdk18	PCTAIRE-motif protein kinase 3
chr1	134020204	8	16058	NM_008795	Cdk18	PCTAIRE-motif protein kinase 3	134020029	134020382	9	-22845	13	-175926	16058	NM_008795	Cdk18	PCTAIRE-motif protein kinase 3
chr1	134022333	13	13929	NM_008795	Cdk18	PCTAIRE-motif protein kinase 3	134021935	134022679	14	-20716	13	-173797	13929	NM_008795	Cdk18	PCTAIRE-motif protein kinase 3
chr1	134036182	9	80	NM_008795	Cdk18	PCTAIRE-motif protein kinase 3	134035789	134036533	10	-6867	13	-159948	80	NM_008795	Cdk18	PCTAIRE-motif protein kinase 3
chr1	134040861	16	-4599	NM_008795	Cdk18	PCTAIRE-motif protein kinase 3	134040361	134041329	22	-2188	13	-155269	-4599	NM_008795	Cdk18	PCTAIRE-motif protein kinase 3
chr1	134044690	8	-8428	NM_008795	Cdk18	PCTAIRE-motif protein kinase 3	134044477	134044909	9	1641	13	-151440	-8428	NM_008795	Cdk18	PCTAIRE-motif protein kinase 3
chr1	134047895	31	-11633	NM_008795	Cdk18	PCTAIRE-motif protein kinase 3	134047518	134048273	35	4846	13	-148235	-11633	NM_008795	Cdk18	PCTAIRE-motif protein kinase 3
chr1	134052505	21	-16243	NM_008795	Cdk18	PCTAIRE-motif protein kinase 3	134052089	134052831	21	9456	13	-143625	-16243	NM_008795	Cdk18	PCTAIRE-motif protein kinase 3
chr1	134054305	8	-18043	NM_008795	Cdk18	PCTAIRE-motif protein kinase 3	134053868	134054706	12	11256	13	-141825	-18043	NM_008795	Cdk18	PCTAIRE-motif protein kinase 3
chr1	134087458	10	-554	NM_001033250	Lemd1	LEM domain containing 1	134087046	134087880	13	44409	13	-108672	-554	NM_001033250	Lemd1	LEM domain containing 1
chr1	134088741	8	729	NM_001033250	Lemd1	LEM domain containing 1	134088420	134089065	9	45692	13	-107389	729	NM_001033250	Lemd1	LEM domain containing 1
chr1	134097365	8	9353	NM_001033250	Lemd1	LEM domain containing 1	134096959	134097782	13	54316	13	-98765	9353	NM_001033250	Lemd1	LEM domain containing 1
chr1	134137372	10	49360	NM_001033250	Lemd1	LEM domain containing 1	134137017	134137761	11	94323	13	-58758	49360	NM_001033250	Lemd1	LEM domain containing 1
chr1	134195883	15	681	NM_144810	Klhdc8a	kelch domain containing 8A	134195530	134196274	16	-56966	13	-247	681	NM_144810	Klhdc8a	kelch domain containing 8A
chr1	134212730	69	16	NM_028778	Nuak2	NUAK family, SNF1-like kinase, 2,NUAK family, SNF1-like kinase, 2,	134212288	134213184	83	-40119	13	-567	16	NM_028778	Nuak2	NUAK family, SNF1-like kinase, 2,NUAK family, SNF1-like kinase, 2,
chr1	134216156	16	3442	NM_028778	Nuak2	NUAK family, SNF1-like kinase, 2,NUAK family, SNF1-like kinase, 2,	134215880	134216455	17	-36693	13	2859	3442	NM_028778	Nuak2	NUAK family, SNF1-like kinase, 2,NUAK family, SNF1-like kinase, 2,
chr1	134252902	12	34956	NM_178874	Tmcc2	transmembrane and coiled-coil domains 2,transmembrane and coiled-coil domains 2,transmembrane and coiled-coil domains 2,	134252296	134253576	19	53	13	39605	34956	NM_178874	Tmcc2	transmembrane and coiled-coil domains 2,transmembrane and coiled-coil domains 2,transmembrane and coiled-coil domains 2,
chr1	134254356	9	33502	NM_178874	Tmcc2	transmembrane and coiled-coil domains 2,transmembrane and coiled-coil domains 2,transmembrane and coiled-coil domains 2,	134253994	134254738	10	1507	13	41059	33502	NM_178874	Tmcc2	transmembrane and coiled-coil domains 2,transmembrane and coiled-coil domains 2,transmembrane and coiled-coil domains 2,
chr1	134286019	8	1839	NM_178874	Tmcc2	transmembrane and coiled-coil domains 2,transmembrane and coiled-coil domains 2,transmembrane and coiled-coil domains 2,	134285744	134286284	9	-855	13	72722	1839	NM_178874	Tmcc2	transmembrane and coiled-coil domains 2,transmembrane and coiled-coil domains 2,transmembrane and coiled-coil domains 2,
chr1	134287215	16	643	NM_178874	Tmcc2	transmembrane and coiled-coil domains 2,transmembrane and coiled-coil domains 2,transmembrane and coiled-coil domains 2,	134286607	134287823	28	341	13	73918	643	NM_178874	Tmcc2	transmembrane and coiled-coil domains 2,transmembrane and coiled-coil domains 2,transmembrane and coiled-coil domains 2,
chr1	134298564	8	-10706	NM_178874	Tmcc2	transmembrane and coiled-coil domains 2,transmembrane and coiled-coil domains 2,transmembrane and coiled-coil domains 2,	134298285	134298836	9	11690	13	85267	-10706	NM_178874	Tmcc2	transmembrane and coiled-coil domains 2,transmembrane and coiled-coil domains 2,transmembrane and coiled-coil domains 2,
chr1	134314136	38	107	NM_172516	Dstyk	receptor interacting protein kinase 5	134313701	134314572	50	27262	13	100839	107	NM_172516	Dstyk	receptor interacting protein kinase 5
chr1	134317443	8	3414	NM_172516	Dstyk	receptor interacting protein kinase 5	134317240	134317657	9	30569	13	104146	3414	NM_172516	Dstyk	receptor interacting protein kinase 5
chr1	134327591	20	13562	NM_172516	Dstyk	receptor interacting protein kinase 5	134327240	134327976	23	40717	13	114294	13562	NM_172516	Dstyk	receptor interacting protein kinase 5
chr1	134373825	24	-118	NM_172517	Rbbp5	retinoblastoma binding protein 5,retinoblastoma binding protein 5,	134373325	134374327	35	86951	13	-93454	-118	NM_172517	Rbbp5	retinoblastoma binding protein 5,retinoblastoma binding protein 5,
chr1	134415508	29	12702	NM_029025	Tmem81	hypothetical protein LOC74626	134415151	134415895	30	128634	13	-51771	12702	NM_029025	Tmem81	hypothetical protein LOC74626
chr1	134422734	8	16783	NM_177129	Cntn2	contactin 2,contactin 2,	134422391	134423104	9	135860	13	-44545	16783	NM_177129	Cntn2	contactin 2,contactin 2,
chr1	134437597	8	1920	NM_177129	Cntn2	contactin 2,contactin 2,	134437291	134437949	9	150723	13	-29682	1920	NM_177129	Cntn2	contactin 2,contactin 2,
chr1	134550680	11	-11245	NM_001160316	Nfasc	n/a	134550327	134551063	12	-204710	13	83401	-11245	NM_001160316	Nfasc	n/a
chr1	134624208	10	14166	NM_182716	Nfasc	neurofascin,neurofascin,neurofascin,neurofascin,	134623830	134624550	11	-131182	13	-108801	14166	NM_182716	Nfasc	neurofascin,neurofascin,neurofascin,neurofascin,
chr1	134636073	33	2301	NM_182716	Nfasc	neurofascin,neurofascin,neurofascin,neurofascin,	134635631	134636536	44	-119317	13	-96936	2301	NM_182716	Nfasc	neurofascin,neurofascin,neurofascin,neurofascin,
chr1	134638598	20	-224	NM_001160317	Nfasc	n/a	134638248	134638992	23	-116792	13	-94411	-224	NM_001160317	Nfasc	n/a
chr1	134656264	11	-17890	NM_001160317	Nfasc	n/a	134655774	134656714	14	-99126	13	-76745	-17890	NM_001160317	Nfasc	n/a
chr1	134699927	8	-61553	NM_001160317	Nfasc	n/a	134699557	134700301	9	-55463	13	-33082	-61553	NM_001160317	Nfasc	n/a
chr1	134740899	8	-36032	NM_010732	Lrrn2	leucine rich repeat protein 2, neuronal	134740624	134741207	9	-14491	13	7890	-36032	NM_010732	Lrrn2	leucine rich repeat protein 2, neuronal
chr1	134777315	21	384	NM_010732	Lrrn2	leucine rich repeat protein 2, neuronal	134776932	134777695	26	21925	13	44306	384	NM_010732	Lrrn2	leucine rich repeat protein 2, neuronal
chr1	134807601	15	30670	NM_010732	Lrrn2	leucine rich repeat protein 2, neuronal	134807230	134807974	16	52211	13	74592	30670	NM_010732	Lrrn2	leucine rich repeat protein 2, neuronal
chr1	134818284	17	41353	NM_010732	Lrrn2	leucine rich repeat protein 2, neuronal	134817941	134818699	20	62894	13	85275	41353	NM_010732	Lrrn2	leucine rich repeat protein 2, neuronal
chr1	134922045	31	-120	NM_008575	Mdm4	transformed mouse 3T3 cell double minute 4,transformed mouse 3T3 cell double minute 4,transformed mouse 3T3 cell double minute 4,transformed mouse 3T3 cell double minute 4,	134921697	134922441	32	-105630	10	-55345	-120	NM_008575	Mdm4	transformed mouse 3T3 cell double minute 4,transformed mouse 3T3 cell double minute 4,transformed mouse 3T3 cell double minute 4,transformed mouse 3T3 cell double minute 4,
chr1	134942427	16	-161	NM_001099276	Pik3c2b	n/a	134942048	134942807	21	-85248	10	-34963	-161	NM_001099276	Pik3c2b	n/a
chr1	134963681	10	21093	NM_001099276	Pik3c2b	n/a	134963303	134964039	13	-63994	10	-13709	21093	NM_001099276	Pik3c2b	n/a
chr1	134981178	8	38590	NM_001099276	Pik3c2b	n/a	134980800	134981526	9	-46497	10	3788	38590	NM_001099276	Pik3c2b	n/a
chr1	135026249	10	-1493	NM_133819	Ppp1r15b	protein phosphatase 1, regulatory subunit 15B	135025844	135026647	13	-1426	10	48859	-1493	NM_133819	Ppp1r15b	protein phosphatase 1, regulatory subunit 15B
chr1	135028045	19	303	NM_133819	Ppp1r15b	protein phosphatase 1, regulatory subunit 15B	135027511	135028611	30	370	10	-50457	303	NM_133819	Ppp1r15b	protein phosphatase 1, regulatory subunit 15B
chr1	135061336	11	33594	NM_133819	Ppp1r15b	protein phosphatase 1, regulatory subunit 15B	135060719	135061941	17	33661	10	-17166	33594	NM_133819	Ppp1r15b	protein phosphatase 1, regulatory subunit 15B
chr1	135074138	8	46396	NM_133819	Ppp1r15b	protein phosphatase 1, regulatory subunit 15B	135073756	135074466	8	46463	10	-4364	46396	NM_133819	Ppp1r15b	protein phosphatase 1, regulatory subunit 15B
chr1	135078192	36	50450	NM_133819	Ppp1r15b	protein phosphatase 1, regulatory subunit 15B	135077656	135078774	59	-45445	11	-310	50450	NM_133819	Ppp1r15b	protein phosphatase 1, regulatory subunit 15B
chr1	135079719	22	51977	NM_133819	Ppp1r15b	protein phosphatase 1, regulatory subunit 15B	135079246	135080177	28	-43918	11	1217	51977	NM_133819	Ppp1r15b	protein phosphatase 1, regulatory subunit 15B
chr1	135084327	8	56585	NM_133819	Ppp1r15b	protein phosphatase 1, regulatory subunit 15B	135083953	135084690	11	-39310	11	5825	56585	NM_133819	Ppp1r15b	protein phosphatase 1, regulatory subunit 15B
chr1	135123628	13	-19045	NM_182930	Plekha6	pleckstrin homology domain containing, family A,pleckstrin homology domain containing, family A,pleckstrin homology domain containing, family A,	135123234	135123978	14	-9	11	45126	-19045	NM_182930	Plekha6	pleckstrin homology domain containing, family A,pleckstrin homology domain containing, family A,pleckstrin homology domain containing, family A,
chr1	135135215	8	-7458	NM_182930	Plekha6	pleckstrin homology domain containing, family A,pleckstrin homology domain containing, family A,pleckstrin homology domain containing, family A,	135134974	135135475	9	11578	11	56713	-7458	NM_182930	Plekha6	pleckstrin homology domain containing, family A,pleckstrin homology domain containing, family A,pleckstrin homology domain containing, family A,
chr1	135136485	9	-6188	NM_182930	Plekha6	pleckstrin homology domain containing, family A,pleckstrin homology domain containing, family A,pleckstrin homology domain containing, family A,	135136102	135136891	11	12848	11	57983	-6188	NM_182930	Plekha6	pleckstrin homology domain containing, family A,pleckstrin homology domain containing, family A,pleckstrin homology domain containing, family A,
chr1	135143642	8	969	NM_001160268	Plekha6	n/a	135143328	135143965	9	20005	11	65140	969	NM_001160268	Plekha6	n/a
chr1	135206232	8	-167	NM_026680	Golt1a	golgi transport 1 homolog A	135205852	135206573	8	-44102	13	-53868	-167	NM_026680	Golt1a	golgi transport 1 homolog A
chr1	135260094	57	-54	NM_175443	Etnk2	ethanolamine kinase 2	135259705	135260477	60	9760	13	-6	-54	NM_175443	Etnk2	ethanolamine kinase 2
chr1	135265776	8	5628	NM_175443	Etnk2	ethanolamine kinase 2	135265533	135266044	9	15442	13	5676	5628	NM_175443	Etnk2	ethanolamine kinase 2
chr1	135279572	9	19424	NM_175443	Etnk2	ethanolamine kinase 2	135278857	135280333	16	29238	13	19472	19424	NM_175443	Etnk2	ethanolamine kinase 2
chr1	135315190	19	5599	NM_011439	Sox13	SRY-box 13	135314797	135315593	23	64856	13	55090	5599	NM_011439	Sox13	SRY-box 13
chr1	135319800	16	989	NM_011439	Sox13	SRY-box 13	135319353	135320251	19	69466	13	59700	989	NM_011439	Sox13	SRY-box 13
chr1	135351385	8	-30596	NM_011439	Sox13	SRY-box 13	135351114	135351622	9	101051	13	91285	-30596	NM_011439	Sox13	SRY-box 13
chr1	135507002	18	-145	NM_009227	Snrpe	small nuclear ribonucleoprotein E	135506636	135507380	20	13876	12	246902	-145	NM_009227	Snrpe	small nuclear ribonucleoprotein E
chr1	135558090	78	-133	NM_144530	Zc3h11a	zinc finger CCCH type containing 11A,zinc finger CCCH type containing 11A,zinc finger CCCH type containing 11A,zinc finger CCCH type containing 11A,	135557697	135558522	89	-11030	11	297990	-133	NM_144530	Zc3h11a	zinc finger CCCH type containing 11A,zinc finger CCCH type containing 11A,zinc finger CCCH type containing 11A,zinc finger CCCH type containing 11A,
chr1	135582784	10	3809	NM_172842	Lax1	lymphocyte transmembrane adaptor 1,lymphocyte transmembrane adaptor 1,	135582398	135583142	11	13664	11	322684	3809	NM_172842	Lax1	lymphocyte transmembrane adaptor 1,lymphocyte transmembrane adaptor 1,
chr1	135613411	10	-26726	NM_001159649	Lax1	n/a	135613020	135613764	11	44291	11	-323829	-26726	NM_001159649	Lax1	n/a
chr1	135632833	8	17195	NM_001167949	Atp2b4	n/a	135632473	135633206	9	63713	11	-304407	17195	NM_001167949	Atp2b4	n/a
chr1	135636263	9	13765	NM_001167949	Atp2b4	n/a	135635917	135636661	11	67143	11	-300977	13765	NM_001167949	Atp2b4	n/a
chr1	135697740	16	-47642	NM_213616	Atp2b4	plasma membrane calcium ATPase 4,plasma membrane calcium ATPase 4,	135697434	135698072	16	128620	11	-239500	-47642	NM_213616	Atp2b4	plasma membrane calcium ATPase 4,plasma membrane calcium ATPase 4,
chr1	135751594	10	52156	NM_001160422	Optc	n/a	135751252	135751996	11	182474	11	-185646	52156	NM_001160422	Optc	n/a
chr1	135752760	8	50990	NM_001160422	Optc	n/a	135752504	135753015	9	183640	11	-184480	50990	NM_001160422	Optc	n/a
chr1	135902441	13	-31650	NM_021355	Fmod	fibromodulin	135902065	135902809	14	-55985	11	-34799	-31650	NM_021355	Fmod	fibromodulin
chr1	135957591	8	18141	NM_007570	Btg2	B-cell translocation gene 2, anti-proliferative	135957458	135957722	9	-835	11	-2204	18141	NM_007570	Btg2	B-cell translocation gene 2, anti-proliferative
chr1	135959694	15	16038	NM_007570	Btg2	B-cell translocation gene 2, anti-proliferative	135959287	135960081	17	1268	11	-101	16038	NM_007570	Btg2	B-cell translocation gene 2, anti-proliferative
chr1	135961653	9	14079	NM_007570	Btg2	B-cell translocation gene 2, anti-proliferative	135961288	135962032	9	3227	11	1858	14079	NM_007570	Btg2	B-cell translocation gene 2, anti-proliferative
chr1	135967963	22	7769	NM_007570	Btg2	B-cell translocation gene 2, anti-proliferative	135967585	135968329	24	-8178	13	8168	7769	NM_007570	Btg2	B-cell translocation gene 2, anti-proliferative
chr1	135974027	10	1705	NM_007570	Btg2	B-cell translocation gene 2, anti-proliferative	135973554	135974460	15	-2114	13	-2122	1705	NM_007570	Btg2	B-cell translocation gene 2, anti-proliferative
chr1	135975968	37	-236	NM_007570	Btg2	B-cell translocation gene 2, anti-proliferative	135975474	135976485	48	-173	13	-181	-236	NM_007570	Btg2	B-cell translocation gene 2, anti-proliferative
chr1	135989676	55	-13944	NM_007570	Btg2	B-cell translocation gene 2, anti-proliferative	135989214	135990117	72	13535	13	13527	-13944	NM_007570	Btg2	B-cell translocation gene 2, anti-proliferative
chr1	136001728	9	-6090	NM_027979	Chit1	chitinase 1 (chitotriosidase)	136001372	136002108	11	25587	13	25579	-6090	NM_027979	Chit1	chitinase 1 (chitotriosidase)
chr1	136093789	8	3765	NM_016749	Mybph	myosin binding protein H,myosin binding protein H,	136093415	136094159	11	117648	13	2006	3765	NM_016749	Mybph	myosin binding protein H,myosin binding protein H,
chr1	136112336	9	19668	NM_001008533	Adora1	adenosine A1 receptor	136111961	136112705	10	136195	13	20553	19668	NM_001008533	Adora1	adenosine A1 receptor
chr1	136165861	8	-20719	NM_031189	Myog	myogenin	136165592	136166126	9	-92611	16	-29854	-20719	NM_031189	Myog	myogenin
chr1	136258741	92	-165	NM_020588	Tmem183a	hypothetical protein LOC57439 isoform a,hypothetical protein LOC57439 isoform a,	136258321	136259189	105	269	16	29606	-165	NM_020588	Tmem183a	hypothetical protein LOC57439 isoform a,hypothetical protein LOC57439 isoform a,
chr1	136302641	15	75	NM_028057	Cyb5r1	cytochrome b5 reductase 1	136302051	136303196	19	44169	16	73506	75	NM_028057	Cyb5r1	cytochrome b5 reductase 1
chr1	136311827	68	-216	NM_028320	Adipor1	adiponectin receptor 1,adiponectin receptor 1,	136311431	136312175	70	-40365	31	82692	-216	NM_028320	Adipor1	adiponectin receptor 1,adiponectin receptor 1,
chr1	136351926	54	-205	NM_153128	Klhl12	kelch-like 12,kelch-like 12,	136351525	136352309	65	-266	31	122791	-205	NM_153128	Klhl12	kelch-like 12,kelch-like 12,
chr1	136391276	32	40	NM_145510	Rabif	RAB-interacting factor	136390925	136391585	32	39084	31	162141	40	NM_145510	Rabif	RAB-interacting factor
chr1	136415112	10	23876	NM_145510	Rabif	RAB-interacting factor	136414762	136415506	12	62920	31	185977	23876	NM_145510	Rabif	RAB-interacting factor
chr1	136453617	91	-3137	NM_152895	Kdm5b	PLU1,PLU1,PLU1,	136453116	136454109	105	101425	31	-152016	-3137	NM_152895	Kdm5b	PLU1,PLU1,PLU1,
chr1	136456630	64	-124	NM_152895	Kdm5b	PLU1,PLU1,PLU1,	136456230	136456999	70	104438	31	-149003	-124	NM_152895	Kdm5b	PLU1,PLU1,PLU1,
chr1	136458611	14	1857	NM_152895	Kdm5b	PLU1,PLU1,PLU1,	136458208	136458983	17	106419	31	-147022	1857	NM_152895	Kdm5b	PLU1,PLU1,PLU1,
chr1	136494443	11	37689	NM_152895	Kdm5b	PLU1,PLU1,PLU1,	136494091	136494827	12	142251	31	-111190	37689	NM_152895	Kdm5b	PLU1,PLU1,PLU1,
chr1	136510124	8	-33133	NM_009307	Syt2	synaptotagmin II,synaptotagmin II,	136509761	136510497	9	157932	31	-95509	-33133	NM_009307	Syt2	synaptotagmin II,synaptotagmin II,
chr1	136512779	8	-30478	NM_009307	Syt2	synaptotagmin II,synaptotagmin II,	136512425	136513168	9	160587	31	-92854	-30478	NM_009307	Syt2	synaptotagmin II,synaptotagmin II,
chr1	136521582	11	-21675	NM_009307	Syt2	synaptotagmin II,synaptotagmin II,	136521217	136521961	12	169390	31	-84051	-21675	NM_009307	Syt2	synaptotagmin II,synaptotagmin II,
chr1	136527188	22	-16069	NM_009307	Syt2	synaptotagmin II,synaptotagmin II,	136526819	136527563	24	174996	31	-78445	-16069	NM_009307	Syt2	synaptotagmin II,synaptotagmin II,
chr1	136547502	8	4245	NM_009307	Syt2	synaptotagmin II,synaptotagmin II,	136547259	136547769	9	195310	31	-58131	4245	NM_009307	Syt2	synaptotagmin II,synaptotagmin II,
chr1	136565173	9	21916	NM_009307	Syt2	synaptotagmin II,synaptotagmin II,	136564771	136565515	10	212981	31	-40460	21916	NM_009307	Syt2	synaptotagmin II,synaptotagmin II,
chr1	136605757	17	62500	NM_009307	Syt2	synaptotagmin II,synaptotagmin II,	136605284	136606206	20	-244820	11	124	62500	NM_009307	Syt2	synaptotagmin II,synaptotagmin II,
chr1	136648526	8	105269	NM_009307	Syt2	synaptotagmin II,synaptotagmin II,	136648297	136648773	9	-202051	11	42893	105269	NM_009307	Syt2	synaptotagmin II,synaptotagmin II,
chr1	136706337	8	146180	NM_001081307	Ppp1r12b	protein phosphatase 1, regulatory (inhibitor),protein phosphatase 1, regulatory (inhibitor),protein phosphatase 1, regulatory (inhibitor),	136706017	136706682	9	-144240	11	100704	146180	NM_001081307	Ppp1r12b	protein phosphatase 1, regulatory (inhibitor),protein phosphatase 1, regulatory (inhibitor),protein phosphatase 1, regulatory (inhibitor),
chr1	136750818	8	101699	NM_001081307	Ppp1r12b	protein phosphatase 1, regulatory (inhibitor),protein phosphatase 1, regulatory (inhibitor),protein phosphatase 1, regulatory (inhibitor),	136750466	136751195	9	-99759	11	-101341	101699	NM_001081307	Ppp1r12b	protein phosphatase 1, regulatory (inhibitor),protein phosphatase 1, regulatory (inhibitor),protein phosphatase 1, regulatory (inhibitor),
chr1	136795875	10	56642	NM_001081307	Ppp1r12b	protein phosphatase 1, regulatory (inhibitor),protein phosphatase 1, regulatory (inhibitor),protein phosphatase 1, regulatory (inhibitor),	136795490	136796234	12	-54702	11	-56284	56642	NM_001081307	Ppp1r12b	protein phosphatase 1, regulatory (inhibitor),protein phosphatase 1, regulatory (inhibitor),protein phosphatase 1, regulatory (inhibitor),
chr1	136852582	85	-65	NM_001081307	Ppp1r12b	protein phosphatase 1, regulatory (inhibitor),protein phosphatase 1, regulatory (inhibitor),protein phosphatase 1, regulatory (inhibitor),	136852158	136853015	96	-118	11	423	-65	NM_001081307	Ppp1r12b	protein phosphatase 1, regulatory (inhibitor),protein phosphatase 1, regulatory (inhibitor),protein phosphatase 1, regulatory (inhibitor),
chr1	136884362	10	25209	NM_026024	Ube2t	ubiquitin-conjugating enzyme E2T (putative)	136884072	136884682	11	24730	12	32203	25209	NM_026024	Ube2t	ubiquitin-conjugating enzyme E2T (putative)
chr1	136910115	10	50962	NM_026024	Ube2t	ubiquitin-conjugating enzyme E2T (putative)	136909727	136910463	11	50483	12	57956	50962	NM_026024	Ube2t	ubiquitin-conjugating enzyme E2T (putative)
chr1	136929612	10	70459	NM_026024	Ube2t	ubiquitin-conjugating enzyme E2T (putative)	136929250	136929994	13	69980	12	77453	70459	NM_026024	Ube2t	ubiquitin-conjugating enzyme E2T (putative)
chr1	137042821	8	-589	NM_026823	Arl8a	ADP-ribosylation factor-like 8A	137042586	137043074	8	-22777	10	-1111	-589	NM_026823	Arl8a	ADP-ribosylation factor-like 8A
chr1	137044007	23	597	NM_026823	Arl8a	ADP-ribosylation factor-like 8A	137043492	137044561	33	-21591	10	75	597	NM_026823	Arl8a	ADP-ribosylation factor-like 8A
chr1	137051035	9	7625	NM_026823	Arl8a	ADP-ribosylation factor-like 8A	137050376	137051659	16	-14563	10	-6691	7625	NM_026823	Arl8a	ADP-ribosylation factor-like 8A
chr1	137155104	11	-55	NM_001163131	Elf3	n/a	137154677	137155511	16	-54906	23	97378	-55	NM_001163131	Elf3	n/a
chr1	137180393	21	268	NM_145417	Rnpep	arginyl aminopeptidase (aminopeptidase B)	137179992	137180772	25	-29617	23	-90951	268	NM_145417	Rnpep	arginyl aminopeptidase (aminopeptidase B)
chr1	137210266	46	48	NM_011590	Timm17a	translocase of inner mitochondrial membrane 17a	137209854	137210655	50	256	23	-61078	48	NM_011590	Timm17a	translocase of inner mitochondrial membrane 17a
chr1	137221145	16	-244	NM_053106	Lmod1	leiomodin 1 (smooth muscle)	137220737	137221481	17	11135	23	-50199	-244	NM_053106	Lmod1	leiomodin 1 (smooth muscle)
chr1	137256247	8	15393	NM_175259	Shisa4	transmembrane protein 58	137255922	137256578	9	-8845	19	-15097	15393	NM_175259	Shisa4	transmembrane protein 58
chr1	137263794	10	7846	NM_175259	Shisa4	transmembrane protein 58	137263601	137263999	11	-1298	19	-7550	7846	NM_175259	Shisa4	transmembrane protein 58
chr1	137264938	8	6702	NM_175259	Shisa4	transmembrane protein 58	137264679	137265205	9	-154	19	-6406	6702	NM_175259	Shisa4	transmembrane protein 58
chr1	137270705	11	935	NM_175259	Shisa4	transmembrane protein 58	137270302	137271136	14	5613	19	-639	935	NM_175259	Shisa4	transmembrane protein 58
chr1	137271903	14	-263	NM_175259	Shisa4	transmembrane protein 58	137271516	137272260	15	6811	19	559	-263	NM_175259	Shisa4	transmembrane protein 58
chr1	137327110	66	-42	NM_153774	Ipo9	importin 9	137326750	137327497	70	62018	19	-10831	-42	NM_153774	Ipo9	importin 9
chr1	137351474	9	-24406	NM_153774	Ipo9	importin 9	137350967	137351993	13	86382	19	13533	-24406	NM_153774	Ipo9	importin 9
chr1	137359225	14	-32157	NM_153774	Ipo9	importin 9	137358873	137359617	15	94133	19	21284	-32157	NM_153774	Ipo9	importin 9
chr1	137371929	9	-44861	NM_153774	Ipo9	importin 9	137371555	137372299	10	106837	19	33988	-44861	NM_153774	Ipo9	importin 9
chr1	137395041	16	-67973	NM_153774	Ipo9	importin 9	137394913	137395169	17	129949	19	57100	-67973	NM_153774	Ipo9	importin 9
chr1	137432132	10	49800	NM_173437	Nav1	neuron navigator 1,neuron navigator 1,neuron navigator 1,neuron navigator 1,	137431778	137432514	12	167040	19	94191	49800	NM_173437	Nav1	neuron navigator 1,neuron navigator 1,neuron navigator 1,neuron navigator 1,
chr1	137449933	8	31999	NM_173437	Nav1	neuron navigator 1,neuron navigator 1,neuron navigator 1,neuron navigator 1,	137449648	137450200	9	184841	19	111992	31999	NM_173437	Nav1	neuron navigator 1,neuron navigator 1,neuron navigator 1,neuron navigator 1,
chr1	137480301	13	1631	NM_173437	Nav1	neuron navigator 1,neuron navigator 1,neuron navigator 1,neuron navigator 1,	137479917	137480712	16	215209	19	142360	1631	NM_173437	Nav1	neuron navigator 1,neuron navigator 1,neuron navigator 1,neuron navigator 1,
chr1	137481419	13	513	NM_173437	Nav1	neuron navigator 1,neuron navigator 1,neuron navigator 1,neuron navigator 1,	137481008	137481820	15	216327	19	143478	513	NM_173437	Nav1	neuron navigator 1,neuron navigator 1,neuron navigator 1,neuron navigator 1,
chr1	137493476	8	-11544	NM_173437	Nav1	neuron navigator 1,neuron navigator 1,neuron navigator 1,neuron navigator 1,	137493286	137493672	9	228384	19	155535	-11544	NM_173437	Nav1	neuron navigator 1,neuron navigator 1,neuron navigator 1,neuron navigator 1,
chr1	137499881	12	-17949	NM_173437	Nav1	neuron navigator 1,neuron navigator 1,neuron navigator 1,neuron navigator 1,	137499501	137500245	14	234789	19	161940	-17949	NM_173437	Nav1	neuron navigator 1,neuron navigator 1,neuron navigator 1,neuron navigator 1,
chr1	137501419	8	-19487	NM_173437	Nav1	neuron navigator 1,neuron navigator 1,neuron navigator 1,neuron navigator 1,	137501295	137501546	9	236327	19	-161593	-19487	NM_173437	Nav1	neuron navigator 1,neuron navigator 1,neuron navigator 1,neuron navigator 1,
chr1	137507963	8	-26031	NM_173437	Nav1	neuron navigator 1,neuron navigator 1,neuron navigator 1,neuron navigator 1,	137507629	137508296	9	242871	19	-155049	-26031	NM_173437	Nav1	neuron navigator 1,neuron navigator 1,neuron navigator 1,neuron navigator 1,
chr1	137525927	13	-43995	NM_173437	Nav1	neuron navigator 1,neuron navigator 1,neuron navigator 1,neuron navigator 1,	137525519	137526263	13	260835	19	-137085	-43995	NM_173437	Nav1	neuron navigator 1,neuron navigator 1,neuron navigator 1,neuron navigator 1,
chr1	137533004	18	-51072	NM_173437	Nav1	neuron navigator 1,neuron navigator 1,neuron navigator 1,neuron navigator 1,	137532656	137533404	22	267912	19	-130008	-51072	NM_173437	Nav1	neuron navigator 1,neuron navigator 1,neuron navigator 1,neuron navigator 1,
chr1	137565223	8	-60550	NM_007791	Csrp1	cysteine and glycine-rich protein 1	137564854	137565598	10	300131	19	-97789	-60550	NM_007791	Csrp1	cysteine and glycine-rich protein 1
chr1	137583730	14	-42043	NM_007791	Csrp1	cysteine and glycine-rich protein 1	137583369	137584113	16	318638	19	-79282	-42043	NM_007791	Csrp1	cysteine and glycine-rich protein 1
chr1	137585125	23	-40648	NM_007791	Csrp1	cysteine and glycine-rich protein 1	137584754	137585525	28	320033	19	-77887	-40648	NM_007791	Csrp1	cysteine and glycine-rich protein 1
chr1	137596126	22	-29647	NM_007791	Csrp1	cysteine and glycine-rich protein 1	137595775	137596509	23	-318584	12	-66886	-29647	NM_007791	Csrp1	cysteine and glycine-rich protein 1
chr1	137616341	9	-9432	NM_007791	Csrp1	cysteine and glycine-rich protein 1	137615942	137616678	12	-298369	12	-46671	-9432	NM_007791	Csrp1	cysteine and glycine-rich protein 1
chr1	137625701	31	-72	NM_007791	Csrp1	cysteine and glycine-rich protein 1	137625314	137626058	32	-289009	12	-37311	-72	NM_007791	Csrp1	cysteine and glycine-rich protein 1
chr1	137627175	8	1402	NM_007791	Csrp1	cysteine and glycine-rich protein 1	137626822	137627566	9	-287535	12	-35837	1402	NM_007791	Csrp1	cysteine and glycine-rich protein 1
chr1	137628418	19	2645	NM_007791	Csrp1	cysteine and glycine-rich protein 1	137628013	137628777	24	-286292	12	-34594	2645	NM_007791	Csrp1	cysteine and glycine-rich protein 1
chr1	137629068	18	3295	NM_007791	Csrp1	cysteine and glycine-rich protein 1	137628865	137629269	19	-285642	12	-33944	3295	NM_007791	Csrp1	cysteine and glycine-rich protein 1
chr1	137663315	13	654	NM_013750	Phlda3	pleckstrin homology-like domain, family A,	137662842	137663801	19	-251395	12	303	654	NM_013750	Phlda3	pleckstrin homology-like domain, family A,
chr1	137691162	14	-4835	NM_021467	Tnni1	troponin I, skeletal, slow 1	137690783	137691527	15	-223548	12	28150	-4835	NM_021467	Tnni1	troponin I, skeletal, slow 1
chr1	137758834	12	21397	NM_001130176	Tnnt2	n/a	137758409	137759274	14	-155876	12	95822	21397	NM_001130176	Tnnt2	n/a
chr1	137813801	9	1800	NM_019645	Pkp1	plakophilin 1	137813407	137814143	10	-100909	12	150789	1800	NM_019645	Pkp1	plakophilin 1
chr1	137822785	21	-7184	NM_019645	Pkp1	plakophilin 1	137822445	137823189	22	-91925	12	159773	-7184	NM_019645	Pkp1	plakophilin 1
chr1	137904195	10	-600	NM_001160145	Tmem9	n/a	137903844	137904500	10	-10515	12	241183	-600	NM_001160145	Tmem9	n/a
chr1	137914731	11	0	NM_001160146	Tmem9	n/a	137914333	137915153	15	21	12	251719	0	NM_001160146	Tmem9	n/a
chr1	138033519	9	5542	NM_001039472	Kif21b	kinesin family member 21B,kinesin family member 21B,	138033098	138033950	12	-1449	10	-209239	5542	NM_001039472	Kif21b	kinesin family member 21B,kinesin family member 21B,
chr1	138125004	8	5837	NM_028872	5730559C18Rik	hypothetical protein LOC67313	138124766	138125241	9	90036	10	-117754	5837	NM_028872	5730559C18Rik	hypothetical protein LOC67313
chr1	138204661	8	38020	NM_001081360	Camsap1l1	calmodulin regulated spectrin-associated protein,calmodulin regulated spectrin-associated protein,	138204284	138205019	9	-106920	12	-38097	38020	NM_001081360	Camsap1l1	calmodulin regulated spectrin-associated protein,calmodulin regulated spectrin-associated protein,
chr1	138206216	9	36465	NM_001081360	Camsap1l1	calmodulin regulated spectrin-associated protein,calmodulin regulated spectrin-associated protein,	138205850	138206586	10	-105365	12	-36542	36465	NM_001081360	Camsap1l1	calmodulin regulated spectrin-associated protein,calmodulin regulated spectrin-associated protein,
chr1	138241822	20	859	NM_001081360	Camsap1l1	calmodulin regulated spectrin-associated protein,calmodulin regulated spectrin-associated protein,	138241357	138242317	28	-69759	12	-936	859	NM_001081360	Camsap1l1	calmodulin regulated spectrin-associated protein,calmodulin regulated spectrin-associated protein,
chr1	138242835	27	-154	NM_001081360	Camsap1l1	calmodulin regulated spectrin-associated protein,calmodulin regulated spectrin-associated protein,	138242466	138243217	30	-68746	12	77	-154	NM_001081360	Camsap1l1	calmodulin regulated spectrin-associated protein,calmodulin regulated spectrin-associated protein,
chr1	138260298	13	-17617	NM_001081360	Camsap1l1	calmodulin regulated spectrin-associated protein,calmodulin regulated spectrin-associated protein,	138259927	138260675	16	-51283	12	17540	-17617	NM_001081360	Camsap1l1	calmodulin regulated spectrin-associated protein,calmodulin regulated spectrin-associated protein,
chr1	138312016	21	123	NM_178052	Ddx59	DEAD (Asp-Glu-Ala-Asp) box polypeptide 59	138311643	138312392	23	435	12	69258	123	NM_178052	Ddx59	DEAD (Asp-Glu-Ala-Asp) box polypeptide 59
chr1	138352730	8	-11804	NM_001081258	Kif14	kinesin family member 14	138352494	138352984	9	41149	12	109972	-11804	NM_001081258	Kif14	kinesin family member 14
chr1	138361188	9	-3346	NM_001081258	Kif14	kinesin family member 14	138360828	138361564	10	49607	12	118430	-3346	NM_001081258	Kif14	kinesin family member 14
chr1	138363045	21	-1489	NM_001081258	Kif14	kinesin family member 14	138362695	138363441	23	51464	12	120287	-1489	NM_001081258	Kif14	kinesin family member 14
chr1	138474629	25	-46848	NM_001160251	Zfp281	n/a	138474243	138474995	29	163048	12	-48064	-46848	NM_001160251	Zfp281	n/a
chr1	138521343	22	-134	NM_001160251	Zfp281	n/a	138520952	138521698	25	209762	12	-1350	-134	NM_001160251	Zfp281	n/a
chr1	138522682	10	1205	NM_177643	Zfp281	zinc finger protein 281,zinc finger protein 281,	138522245	138523129	14	211101	12	-11	1205	NM_177643	Zfp281	zinc finger protein 281,zinc finger protein 281,
chr1	138524963	8	3486	NM_177643	Zfp281	zinc finger protein 281,zinc finger protein 281,	138524593	138525337	10	213382	12	2270	3486	NM_177643	Zfp281	zinc finger protein 281,zinc finger protein 281,
chr1	138526357	9	4880	NM_177643	Zfp281	zinc finger protein 281,zinc finger protein 281,	138525977	138526721	9	214776	12	3664	4880	NM_177643	Zfp281	zinc finger protein 281,zinc finger protein 281,
chr1	138530351	9	8874	NM_177643	Zfp281	zinc finger protein 281,zinc finger protein 281,	138529974	138530710	9	218770	12	7658	8874	NM_177643	Zfp281	zinc finger protein 281,zinc finger protein 281,
chr1	138592858	8	71381	NM_177643	Zfp281	zinc finger protein 281,zinc finger protein 281,	138592514	138593213	9	281277	12	70165	71381	NM_177643	Zfp281	zinc finger protein 281,zinc finger protein 281,
chr1	138614287	9	92810	NM_177643	Zfp281	zinc finger protein 281,zinc finger protein 281,	138613917	138614661	10	302706	12	91594	92810	NM_177643	Zfp281	zinc finger protein 281,zinc finger protein 281,
chr1	138742801	8	107406	NM_001159769	Nr5a2	n/a	138742460	138743151	9	431220	12	220108	107406	NM_001159769	Nr5a2	n/a
chr1	139202889	8	-345864	NM_030676	Nr5a2	nuclear receptor subfamily 5, group A, member 2,nuclear receptor subfamily 5, group A, member 2,nuclear receptor subfamily 5, group A, member 2,	139202558	139203302	9	-50203	13	680196	-345864	NM_030676	Nr5a2	nuclear receptor subfamily 5, group A, member 2,nuclear receptor subfamily 5, group A, member 2,nuclear receptor subfamily 5, group A, member 2,
chr1	139723483	9	348399	NM_001111316	Ptprc	n/a	139723142	139723878	9	470391	13	-792162	348399	NM_001111316	Ptprc	n/a
chr1	139829041	10	242841	NM_001111316	Ptprc	n/a	139828621	139829447	13	575949	13	-686604	242841	NM_001111316	Ptprc	n/a
chr1	139834489	8	237393	NM_001111316	Ptprc	n/a	139834285	139834678	9	581397	13	-681156	237393	NM_001111316	Ptprc	n/a
chr1	140186935	9	16621	NM_177397	Atp6v1g3	ATPase, H+ transporting, lysosomal V1 subunit	140186573	140187309	10	-785343	10	-328710	16621	NM_177397	Atp6v1g3	ATPase, H+ transporting, lysosomal V1 subunit
chr1	140213140	9	42826	NM_177397	Atp6v1g3	ATPase, H+ transporting, lysosomal V1 subunit	140212667	140213603	13	-759138	10	-302505	42826	NM_177397	Atp6v1g3	ATPase, H+ transporting, lysosomal V1 subunit
chr1	140427071	9	89202	NM_021605	Nek7	NIMA (never in mitosis gene a)-related expressed	140426632	140427562	13	-545207	10	-88574	89202	NM_021605	Nek7	NIMA (never in mitosis gene a)-related expressed
chr1	140444505	8	71768	NM_021605	Nek7	NIMA (never in mitosis gene a)-related expressed	140444222	140444762	9	-527773	10	-71140	71768	NM_021605	Nek7	NIMA (never in mitosis gene a)-related expressed
chr1	140514531	17	1742	NM_021605	Nek7	NIMA (never in mitosis gene a)-related expressed	140514154	140514905	21	-457747	10	-1114	1742	NM_021605	Nek7	NIMA (never in mitosis gene a)-related expressed
chr1	140515665	11	608	NM_021605	Nek7	NIMA (never in mitosis gene a)-related expressed	140515265	140516034	15	-456613	10	20	608	NM_021605	Nek7	NIMA (never in mitosis gene a)-related expressed
chr1	140516480	12	-207	NM_021605	Nek7	NIMA (never in mitosis gene a)-related expressed	140516065	140516900	15	-455798	10	835	-207	NM_021605	Nek7	NIMA (never in mitosis gene a)-related expressed
chr1	140658301	8	80720	NM_001042577	Lhx9	LIM homeobox protein 9 isoform c	140658013	140658575	9	-313977	10	142656	80720	NM_001042577	Lhx9	LIM homeobox protein 9 isoform c
chr1	140697280	8	41741	NM_001042577	Lhx9	LIM homeobox protein 9 isoform c	140696905	140697647	10	-274998	10	181635	41741	NM_001042577	Lhx9	LIM homeobox protein 9 isoform c
chr1	140734761	11	4260	NM_001042577	Lhx9	LIM homeobox protein 9 isoform c	140734348	140735179	15	-237517	10	219116	4260	NM_001042577	Lhx9	LIM homeobox protein 9 isoform c
chr1	140965331	8	101034	NM_181347	Dennd1b	DENN/MADD domain containing 1B isoform 1	140965065	140965624	9	-6947	10	449686	101034	NM_181347	Dennd1b	DENN/MADD domain containing 1B isoform 1
chr1	140987385	11	123088	NM_181347	Dennd1b	DENN/MADD domain containing 1B isoform 1	140987013	140987749	12	15107	10	471740	123088	NM_181347	Dennd1b	DENN/MADD domain containing 1B isoform 1
chr1	141320241	9	1282	NM_172643	Zbtb41	zinc finger and BTB domain containing 41	141319808	141320682	11	347963	10	804596	1282	NM_172643	Zbtb41	zinc finger and BTB domain containing 41
chr1	141322515	8	3556	NM_172643	Zbtb41	zinc finger and BTB domain containing 41	141322369	141322663	8	350237	10	806870	3556	NM_172643	Zbtb41	zinc finger and BTB domain containing 41
chr1	141351711	15	362	NM_009791	Aspm	calmodulin binding protein 1,calmodulin binding protein 1,	141351128	141352284	18	379433	10	836066	362	NM_009791	Aspm	calmodulin binding protein 1,calmodulin binding protein 1,
chr1	141353612	8	2263	NM_009791	Aspm	calmodulin binding protein 1,calmodulin binding protein 1,	141353238	141354006	12	381334	10	837967	2263	NM_009791	Aspm	calmodulin binding protein 1,calmodulin binding protein 1,
chr1	141554956	12	-98157	NM_015780	Cfhr1	complement factor H-related 1	141554599	141555343	13	582678	10	1039311	-98157	NM_015780	Cfhr1	complement factor H-related 1
chr1	142081262	8	-1274	NM_009888	Cfh	complement component factor H,complement component factor H,	142080941	142081575	9	1108984	10	1565617	-1274	NM_009888	Cfh	complement component factor H,complement component factor H,
chr1	142176279	8	33446	NM_001081027	Kcnt2	potassium channel, subfamily T, member 2	142175898	142176642	11	-1084438	11	1660634	33446	NM_001081027	Kcnt2	potassium channel, subfamily T, member 2
chr1	142323534	9	180701	NM_001081027	Kcnt2	potassium channel, subfamily T, member 2	142323105	142323964	12	-937183	11	1807889	180701	NM_001081027	Kcnt2	potassium channel, subfamily T, member 2
chr1	142348766	12	205933	NM_001081027	Kcnt2	potassium channel, subfamily T, member 2	142348391	142349135	13	-911951	11	1833121	205933	NM_001081027	Kcnt2	potassium channel, subfamily T, member 2
chr1	142380785	12	237952	NM_001081027	Kcnt2	potassium channel, subfamily T, member 2	142380419	142381119	12	-879932	11	1865140	237952	NM_001081027	Kcnt2	potassium channel, subfamily T, member 2
chr1	143428511	9	1285678	NM_001081027	Kcnt2	potassium channel, subfamily T, member 2	143428159	143428903	10	167794	11	-2196015	1285678	NM_001081027	Kcnt2	potassium channel, subfamily T, member 2
chr1	143518659	8	1375826	NM_001081027	Kcnt2	potassium channel, subfamily T, member 2	143518403	143518941	9	-95758	11	-2105867	1375826	NM_001081027	Kcnt2	potassium channel, subfamily T, member 2
chr1	143687664	8	1544831	NM_001081027	Kcnt2	potassium channel, subfamily T, member 2	143687416	143687927	9	73247	11	-1936862	1544831	NM_001081027	Kcnt2	potassium channel, subfamily T, member 2
chr1	144362513	8	-1125313	NM_020025	B3galt2	UDP-Gal:betaGlcNAc beta	144362239	144362794	9	-276392	11	-1262013	-1125313	NM_020025	B3galt2	UDP-Gal:betaGlcNAc beta
chr1	144412139	8	-1075687	NM_020025	B3galt2	UDP-Gal:betaGlcNAc beta	144411916	144412362	9	-226766	11	-1212387	-1075687	NM_020025	B3galt2	UDP-Gal:betaGlcNAc beta
chr1	144455699	12	-1032127	NM_020025	B3galt2	UDP-Gal:betaGlcNAc beta	144455354	144456024	13	-183206	11	-1168827	-1032127	NM_020025	B3galt2	UDP-Gal:betaGlcNAc beta
chr1	144561993	9	-925833	NM_020025	B3galt2	UDP-Gal:betaGlcNAc beta	144561498	144562527	12	-76912	11	-1062533	-925833	NM_020025	B3galt2	UDP-Gal:betaGlcNAc beta
chr1	144644446	8	-843380	NM_020025	B3galt2	UDP-Gal:betaGlcNAc beta	144644067	144644811	9	5541	11	-980080	-843380	NM_020025	B3galt2	UDP-Gal:betaGlcNAc beta
chr1	144715502	8	-772324	NM_020025	B3galt2	UDP-Gal:betaGlcNAc beta	144715135	144715871	9	76597	11	-909024	-772324	NM_020025	B3galt2	UDP-Gal:betaGlcNAc beta
chr1	144761850	10	-725976	NM_020025	B3galt2	UDP-Gal:betaGlcNAc beta	144761513	144762216	11	-59238	11	-862676	-725976	NM_020025	B3galt2	UDP-Gal:betaGlcNAc beta
chr1	144778054	9	-709772	NM_020025	B3galt2	UDP-Gal:betaGlcNAc beta	144777691	144778427	10	-43034	11	-846472	-709772	NM_020025	B3galt2	UDP-Gal:betaGlcNAc beta
chr1	144858510	8	-629316	NM_020025	B3galt2	UDP-Gal:betaGlcNAc beta	144858182	144858846	9	37422	11	-766016	-629316	NM_020025	B3galt2	UDP-Gal:betaGlcNAc beta
chr1	144944262	15	-543564	NM_020025	B3galt2	UDP-Gal:betaGlcNAc beta	144943875	144944619	16	123174	11	-680264	-543564	NM_020025	B3galt2	UDP-Gal:betaGlcNAc beta
chr1	144990471	8	-497355	NM_020025	B3galt2	UDP-Gal:betaGlcNAc beta	144990330	144990611	9	169383	11	-634055	-497355	NM_020025	B3galt2	UDP-Gal:betaGlcNAc beta
chr1	145009535	8	-478291	NM_020025	B3galt2	UDP-Gal:betaGlcNAc beta	145009203	145009947	9	188447	11	-614991	-478291	NM_020025	B3galt2	UDP-Gal:betaGlcNAc beta
chr1	145288502	17	-199324	NM_020025	B3galt2	UDP-Gal:betaGlcNAc beta	145288009	145288947	20	13605	10	-336024	-199324	NM_020025	B3galt2	UDP-Gal:betaGlcNAc beta
chr1	145446666	8	-41160	NM_020025	B3galt2	UDP-Gal:betaGlcNAc beta	145446282	145447097	12	-41494	13	-177860	-41160	NM_020025	B3galt2	UDP-Gal:betaGlcNAc beta
chr1	145549621	18	193	NM_145991	Cdc73	hyperparathyroidism 2 homolog	145549186	145550061	21	61461	13	-74905	193	NM_145991	Cdc73	hyperparathyroidism 2 homolog
chr1	145586985	9	241	NM_023505	Glrx2	glutaredoxin 2 isoform b	145586445	145587492	14	-37531	12	-37541	241	NM_023505	Glrx2	glutaredoxin 2 isoform b
chr1	145624423	240	16	NM_001159866	Uchl5	n/a	145624003	145624857	268	-93	12	-103	16	NM_001159866	Uchl5	n/a
chr1	145851426	29	-147	NM_009061	Rgs2	regulator of G-protein signaling 2	145851045	145851832	37	297	11	226900	-147	NM_009061	Rgs2	regulator of G-protein signaling 2
chr1	145865765	8	-14486	NM_009061	Rgs2	regulator of G-protein signaling 2	145865407	145866108	9	14636	11	241239	-14486	NM_009061	Rgs2	regulator of G-protein signaling 2
chr1	145893142	8	-41863	NM_009061	Rgs2	regulator of G-protein signaling 2	145892923	145893365	9	42013	11	268616	-41863	NM_009061	Rgs2	regulator of G-protein signaling 2
chr1	146574564	8	47987	NM_022881	Rgs18	regulator of G-protein signaling 18	146574205	146574941	11	723435	11	950038	47987	NM_022881	Rgs18	regulator of G-protein signaling 18
chr1	147065345	14	-442794	NM_022881	Rgs18	regulator of G-protein signaling 18	147064999	147065743	16	1214216	11	1440819	-442794	NM_022881	Rgs18	regulator of G-protein signaling 18
chr1	147228150	8	-605599	NM_022881	Rgs18	regulator of G-protein signaling 18	147227941	147228340	9	1377021	11	1603624	-605599	NM_022881	Rgs18	regulator of G-protein signaling 18
chr1	147623723	43	-719072	NM_153539	Fam5c	DBCCR1-like,DBCCR1-like,DBCCR1-like,	147623308	147624052	44	1772594	11	1999197	-719072	NM_153539	Fam5c	DBCCR1-like,DBCCR1-like,DBCCR1-like,
chr1	147760899	12	-581896	NM_153539	Fam5c	DBCCR1-like,DBCCR1-like,DBCCR1-like,	147760574	147761318	13	-1856307	11	2136373	-581896	NM_153539	Fam5c	DBCCR1-like,DBCCR1-like,DBCCR1-like,
chr1	148010980	11	-331815	NM_153539	Fam5c	DBCCR1-like,DBCCR1-like,DBCCR1-like,	148010470	148011471	15	-1606226	11	2386454	-331815	NM_153539	Fam5c	DBCCR1-like,DBCCR1-like,DBCCR1-like,
chr1	148346657	8	1841	NM_001145807	Fam5c	n/a	148346311	148347019	9	-1270549	11	2722131	1841	NM_001145807	Fam5c	n/a
chr1	148504660	9	159844	NM_001145807	Fam5c	n/a	148504297	148505041	10	-1112546	11	2880134	159844	NM_001145807	Fam5c	n/a
chr1	148647604	11	302788	NM_001145807	Fam5c	n/a	148647229	148647973	11	-969602	11	3023078	302788	NM_001145807	Fam5c	n/a
chr1	148679052	8	334236	NM_001145807	Fam5c	n/a	148678752	148679355	9	-938154	11	3054526	334236	NM_001145807	Fam5c	n/a
chr1	148985763	11	640947	NM_001145807	Fam5c	n/a	148985431	148986175	11	-631443	11	-3126723	640947	NM_001145807	Fam5c	n/a
chr1	148991460	8	646644	NM_001145807	Fam5c	n/a	148991101	148991832	9	-625746	11	-3121026	646644	NM_001145807	Fam5c	n/a
chr1	149591769	12	1246953	NM_001145807	Fam5c	n/a	149591476	149592060	12	-25437	11	-2520717	1246953	NM_001145807	Fam5c	n/a
chr1	149738727	10	1393911	NM_001145807	Fam5c	n/a	149738255	149739205	13	121521	11	-2373759	1393911	NM_001145807	Fam5c	n/a
chr1	150613110	8	1195304	NM_008869	Pla2g4a	cytosolic phospholipase A2, group IVA	150612752	150613488	9	995904	11	-1499376	1195304	NM_008869	Pla2g4a	cytosolic phospholipase A2, group IVA
chr1	151586960	8	221454	NM_008869	Pla2g4a	cytosolic phospholipase A2, group IVA	151586742	151587193	9	-652788	77	-525526	221454	NM_008869	Pla2g4a	cytosolic phospholipase A2, group IVA
chr1	151661007	8	147407	NM_008869	Pla2g4a	cytosolic phospholipase A2, group IVA	151660632	151661368	11	-578741	77	-451479	147407	NM_008869	Pla2g4a	cytosolic phospholipase A2, group IVA
chr1	152063953	10	-102593	NM_024458	Pdc	phosducin,phosducin,	152063579	152064321	13	-175795	77	-48533	-102593	NM_024458	Pdc	phosducin,phosducin,
chr1	152239998	217	31	NM_133780	Tpr	nuclear pore complex-associated protein Tpr,nuclear pore complex-associated protein Tpr,nuclear pore complex-associated protein Tpr,	152239608	152240420	236	250	77	127512	31	NM_133780	Tpr	nuclear pore complex-associated protein Tpr,nuclear pore complex-associated protein Tpr,nuclear pore complex-associated protein Tpr,
chr1	152305048	8	8247	NM_001110146	Prg4	n/a	152304666	152305391	9	65300	77	192562	8247	NM_001110146	Prg4	n/a
chr1	152396286	12	-82991	NM_021400	Prg4	n/a	152395983	152396559	13	156538	77	283800	-82991	NM_021400	Prg4	n/a
chr1	152582984	8	257581	NM_001024720	Hmcn1	hemicentin 1	152582680	152583291	9	343236	77	470498	257581	NM_001024720	Hmcn1	hemicentin 1
chr1	153066926	9	-124701	NM_001039511	Ivns1abp	influenza virus NS1A binding protein isoform 1,influenza virus NS1A binding protein isoform 1,	153066562	153067298	9	-84584	12	-125682	-124701	NM_001039511	Ivns1abp	influenza virus NS1A binding protein isoform 1,influenza virus NS1A binding protein isoform 1,
chr1	153192385	101	758	NM_054102	Ivns1abp	influenza virus NS1A binding protein isoform 2	153191904	153192872	116	40875	12	-223	758	NM_054102	Ivns1abp	influenza virus NS1A binding protein isoform 2
chr1	153211058	9	19431	NM_054102	Ivns1abp	influenza virus NS1A binding protein isoform 2	153210339	153211703	16	59548	12	18450	19431	NM_054102	Ivns1abp	influenza virus NS1A binding protein isoform 2
chr1	153275744	67	-33	NM_026876	1190005F20Rik	N2,N2-dimethylguanosine tRNA,N2,N2-dimethylguanosine tRNA,N2,N2-dimethylguanosine tRNA,	153275384	153276133	73	-827	12	83136	-33	NM_026876	1190005F20Rik	N2,N2-dimethylguanosine tRNA,N2,N2-dimethylguanosine tRNA,N2,N2-dimethylguanosine tRNA,
chr1	153347825	13	128	NM_011277	Rnf2	ring finger protein 2,ring finger protein 2,	153347375	153348198	16	71254	12	155217	128	NM_011277	Rnf2	ring finger protein 2,ring finger protein 2,
chr1	153373609	8	-25656	NM_011277	Rnf2	ring finger protein 2,ring finger protein 2,	153373383	153373827	9	97038	12	181001	-25656	NM_011277	Rnf2	ring finger protein 2,ring finger protein 2,
chr1	153418811	11	309	NM_022018	Fam129a	niban protein,niban protein,	153418424	153419219	14	142240	12	226203	309	NM_022018	Fam129a	niban protein,niban protein,
chr1	153602402	151	-101	NM_001039644	Edem3	ER degradation enhancer, mannosidase alpha-like	153602022	153602787	164	-190392	9	-335287	-101	NM_001039644	Edem3	ER degradation enhancer, mannosidase alpha-like
chr1	153797802	8	139648	NM_197990	1700025G04Rik	RIKEN cDNA 1700025G04	153797507	153798100	9	5008	9	-139887	139648	NM_197990	1700025G04Rik	RIKEN cDNA 1700025G04
chr1	153813890	9	123560	NM_197990	1700025G04Rik	RIKEN cDNA 1700025G04	153813482	153814226	10	21096	9	-123799	123560	NM_197990	1700025G04Rik	RIKEN cDNA 1700025G04
chr1	153838090	8	99360	NM_197990	1700025G04Rik	RIKEN cDNA 1700025G04	153837798	153838387	9	45296	9	-99599	99360	NM_197990	1700025G04Rik	RIKEN cDNA 1700025G04
chr1	153842648	8	94802	NM_197990	1700025G04Rik	RIKEN cDNA 1700025G04	153842291	153843027	11	49854	9	-95041	94802	NM_197990	1700025G04Rik	RIKEN cDNA 1700025G04
chr1	153857342	9	80108	NM_197990	1700025G04Rik	RIKEN cDNA 1700025G04	153856709	153857930	14	64548	9	-80347	80108	NM_197990	1700025G04Rik	RIKEN cDNA 1700025G04
chr1	153919814	9	17636	NM_197990	1700025G04Rik	RIKEN cDNA 1700025G04	153919429	153920173	10	-14530	11	-17875	17636	NM_197990	1700025G04Rik	RIKEN cDNA 1700025G04
chr1	153936900	21	550	NM_197990	1700025G04Rik	RIKEN cDNA 1700025G04	153936007	153937823	52	2556	11	-789	550	NM_197990	1700025G04Rik	RIKEN cDNA 1700025G04
chr1	153938819	14	-1369	NM_197990	1700025G04Rik	RIKEN cDNA 1700025G04	153938462	153939206	15	4475	11	1130	-1369	NM_197990	1700025G04Rik	RIKEN cDNA 1700025G04
chr1	153950245	14	-12795	NM_197990	1700025G04Rik	RIKEN cDNA 1700025G04	153949894	153950638	15	15901	11	12556	-12795	NM_197990	1700025G04Rik	RIKEN cDNA 1700025G04
chr1	153981875	8	-44425	NM_197990	1700025G04Rik	RIKEN cDNA 1700025G04	153981592	153982188	9	47531	11	44186	-44425	NM_197990	1700025G04Rik	RIKEN cDNA 1700025G04
chr1	154012429	10	-74979	NM_197990	1700025G04Rik	RIKEN cDNA 1700025G04	154012027	154012771	12	78085	11	74740	-74979	NM_197990	1700025G04Rik	RIKEN cDNA 1700025G04
chr1	154071525	11	-134075	NM_197990	1700025G04Rik	RIKEN cDNA 1700025G04	154071178	154071942	14	137181	11	133836	-134075	NM_197990	1700025G04Rik	RIKEN cDNA 1700025G04
chr1	154246633	10	-363	NM_177756	Glt25d2	glycosyltransferase 25 domain containing 2	154246251	154246995	11	-112401	10	308944	-363	NM_177756	Glt25d2	glycosyltransferase 25 domain containing 2
chr1	154358996	8	112000	NM_177756	Glt25d2	glycosyltransferase 25 domain containing 2	154358752	154359232	9	-38	10	421307	112000	NM_177756	Glt25d2	glycosyltransferase 25 domain containing 2
chr1	154613832	23	161	NM_026369	Arpc5	actin related protein 2/3 complex, subunit 5	154613426	154614264	29	-138152	13	-309620	161	NM_026369	Arpc5	actin related protein 2/3 complex, subunit 5
chr1	154615552	16	1881	NM_026369	Arpc5	actin related protein 2/3 complex, subunit 5	154615213	154615950	17	-136432	13	-307900	1881	NM_026369	Arpc5	actin related protein 2/3 complex, subunit 5
chr1	154686136	13	31117	NM_010877	Ncf2	neutrophil cytosolic factor 2	154685746	154686555	14	-65848	13	-237316	31117	NM_010877	Ncf2	neutrophil cytosolic factor 2
chr1	154693309	8	31989	NM_001160257	Smg7	n/a	154693175	154693438	9	-58675	13	-230143	31989	NM_001160257	Smg7	n/a
chr1	154708025	8	17273	NM_001160257	Smg7	n/a	154707773	154708264	9	-43959	13	-215427	17273	NM_001160257	Smg7	n/a
chr1	154750275	56	-499	NM_001005507	Smg7	SMG-7 homolog,SMG-7 homolog,SMG-7 homolog,	154749879	154750638	63	-1709	13	-173177	-499	NM_001005507	Smg7	SMG-7 homolog,SMG-7 homolog,SMG-7 homolog,
chr1	154751948	14	-2172	NM_001005507	Smg7	SMG-7 homolog,SMG-7 homolog,SMG-7 homolog,	154751588	154752332	15	-36	13	-171504	-2172	NM_001005507	Smg7	SMG-7 homolog,SMG-7 homolog,SMG-7 homolog,
chr1	154759857	8	-10081	NM_001005507	Smg7	SMG-7 homolog,SMG-7 homolog,SMG-7 homolog,	154759583	154760128	9	7873	13	-163595	-10081	NM_001005507	Smg7	SMG-7 homolog,SMG-7 homolog,SMG-7 homolog,
chr1	154761530	8	-11754	NM_001005507	Smg7	SMG-7 homolog,SMG-7 homolog,SMG-7 homolog,	154761198	154761867	9	9546	13	-161922	-11754	NM_001005507	Smg7	SMG-7 homolog,SMG-7 homolog,SMG-7 homolog,
chr1	154801968	41	-262	NM_175460	Nmnat2	nicotinamide nucleotide adenylyltransferase 2	154801555	154802299	42	-129	15	-121484	-262	NM_175460	Nmnat2	nicotinamide nucleotide adenylyltransferase 2
chr1	154803222	19	992	NM_175460	Nmnat2	nicotinamide nucleotide adenylyltransferase 2	154802837	154803631	23	1125	15	-120230	992	NM_175460	Nmnat2	nicotinamide nucleotide adenylyltransferase 2
chr1	154866760	11	64530	NM_175460	Nmnat2	nicotinamide nucleotide adenylyltransferase 2	154866380	154867124	11	64663	15	-56692	64530	NM_175460	Nmnat2	nicotinamide nucleotide adenylyltransferase 2
chr1	154868139	18	65909	NM_175460	Nmnat2	nicotinamide nucleotide adenylyltransferase 2	154867785	154868529	21	66042	15	-55313	65909	NM_175460	Nmnat2	nicotinamide nucleotide adenylyltransferase 2
chr1	154890152	8	87922	NM_175460	Nmnat2	nicotinamide nucleotide adenylyltransferase 2	154889786	154890530	11	88055	15	-33300	87922	NM_175460	Nmnat2	nicotinamide nucleotide adenylyltransferase 2
chr1	154916320	8	114090	NM_175460	Nmnat2	nicotinamide nucleotide adenylyltransferase 2	154915963	154916699	9	114223	15	-7132	114090	NM_175460	Nmnat2	nicotinamide nucleotide adenylyltransferase 2
chr1	154932370	8	101207	NM_008485	Lamc2	laminin, gamma 2	154931960	154932701	8	130273	15	8918	101207	NM_008485	Lamc2	laminin, gamma 2
chr1	154973917	10	59660	NM_008485	Lamc2	laminin, gamma 2	154973579	154974323	11	171820	15	50465	59660	NM_008485	Lamc2	laminin, gamma 2
chr1	154988623	9	44954	NM_008485	Lamc2	laminin, gamma 2	154988267	154989011	10	186526	15	65171	44954	NM_008485	Lamc2	laminin, gamma 2
chr1	155046230	8	-12653	NM_008485	Lamc2	laminin, gamma 2	155045818	155046562	9	244133	15	122778	-12653	NM_008485	Lamc2	laminin, gamma 2
chr1	155082711	10	-49134	NM_008485	Lamc2	laminin, gamma 2	155082330	155083066	11	280614	15	-96850	-49134	NM_008485	Lamc2	laminin, gamma 2
chr1	155179819	24	97	NM_010683	Lamc1	laminin, gamma 1	155179281	155180386	35	377722	15	258	97	NM_010683	Lamc1	laminin, gamma 1
chr1	155305359	14	29431	NM_007842	Dhx9	DEAH (Asp-Glu-Ala-His) box polypeptide 9,DEAH (Asp-Glu-Ala-His) box polypeptide 9,	155304970	155305714	17	503262	15	125798	29431	NM_007842	Dhx9	DEAH (Asp-Glu-Ala-His) box polypeptide 9,DEAH (Asp-Glu-Ala-His) box polypeptide 9,
chr1	155398286	8	-1442	NM_028749	Npl	N-acetylneuraminate pyruvate lyase	155397924	155398666	9	596189	15	218725	-1442	NM_028749	Npl	N-acetylneuraminate pyruvate lyase
chr1	155400893	9	-4049	NM_028749	Npl	N-acetylneuraminate pyruvate lyase	155400560	155401296	10	598796	15	221332	-4049	NM_028749	Npl	N-acetylneuraminate pyruvate lyase
chr1	155468169	8	-31997	NM_026380	Rgs8	regulator of G-protein signalling 8	155467725	155468609	10	666072	15	288608	-31997	NM_026380	Rgs8	regulator of G-protein signalling 8
chr1	155514046	8	13880	NM_026380	Rgs8	regulator of G-protein signalling 8	155513676	155514418	9	711949	15	334485	13880	NM_026380	Rgs8	regulator of G-protein signalling 8
chr1	155521244	8	21078	NM_026380	Rgs8	regulator of G-protein signalling 8	155520864	155521600	10	719147	15	341683	21078	NM_026380	Rgs8	regulator of G-protein signalling 8
chr1	155690783	8	7542	NM_178243	5830403L16Rik	epididymal protein e9-2	155690548	155691019	9	-560497	10	511222	7542	NM_178243	5830403L16Rik	epididymal protein e9-2
chr1	155746999	20	-75	NM_008131	Glul	glutamine synthetase	155746738	155747306	20	-504281	10	567438	-75	NM_008131	Glul	glutamine synthetase
chr1	155877178	8	130104	NM_008131	Glul	glutamine synthetase	155876928	155877418	9	-374102	10	-696656	130104	NM_008131	Glul	glutamine synthetase
chr1	155931229	9	184155	NM_008131	Glul	glutamine synthetase	155930873	155931617	11	-320051	10	-642605	184155	NM_008131	Glul	glutamine synthetase
chr1	155997531	14	250457	NM_008131	Glul	glutamine synthetase	155997161	155997905	15	-253749	10	-576303	250457	NM_008131	Glul	glutamine synthetase
chr1	156003983	9	256909	NM_008131	Glul	glutamine synthetase	156003630	156004374	9	-247297	10	-569851	256909	NM_008131	Glul	glutamine synthetase
chr1	156017716	8	270642	NM_008131	Glul	glutamine synthetase	156017501	156017938	9	-233564	10	-556118	270642	NM_008131	Glul	glutamine synthetase
chr1	156080338	8	333264	NM_008131	Glul	glutamine synthetase	156079962	156080698	10	-170942	10	-493496	333264	NM_008131	Glul	glutamine synthetase
chr1	156506698	8	66352	NM_009782	Cacna1e	calcium channel, voltage-dependent, R type,	156506350	156507086	10	-59657	11	-67136	66352	NM_009782	Cacna1e	calcium channel, voltage-dependent, R type,
chr1	156588103	8	-15053	NM_009782	Cacna1e	calcium channel, voltage-dependent, R type,	156587807	156588424	9	-15225	11	14269	-15053	NM_009782	Cacna1e	calcium channel, voltage-dependent, R type,
chr1	156649793	10	-76743	NM_009782	Cacna1e	calcium channel, voltage-dependent, R type,	156649425	156650161	11	16374	18	75959	-76743	NM_009782	Cacna1e	calcium channel, voltage-dependent, R type,
chr1	156680333	10	-107283	NM_009782	Cacna1e	calcium channel, voltage-dependent, R type,	156679981	156680725	11	46914	18	106499	-107283	NM_009782	Cacna1e	calcium channel, voltage-dependent, R type,
chr1	156789261	9	157505	NM_010500	Ier5	immediate early response 5	156788940	156789684	10	155842	18	-156402	157505	NM_010500	Ier5	immediate early response 5
chr1	156922245	15	24521	NM_010500	Ier5	immediate early response 5	156921760	156922726	19	-24617	13	-23418	24521	NM_010500	Ier5	immediate early response 5
chr1	156930620	14	16146	NM_010500	Ier5	immediate early response 5	156930256	156931001	19	-16242	13	-15043	16146	NM_010500	Ier5	immediate early response 5
chr1	156933155	10	13611	NM_010500	Ier5	immediate early response 5	156932784	156933520	11	-13707	13	-12508	13611	NM_010500	Ier5	immediate early response 5
chr1	156934066	8	12700	NM_010500	Ier5	immediate early response 5	156933780	156934357	9	-12796	13	-11597	12700	NM_010500	Ier5	immediate early response 5
chr1	156939478	8	7288	NM_010500	Ier5	immediate early response 5	156939095	156939839	11	-7384	13	-6185	7288	NM_010500	Ier5	immediate early response 5
chr1	156946729	26	37	NM_010500	Ier5	immediate early response 5	156946292	156947134	36	-133	13	1066	37	NM_010500	Ier5	immediate early response 5
chr1	156956939	13	-10173	NM_010500	Ier5	immediate early response 5	156956524	156957352	15	10077	13	11276	-10173	NM_010500	Ier5	immediate early response 5
chr1	156958903	8	-12137	NM_010500	Ier5	immediate early response 5	156958696	156959131	9	12041	13	13240	-12137	NM_010500	Ier5	immediate early response 5
chr1	156969419	8	-22653	NM_010500	Ier5	immediate early response 5	156969180	156969646	8	22557	13	23756	-22653	NM_010500	Ier5	immediate early response 5
chr1	156993865	17	45	NM_008209	Mr1	histocompatibility-2 complex class 1-like,histocompatibility-2 complex class 1-like,	156993497	156994241	19	47003	13	-11946	45	NM_008209	Mr1	histocompatibility-2 complex class 1-like,histocompatibility-2 complex class 1-like,
chr1	157005728	65	-104	NM_021433	Stx6	syntaxin 6	157005289	157006169	74	-50785	11	-83	-104	NM_021433	Stx6	syntaxin 6
chr1	157040113	9	34281	NM_021433	Stx6	syntaxin 6	157039699	157040505	12	-16400	11	34302	34281	NM_021433	Stx6	syntaxin 6
chr1	157141137	10	123437	NM_011273	Xpr1	xenotropic and polytropic retrovirus receptor 1,xenotropic and polytropic retrovirus receptor 1,xenotropic and polytropic retrovirus receptor 1,	157140525	157141811	15	84624	11	-123427	123437	NM_011273	Xpr1	xenotropic and polytropic retrovirus receptor 1,xenotropic and polytropic retrovirus receptor 1,xenotropic and polytropic retrovirus receptor 1,
chr1	157156416	11	108158	NM_011273	Xpr1	xenotropic and polytropic retrovirus receptor 1,xenotropic and polytropic retrovirus receptor 1,xenotropic and polytropic retrovirus receptor 1,	157156042	157156800	15	99903	11	-108148	108158	NM_011273	Xpr1	xenotropic and polytropic retrovirus receptor 1,xenotropic and polytropic retrovirus receptor 1,xenotropic and polytropic retrovirus receptor 1,
chr1	157160234	9	104340	NM_011273	Xpr1	xenotropic and polytropic retrovirus receptor 1,xenotropic and polytropic retrovirus receptor 1,xenotropic and polytropic retrovirus receptor 1,	157159775	157160654	12	103721	11	-104330	104340	NM_011273	Xpr1	xenotropic and polytropic retrovirus receptor 1,xenotropic and polytropic retrovirus receptor 1,xenotropic and polytropic retrovirus receptor 1,
chr1	157260109	9	4465	NM_011273	Xpr1	xenotropic and polytropic retrovirus receptor 1,xenotropic and polytropic retrovirus receptor 1,xenotropic and polytropic retrovirus receptor 1,	157259751	157260487	10	203596	11	-4455	4465	NM_011273	Xpr1	xenotropic and polytropic retrovirus receptor 1,xenotropic and polytropic retrovirus receptor 1,xenotropic and polytropic retrovirus receptor 1,
chr1	157262542	8	2032	NM_011273	Xpr1	xenotropic and polytropic retrovirus receptor 1,xenotropic and polytropic retrovirus receptor 1,xenotropic and polytropic retrovirus receptor 1,	157262205	157262892	9	206029	11	-2022	2032	NM_011273	Xpr1	xenotropic and polytropic retrovirus receptor 1,xenotropic and polytropic retrovirus receptor 1,xenotropic and polytropic retrovirus receptor 1,
chr1	157264445	26	129	NM_011273	Xpr1	xenotropic and polytropic retrovirus receptor 1,xenotropic and polytropic retrovirus receptor 1,xenotropic and polytropic retrovirus receptor 1,	157263970	157264887	36	207932	11	-119	129	NM_011273	Xpr1	xenotropic and polytropic retrovirus receptor 1,xenotropic and polytropic retrovirus receptor 1,xenotropic and polytropic retrovirus receptor 1,
chr1	157287149	8	-22575	NM_011273	Xpr1	xenotropic and polytropic retrovirus receptor 1,xenotropic and polytropic retrovirus receptor 1,xenotropic and polytropic retrovirus receptor 1,	157286770	157287514	11	230636	11	22585	-22575	NM_011273	Xpr1	xenotropic and polytropic retrovirus receptor 1,xenotropic and polytropic retrovirus receptor 1,xenotropic and polytropic retrovirus receptor 1,
chr1	157351799	8	-53450	NM_001145781	Acbd6	n/a	157351445	157352189	9	295286	11	-82700	-53450	NM_001145781	Acbd6	n/a
chr1	157392820	8	-12429	NM_001145781	Acbd6	n/a	157392457	157393201	11	336307	11	-41679	-12429	NM_001145781	Acbd6	n/a
chr1	157405565	10	316	NM_028250	Acbd6	acyl-Coenzyme A binding domain containing 6,acyl-Coenzyme A binding domain containing 6,acyl-Coenzyme A binding domain containing 6,	157405182	157405938	13	349052	11	-28934	316	NM_028250	Acbd6	acyl-Coenzyme A binding domain containing 6,acyl-Coenzyme A binding domain containing 6,acyl-Coenzyme A binding domain containing 6,
chr1	157413564	8	8315	NM_028250	Acbd6	acyl-Coenzyme A binding domain containing 6,acyl-Coenzyme A binding domain containing 6,acyl-Coenzyme A binding domain containing 6,	157413219	157413910	9	357051	11	-20935	8315	NM_028250	Acbd6	acyl-Coenzyme A binding domain containing 6,acyl-Coenzyme A binding domain containing 6,acyl-Coenzyme A binding domain containing 6,
chr1	157502579	15	86578	NM_010712	Lhx4	LIM homeobox protein 4,LIM homeobox protein 4,	157502095	157503075	20	-380536	27	68080	86578	NM_010712	Lhx4	LIM homeobox protein 4,LIM homeobox protein 4,
chr1	157536324	9	52833	NM_010712	Lhx4	LIM homeobox protein 4,LIM homeobox protein 4,	157535941	157536685	10	-346791	27	101825	52833	NM_010712	Lhx4	LIM homeobox protein 4,LIM homeobox protein 4,
chr1	157545642	16	43515	NM_010712	Lhx4	LIM homeobox protein 4,LIM homeobox protein 4,	157545230	157546037	23	-337473	27	111143	43515	NM_010712	Lhx4	LIM homeobox protein 4,LIM homeobox protein 4,
chr1	157558361	14	30796	NM_010712	Lhx4	LIM homeobox protein 4,LIM homeobox protein 4,	157558004	157558688	14	-324754	27	123862	30796	NM_010712	Lhx4	LIM homeobox protein 4,LIM homeobox protein 4,
chr1	157589099	15	58	NM_010712	Lhx4	LIM homeobox protein 4,LIM homeobox protein 4,	157588611	157589547	19	-294016	27	154600	58	NM_010712	Lhx4	LIM homeobox protein 4,LIM homeobox protein 4,
chr1	157659979	18	50	NM_001024945	Qsox1	quiescin Q6 sulfhydryl oxidase 1 isoform a	157659627	157660371	21	-223136	27	-160481	50	NM_001024945	Qsox1	quiescin Q6 sulfhydryl oxidase 1 isoform a
chr1	157800902	8	19483	NM_001039184	Cep350	n/a	157800553	157801291	9	-82213	27	-19558	19483	NM_001039184	Cep350	n/a
chr1	157820419	28	-34	NM_001039184	Cep350	n/a	157819742	157821053	48	-62696	27	-41	-34	NM_001039184	Cep350	n/a
chr1	157883337	176	172	NM_001160182	Tor1aip2	n/a	157882970	157883734	195	222	27	-90	172	NM_001160182	Tor1aip2	n/a
chr1	157888011	66	21	NM_001160181	Tor1aip2	n/a	157887592	157888408	73	201	11	4584	21	NM_001160181	Tor1aip2	n/a
chr1	157900060	9	12070	NM_001160181	Tor1aip2	n/a	157899612	157900488	11	12250	11	16633	12070	NM_001160181	Tor1aip2	n/a
chr1	157959096	110	71106	NM_001160181	Tor1aip2	n/a	157958739	157959485	114	71286	11	75669	71106	NM_001160181	Tor1aip2	n/a
chr1	158114659	14	20497	NM_177838	Fam163a	RIKEN cDNA A230106N23	158114285	158115069	17	-80312	11	231232	20497	NM_177838	Fam163a	RIKEN cDNA A230106N23
chr1	158131664	8	3492	NM_177838	Fam163a	RIKEN cDNA A230106N23	158131405	158131921	9	-63307	11	248237	3492	NM_177838	Fam163a	RIKEN cDNA A230106N23
chr1	158134414	8	742	NM_177838	Fam163a	RIKEN cDNA A230106N23	158134066	158134810	9	-60557	11	250987	742	NM_177838	Fam163a	RIKEN cDNA A230106N23
chr1	158142123	13	-6967	NM_177838	Fam163a	RIKEN cDNA A230106N23	158141723	158142467	13	-52848	11	258696	-6967	NM_177838	Fam163a	RIKEN cDNA A230106N23
chr1	158350759	8	-20638	NM_001033180	9430070O13Rik	hypothetical protein LOC77352	158350402	158351124	9	-27616	13	-53832	-20638	NM_001033180	9430070O13Rik	hypothetical protein LOC77352
chr1	158401407	8	3052	NM_009230	Soat1	sterol O-acyltransferase 1	158401249	158401551	9	23032	13	-3184	3052	NM_009230	Soat1	sterol O-acyltransferase 1
chr1	158404554	88	-95	NM_009230	Soat1	sterol O-acyltransferase 1	158404184	158404958	92	26179	13	-37	-95	NM_009230	Soat1	sterol O-acyltransferase 1
chr1	158409646	8	-5187	NM_009230	Soat1	sterol O-acyltransferase 1	158409286	158410030	11	31271	13	5055	-5187	NM_009230	Soat1	sterol O-acyltransferase 1
chr1	158489204	22	287	NM_009595	Abl2	v-abl Abelson murine leukemia viral oncogene 2	158488792	158489609	29	18958	14	84613	287	NM_009595	Abl2	v-abl Abelson murine leukemia viral oncogene 2
chr1	158523398	8	34481	NM_009595	Abl2	v-abl Abelson murine leukemia viral oncogene 2	158523081	158523700	9	53152	14	118807	34481	NM_009595	Abl2	v-abl Abelson murine leukemia viral oncogene 2
chr1	158604399	10	71	NM_023141	Tor3a	torsin family 3, member A,torsin family 3, member A,torsin family 3, member A,	158603981	158604833	14	-47150	13	-44266	71	NM_023141	Tor3a	torsin family 3, member A,torsin family 3, member A,torsin family 3, member A,
chr1	158616794	11	-12324	NM_023141	Tor3a	torsin family 3, member A,torsin family 3, member A,torsin family 3, member A,	158616437	158617191	14	-34755	13	-31871	-12324	NM_023141	Tor3a	torsin family 3, member A,torsin family 3, member A,torsin family 3, member A,
chr1	158638239	8	10802	NM_145413	Fam20b	hypothetical protein LOC215015,hypothetical protein LOC215015,	158637917	158638581	9	-13310	13	-10426	10802	NM_145413	Fam20b	hypothetical protein LOC215015,hypothetical protein LOC215015,
chr1	158649418	25	-377	NM_145413	Fam20b	hypothetical protein LOC215015,hypothetical protein LOC215015,	158649055	158649812	29	-2131	13	753	-377	NM_145413	Fam20b	hypothetical protein LOC215015,hypothetical protein LOC215015,
chr1	158761947	8	-7206	NM_028333	Angptl1	angiopoietin-like 1	158761584	158762320	11	110398	13	113282	-7206	NM_028333	Angptl1	angiopoietin-like 1
chr1	158794897	10	25744	NM_028333	Angptl1	angiopoietin-like 1	158794542	158795286	11	143348	13	146232	25744	NM_028333	Angptl1	angiopoietin-like 1
chr1	158921557	13	-51800	NM_023884	Ralgps2	Ral-A exchange factor RalGPS2,Ral-A exchange factor RalGPS2,Ral-A exchange factor RalGPS2,Ral-A exchange factor RalGPS2,Ral-A exchange factor RalGPS2,Ral-A exchange factor RalGPS2,Ral-A exchange factor RalGPS2,Ral-A exchange factor RalGPS2,	158921230	158921974	14	270008	13	-166176	-51800	NM_023884	Ralgps2	Ral-A exchange factor RalGPS2,Ral-A exchange factor RalGPS2,Ral-A exchange factor RalGPS2,Ral-A exchange factor RalGPS2,Ral-A exchange factor RalGPS2,Ral-A exchange factor RalGPS2,Ral-A exchange factor RalGPS2,Ral-A exchange factor RalGPS2,
chr1	158922798	12	-53041	NM_023884	Ralgps2	Ral-A exchange factor RalGPS2,Ral-A exchange factor RalGPS2,Ral-A exchange factor RalGPS2,Ral-A exchange factor RalGPS2,Ral-A exchange factor RalGPS2,Ral-A exchange factor RalGPS2,Ral-A exchange factor RalGPS2,Ral-A exchange factor RalGPS2,	158922506	158923071	13	271249	13	-164935	-53041	NM_023884	Ralgps2	Ral-A exchange factor RalGPS2,Ral-A exchange factor RalGPS2,Ral-A exchange factor RalGPS2,Ral-A exchange factor RalGPS2,Ral-A exchange factor RalGPS2,Ral-A exchange factor RalGPS2,Ral-A exchange factor RalGPS2,Ral-A exchange factor RalGPS2,
chr1	158931589	8	-61832	NM_023884	Ralgps2	Ral-A exchange factor RalGPS2,Ral-A exchange factor RalGPS2,Ral-A exchange factor RalGPS2,Ral-A exchange factor RalGPS2,Ral-A exchange factor RalGPS2,Ral-A exchange factor RalGPS2,Ral-A exchange factor RalGPS2,Ral-A exchange factor RalGPS2,	158931233	158931977	9	280040	13	-156144	-61832	NM_023884	Ralgps2	Ral-A exchange factor RalGPS2,Ral-A exchange factor RalGPS2,Ral-A exchange factor RalGPS2,Ral-A exchange factor RalGPS2,Ral-A exchange factor RalGPS2,Ral-A exchange factor RalGPS2,Ral-A exchange factor RalGPS2,Ral-A exchange factor RalGPS2,
chr1	159007914	8	30862	NM_028540	1700057K13Rik	hypothetical protein LOC73435,hypothetical protein LOC73435,	159007679	159008146	9	356365	13	-79819	30862	NM_028540	1700057K13Rik	hypothetical protein LOC73435,hypothetical protein LOC73435,
chr1	159014787	16	23989	NM_028540	1700057K13Rik	hypothetical protein LOC73435,hypothetical protein LOC73435,	159014419	159015155	17	363238	13	-72946	23989	NM_028540	1700057K13Rik	hypothetical protein LOC73435,hypothetical protein LOC73435,
chr1	159229013	9	113713	NM_177644	Rasal2	RAS protein activator like 2	159228649	159229393	10	-452500	11	117589	113713	NM_177644	Rasal2	RAS protein activator like 2
chr1	159232138	8	110588	NM_177644	Rasal2	RAS protein activator like 2	159231861	159232445	9	-449375	11	120714	110588	NM_177644	Rasal2	RAS protein activator like 2
chr1	159342721	53	5	NM_177644	Rasal2	RAS protein activator like 2	159342179	159343230	74	-338792	11	231297	5	NM_177644	Rasal2	RAS protein activator like 2
chr1	159609567	8	153267	NM_001159986	Sec16b	n/a	159609195	159609931	11	-71946	11	498143	153267	NM_001159986	Sec16b	n/a
chr1	159676972	9	220672	NM_001159986	Sec16b	n/a	159676603	159677347	11	-4541	11	565548	220672	NM_001159986	Sec16b	n/a
chr1	159818710	8	362410	NM_001159986	Sec16b	n/a	159818415	159819005	9	137197	11	707286	362410	NM_001159986	Sec16b	n/a
chr1	160040061	8	246330	NM_207583	Fam5b	BMP/retinoic acid-inducible neural-specific	160039728	160040396	9	-172801	12	928637	246330	NM_207583	Fam5b	BMP/retinoic acid-inducible neural-specific
chr1	160136587	8	149804	NM_207583	Fam5b	BMP/retinoic acid-inducible neural-specific	160136420	160136751	9	-76275	12	-922033	149804	NM_207583	Fam5b	BMP/retinoic acid-inducible neural-specific
chr1	160286543	29	-152	NM_207583	Fam5b	BMP/retinoic acid-inducible neural-specific	160286136	160286961	38	29952	11	-772077	-152	NM_207583	Fam5b	BMP/retinoic acid-inducible neural-specific
chr1	160511510	8	219040	NM_007495	Astn1	astrotactin 1,astrotactin 1,astrotactin 1,astrotactin 1,	160511381	160511648	11	89869	9	-547110	219040	NM_007495	Astn1	astrotactin 1,astrotactin 1,astrotactin 1,astrotactin 1,
chr1	160521963	8	229493	NM_007495	Astn1	astrotactin 1,astrotactin 1,astrotactin 1,astrotactin 1,	160521226	160522714	15	100322	9	-536657	229493	NM_007495	Astn1	astrotactin 1,astrotactin 1,astrotactin 1,astrotactin 1,
chr1	160524322	8	231852	NM_007495	Astn1	astrotactin 1,astrotactin 1,astrotactin 1,astrotactin 1,	160524033	160524581	8	102681	9	-534298	231852	NM_007495	Astn1	astrotactin 1,astrotactin 1,astrotactin 1,astrotactin 1,
chr1	160553100	8	260630	NM_007495	Astn1	astrotactin 1,astrotactin 1,astrotactin 1,astrotactin 1,	160552721	160553464	8	131459	9	-505520	260630	NM_007495	Astn1	astrotactin 1,astrotactin 1,astrotactin 1,astrotactin 1,
chr1	160644307	8	243262	NM_001085376	Pappa2	pappalysin 2	160644075	160644565	9	222666	9	-414313	243262	NM_001085376	Pappa2	pappalysin 2
chr1	160907076	17	-19507	NM_001085376	Pappa2	pappalysin 2	160906655	160907421	18	-353164	13	-151544	-19507	NM_001085376	Pappa2	pappalysin 2
chr1	161162275	29	-181	NM_011931	Rfwd2	ring finger and WD repeat domain 2	161161883	161162627	30	-97965	13	103655	-181	NM_011931	Rfwd2	ring finger and WD repeat domain 2
chr1	161343846	9	-110053	NM_022312	Tnr	tenascin R	161343466	161344210	9	8481	12	285226	-110053	NM_022312	Tnr	tenascin R
chr1	161376109	8	-77790	NM_022312	Tnr	tenascin R	161375687	161376495	11	40744	12	317489	-77790	NM_022312	Tnr	tenascin R
chr1	161448109	16	-5790	NM_022312	Tnr	tenascin R	161447725	161448512	20	-14490	11	389489	-5790	NM_022312	Tnr	tenascin R
chr1	161454239	24	340	NM_022312	Tnr	tenascin R	161453809	161454682	34	-8360	11	395619	340	NM_022312	Tnr	tenascin R
chr1	161482602	9	28703	NM_022312	Tnr	tenascin R	161482251	161482995	10	20003	11	423982	28703	NM_022312	Tnr	tenascin R
chr1	161551906	9	98007	NM_022312	Tnr	tenascin R	161551507	161552251	10	89307	11	-486275	98007	NM_022312	Tnr	tenascin R
chr1	161564772	8	110873	NM_022312	Tnr	tenascin R	161564565	161564981	8	102173	11	-473409	110873	NM_022312	Tnr	tenascin R
chr1	161565722	14	111823	NM_022312	Tnr	tenascin R	161565440	161565970	15	103123	11	-472459	111823	NM_022312	Tnr	tenascin R
chr1	161574547	8	120648	NM_022312	Tnr	tenascin R	161574199	161574935	9	111948	11	-463634	120648	NM_022312	Tnr	tenascin R
chr1	161595198	8	141299	NM_022312	Tnr	tenascin R	161594939	161595447	9	132599	11	-442983	141299	NM_022312	Tnr	tenascin R
chr1	161601416	11	147517	NM_022312	Tnr	tenascin R	161601061	161601805	11	138817	11	-436765	147517	NM_022312	Tnr	tenascin R
chr1	161604572	8	150673	NM_022312	Tnr	tenascin R	161604215	161604946	9	141973	11	-433609	150673	NM_022312	Tnr	tenascin R
chr1	161616679	13	162780	NM_022312	Tnr	tenascin R	161616282	161617026	16	154080	11	-421502	162780	NM_022312	Tnr	tenascin R
chr1	161668110	9	214211	NM_022312	Tnr	tenascin R	161667648	161668594	13	-116449	11	-370071	214211	NM_022312	Tnr	tenascin R
chr1	161670086	12	216187	NM_022312	Tnr	tenascin R	161669722	161670466	13	-114473	11	-368095	216187	NM_022312	Tnr	tenascin R
chr1	161676787	8	222888	NM_022312	Tnr	tenascin R	161676396	161677140	10	-107772	11	-361394	222888	NM_022312	Tnr	tenascin R
chr1	161679602	18	225703	NM_022312	Tnr	tenascin R	161679224	161679968	19	-104957	11	-358579	225703	NM_022312	Tnr	tenascin R
chr1	161681446	9	227547	NM_022312	Tnr	tenascin R	161681060	161681831	11	-103113	11	-356735	227547	NM_022312	Tnr	tenascin R
chr1	161697863	10	243964	NM_022312	Tnr	tenascin R	161697500	161698244	13	-86696	11	-340318	243964	NM_022312	Tnr	tenascin R
chr1	161770514	9	-203996	NM_001162896	4930523C07Rik	n/a	161770116	161770860	11	-14045	11	-267667	-203996	NM_001162896	4930523C07Rik	n/a
chr1	161782270	11	-192240	NM_001162896	4930523C07Rik	n/a	161781880	161782624	12	-2289	11	-255911	-192240	NM_001162896	4930523C07Rik	n/a
chr1	161818799	9	-155711	NM_001162896	4930523C07Rik	n/a	161818415	161819159	11	34240	11	-219382	-155711	NM_001162896	4930523C07Rik	n/a
chr1	161836375	9	-138135	NM_001162896	4930523C07Rik	n/a	161835969	161836789	10	51816	11	-201806	-138135	NM_001162896	4930523C07Rik	n/a
chr1	161839492	20	-135018	NM_001162896	4930523C07Rik	n/a	161839078	161839895	23	54933	11	-198689	-135018	NM_001162896	4930523C07Rik	n/a
chr1	162002299	34	27789	NM_001162896	4930523C07Rik	n/a	162001926	162002671	37	-8028	11	-35882	27789	NM_001162896	4930523C07Rik	n/a
chr1	162075167	8	8539	NM_177839	Tnn	tenascin N	162074872	162075457	9	64840	11	36986	8539	NM_177839	Tnn	tenascin N
chr1	162125169	23	-221	NM_025474	Mrps14	mitochondrial ribosomal protein S14	162124770	162125545	29	114842	11	86988	-221	NM_025474	Mrps14	mitochondrial ribosomal protein S14
chr1	162127154	8	1764	NM_025474	Mrps14	mitochondrial ribosomal protein S14	162126951	162127350	8	116827	11	88973	1764	NM_025474	Mrps14	mitochondrial ribosomal protein S14
chr1	162142924	36	-16	NM_009786	Cacybp	calcyclin binding protein	162142568	162143320	40	132597	11	104743	-16	NM_009786	Cacybp	calcyclin binding protein
chr1	162144389	8	-1481	NM_009786	Cacybp	calcyclin binding protein	162144009	162144745	11	134062	11	106208	-1481	NM_009786	Cacybp	calcyclin binding protein
chr1	162237333	9	44369	NM_001038621	Rabgap1l	RAB GTPase activating protein 1-like isoform b	162236961	162237719	12	227006	11	199152	44369	NM_001038621	Rabgap1l	RAB GTPase activating protein 1-like isoform b
chr1	162280726	8	976	NM_001038621	Rabgap1l	RAB GTPase activating protein 1-like isoform b	162280049	162281463	14	270399	11	242545	976	NM_001038621	Rabgap1l	RAB GTPase activating protein 1-like isoform b
chr1	162308006	8	-26304	NM_001038621	Rabgap1l	RAB GTPase activating protein 1-like isoform b	162307636	162308372	11	297679	11	269825	-26304	NM_001038621	Rabgap1l	RAB GTPase activating protein 1-like isoform b
chr1	162507585	15	299	NM_001146330	Gpr52	n/a	162507104	162508072	19	-117725	13	-214546	299	NM_001146330	Gpr52	n/a
chr1	162519145	9	-11261	NM_001146330	Gpr52	n/a	162518714	162519499	11	-106165	13	-202986	-11261	NM_001146330	Gpr52	n/a
chr1	162574076	8	-66192	NM_001146330	Gpr52	n/a	162573734	162574462	9	-51234	13	-148055	-66192	NM_001146330	Gpr52	n/a
chr1	162594788	8	-86904	NM_001146330	Gpr52	n/a	162594527	162595039	9	-30522	13	-127343	-86904	NM_001146330	Gpr52	n/a
chr1	162722600	18	469	NM_013862	Rabgap1l	RAB GTPase activating protein 1-like isoform a,RAB GTPase activating protein 1-like isoform a,	162721995	162723181	32	97290	13	469	469	NM_013862	Rabgap1l	RAB GTPase activating protein 1-like isoform a,RAB GTPase activating protein 1-like isoform a,
chr1	162740727	9	-17658	NM_013862	Rabgap1l	RAB GTPase activating protein 1-like isoform a,RAB GTPase activating protein 1-like isoform a,	162740240	162741248	14	-112829	11	18596	-17658	NM_013862	Rabgap1l	RAB GTPase activating protein 1-like isoform a,RAB GTPase activating protein 1-like isoform a,
chr1	162805550	8	-30991	NM_001024952	Rc3h1	roquin	162805381	162805731	8	-48006	11	-30971	-30991	NM_001024952	Rc3h1	roquin
chr1	162809031	11	-27510	NM_001024952	Rc3h1	roquin	162808682	162809426	11	-44525	11	-27490	-27510	NM_001024952	Rc3h1	roquin
chr1	162836618	45	77	NM_001024952	Rc3h1	roquin	162836086	162837153	60	-16938	11	97	77	NM_001024952	Rc3h1	roquin
chr1	162856268	10	19727	NM_001024952	Rc3h1	roquin	162855977	162856577	10	2712	11	19747	19727	NM_001024952	Rc3h1	roquin
chr1	162965185	61	-795	NM_173424	Zbtb37	zinc finger and BTB domain containing 37,zinc finger and BTB domain containing 37,zinc finger and BTB domain containing 37,zinc finger and BTB domain containing 37,zinc finger and BTB domain containing 37,	162964818	162965578	68	-73	23	31783	-795	NM_173424	Zbtb37	zinc finger and BTB domain containing 37,zinc finger and BTB domain containing 37,zinc finger and BTB domain containing 37,zinc finger and BTB domain containing 37,zinc finger and BTB domain containing 37,
chr1	163000793	58	-30	NM_172644	Dars2	aspartyl-tRNA synthetase 2 (mitochondrial)	163000420	163001179	73	-223	54	67391	-30	NM_172644	Dars2	aspartyl-tRNA synthetase 2 (mitochondrial)
chr1	163042824	9	18786	NM_001039482	Klhl20	kelch-like 20,kelch-like 20,kelch-like 20,	163042471	163043207	11	41808	54	109422	18786	NM_001039482	Klhl20	kelch-like 20,kelch-like 20,kelch-like 20,
chr1	163061790	8	-180	NM_001039482	Klhl20	kelch-like 20,kelch-like 20,kelch-like 20,	163061440	163062178	9	60774	54	128388	-180	NM_001039482	Klhl20	kelch-like 20,kelch-like 20,kelch-like 20,
chr1	163177430	9	3867	NM_007453	Prdx6	peroxiredoxin 6	163177057	163177801	11	176414	54	244028	3867	NM_007453	Prdx6	peroxiredoxin 6
chr1	163180453	14	844	NM_007453	Prdx6	peroxiredoxin 6	163180031	163180894	19	179437	54	247051	844	NM_007453	Prdx6	peroxiredoxin 6
chr1	163324226	8	-1342	NM_009452	Tnfsf4	tumor necrosis factor (ligand) superfamily,	163323986	163324470	9	323210	54	-332312	-1342	NM_009452	Tnfsf4	tumor necrosis factor (ligand) superfamily,
chr1	163479579	9	54792	NM_183391	Tnfsf18	tumor necrosis factor (ligand) superfamily,	163479216	163479952	10	-220243	11	-176959	54792	NM_183391	Tnfsf18	tumor necrosis factor (ligand) superfamily,
chr1	163782715	8	24077	NM_172645	AI848100	n/a	163782386	163783039	9	-24189	17	24941	24077	NM_172645	AI848100	n/a
chr1	163807079	113	-287	NM_172645	AI848100	n/a	163806705	163807476	123	175	17	49305	-287	NM_172645	AI848100	n/a
chr1	163899524	10	206	NM_001039045	Pigc	phosphatidylinositol glycan, classC	163899173	163899917	11	720	19	-1726	206	NM_001039045	Pigc	phosphatidylinositol glycan, classC
chr1	163930971	13	31653	NM_001039045	Pigc	phosphatidylinositol glycan, classC	163930427	163931467	19	32167	19	29721	31653	NM_001039045	Pigc	phosphatidylinositol glycan, classC
chr1	163950790	44	51472	NM_001039045	Pigc	phosphatidylinositol glycan, classC	163950404	163951183	51	51986	19	49540	51472	NM_001039045	Pigc	phosphatidylinositol glycan, classC
chr1	163971234	12	71916	NM_001039045	Pigc	phosphatidylinositol glycan, classC	163970937	163971537	13	72430	19	69984	71916	NM_001039045	Pigc	phosphatidylinositol glycan, classC
chr1	164160638	8	247523	NM_001038619	Dnm3	dynamin 3,dynamin 3,	164160269	164161002	9	261834	19	259388	247523	NM_001038619	Dnm3	dynamin 3,dynamin 3,
chr1	164204132	111	204029	NM_001038619	Dnm3	dynamin 3,dynamin 3,	164203690	164204589	120	305328	19	302882	204029	NM_001038619	Dnm3	dynamin 3,dynamin 3,
chr1	164407945	8	216	NM_001038619	Dnm3	dynamin 3,dynamin 3,	164407560	164408304	9	-187015	11	-262455	216	NM_001038619	Dnm3	dynamin 3,dynamin 3,
chr1	164439359	10	-31194	NM_172646	Dnm3	n/a	164438997	164439741	12	-155601	11	-231041	-31194	NM_172646	Dnm3	n/a
chr1	164500614	30	-344	NM_016796	Vamp4	vesicle-associated membrane protein 4,vesicle-associated membrane protein 4,	164500167	164501064	36	-94346	11	-169786	-344	NM_016796	Vamp4	vesicle-associated membrane protein 4,vesicle-associated membrane protein 4,
chr1	164501551	28	593	NM_016796	Vamp4	vesicle-associated membrane protein 4,vesicle-associated membrane protein 4,	164501131	164501954	35	-93409	11	-168849	593	NM_016796	Vamp4	vesicle-associated membrane protein 4,vesicle-associated membrane protein 4,
chr1	164602655	148	-14305	NM_001177581	7420461P10Rik	n/a	164602163	164603158	177	2551	10	-67745	-14305	NM_001177581	7420461P10Rik	n/a
chr1	164604544	8	-16194	NM_001177581	7420461P10Rik	n/a	164604177	164604884	9	4440	10	-65856	-16194	NM_001177581	7420461P10Rik	n/a
chr1	164651222	8	19465	NM_001081290	Bat2l2	BAT2 domain containing 1,BAT2 domain containing 1,BAT2 domain containing 1,	164650980	164651460	9	51118	10	-19178	19465	NM_001081290	Bat2l2	BAT2 domain containing 1,BAT2 domain containing 1,BAT2 domain containing 1,
chr1	164669500	10	1187	NM_001081290	Bat2l2	BAT2 domain containing 1,BAT2 domain containing 1,BAT2 domain containing 1,	164669113	164669884	13	69396	10	-900	1187	NM_001081290	Bat2l2	BAT2 domain containing 1,BAT2 domain containing 1,BAT2 domain containing 1,
chr1	164670793	51	-106	NM_001081290	Bat2l2	BAT2 domain containing 1,BAT2 domain containing 1,BAT2 domain containing 1,	164670446	164671190	52	70689	10	393	-106	NM_001081290	Bat2l2	BAT2 domain containing 1,BAT2 domain containing 1,BAT2 domain containing 1,
chr1	164796789	8	-110	NM_010231	Fmo1	flavin containing monooxygenase 1,flavin containing monooxygenase 1,	164796388	164797124	9	196685	10	126389	-110	NM_010231	Fmo1	flavin containing monooxygenase 1,flavin containing monooxygenase 1,
chr1	165029377	11	-13576	NM_030071	4921528O07Rik	n/a	165029019	165029763	12	429273	10	358977	-13576	NM_030071	4921528O07Rik	n/a
chr1	165049946	8	-34145	NM_030071	4921528O07Rik	n/a	165049661	165050207	9	449842	10	379546	-34145	NM_030071	4921528O07Rik	n/a
chr1	165178273	8	65508	NM_175686	Prrx1	paired related homeobox 1 isoform b	165177962	165178610	9	578169	10	507873	65508	NM_175686	Prrx1	paired related homeobox 1 isoform b
chr1	165263035	9	-19254	NM_011127	Prrx1	paired related homeobox 1 isoform a	165262656	165263404	12	-661845	11	592635	-19254	NM_011127	Prrx1	paired related homeobox 1 isoform a
chr1	165267719	8	-23938	NM_011127	Prrx1	paired related homeobox 1 isoform a	165267526	165267903	9	-657161	11	597319	-23938	NM_011127	Prrx1	paired related homeobox 1 isoform a
chr1	165286632	10	-42851	NM_011127	Prrx1	paired related homeobox 1 isoform a	165286240	165286984	12	-638248	11	616232	-42851	NM_011127	Prrx1	paired related homeobox 1 isoform a
chr1	165288030	12	-44249	NM_011127	Prrx1	paired related homeobox 1 isoform a	165287631	165288375	13	-636850	11	617630	-44249	NM_011127	Prrx1	paired related homeobox 1 isoform a
chr1	165333934	38	-162	NM_178883	Gorab	SCY1-like 1 binding protein 1	165333554	165334300	40	-590946	11	663534	-162	NM_178883	Gorab	SCY1-like 1 binding protein 1
chr1	165405878	8	-72106	NM_178883	Gorab	SCY1-like 1 binding protein 1	165405640	165406132	9	-519002	11	735478	-72106	NM_178883	Gorab	SCY1-like 1 binding protein 1
chr1	165441908	8	-108136	NM_178883	Gorab	SCY1-like 1 binding protein 1	165441529	165442273	9	-482972	11	771508	-108136	NM_178883	Gorab	SCY1-like 1 binding protein 1
chr1	165449045	10	-115273	NM_178883	Gorab	SCY1-like 1 binding protein 1	165448700	165449442	11	-475835	11	778645	-115273	NM_178883	Gorab	SCY1-like 1 binding protein 1
chr1	165469318	8	-135546	NM_178883	Gorab	SCY1-like 1 binding protein 1	165469022	165469603	8	-455562	11	798918	-135546	NM_178883	Gorab	SCY1-like 1 binding protein 1
chr1	165492695	30	-158923	NM_178883	Gorab	SCY1-like 1 binding protein 1	165492201	165493184	36	-432185	11	822295	-158923	NM_178883	Gorab	SCY1-like 1 binding protein 1
chr1	165512567	10	142796	NM_001143956	Mettl11b	n/a	165512238	165512982	11	-412313	11	842167	142796	NM_001143956	Mettl11b	n/a
chr1	165530755	9	124608	NM_001143956	Mettl11b	n/a	165530363	165531161	11	-394125	11	860355	124608	NM_001143956	Mettl11b	n/a
chr1	165588262	18	67101	NM_001143956	Mettl11b	n/a	165587863	165588643	22	-336618	11	917862	67101	NM_001143956	Mettl11b	n/a
chr1	165671149	10	-15786	NM_001143956	Mettl11b	n/a	165670796	165671540	11	-253731	11	1000749	-15786	NM_001143956	Mettl11b	n/a
chr1	165709694	39	-115	NM_010629	Kifap3	kinesin-associated protein 3,kinesin-associated protein 3,	165709320	165710067	41	-215186	11	1039294	-115	NM_010629	Kifap3	kinesin-associated protein 3,kinesin-associated protein 3,
chr1	165776080	12	66271	NM_010629	Kifap3	kinesin-associated protein 3,kinesin-associated protein 3,	165775700	165776444	14	-148800	11	1105680	66271	NM_010629	Kifap3	kinesin-associated protein 3,kinesin-associated protein 3,
chr1	165783243	10	73434	NM_010629	Kifap3	kinesin-associated protein 3,kinesin-associated protein 3,	165782874	165783618	11	-141637	11	1112843	73434	NM_010629	Kifap3	kinesin-associated protein 3,kinesin-associated protein 3,
chr1	165813470	11	-46724	NM_028776	Scyl3	ezrin-binding partner PACE-1,ezrin-binding partner PACE-1,	165813075	165813819	12	-111410	11	1143070	-46724	NM_028776	Scyl3	ezrin-binding partner PACE-1,ezrin-binding partner PACE-1,
chr1	165828693	9	-31501	NM_028776	Scyl3	ezrin-binding partner PACE-1,ezrin-binding partner PACE-1,	165828328	165829082	11	-96187	11	1158293	-31501	NM_028776	Scyl3	ezrin-binding partner PACE-1,ezrin-binding partner PACE-1,
chr1	165859964	25	-230	NM_028776	Scyl3	ezrin-binding partner PACE-1,ezrin-binding partner PACE-1,	165859529	165860405	30	-64916	11	1189564	-230	NM_028776	Scyl3	ezrin-binding partner PACE-1,ezrin-binding partner PACE-1,
chr1	165882534	8	22340	NM_028776	Scyl3	ezrin-binding partner PACE-1,ezrin-binding partner PACE-1,	165882314	165882729	9	-42346	11	1212134	22340	NM_028776	Scyl3	ezrin-binding partner PACE-1,ezrin-binding partner PACE-1,
chr1	166115006	8	33017	NM_007976	F5	coagulation factor V	166114597	166115341	9	-63798	13	-1276273	33017	NM_007976	F5	coagulation factor V
chr1	166153572	8	-25613	NM_054087	Slc19a2	solute carrier family 19 (thiamine transporter),,solute carrier family 19 (thiamine transporter),,	166153315	166153845	9	-25232	13	-1237707	-25613	NM_054087	Slc19a2	solute carrier family 19 (thiamine transporter),,solute carrier family 19 (thiamine transporter),,
chr1	166178842	18	-343	NM_054087	Slc19a2	solute carrier family 19 (thiamine transporter),,solute carrier family 19 (thiamine transporter),,	166178634	166179078	18	38	13	-1212437	-343	NM_054087	Slc19a2	solute carrier family 19 (thiamine transporter),,solute carrier family 19 (thiamine transporter),,
chr1	166179253	18	68	NM_054087	Slc19a2	solute carrier family 19 (thiamine transporter),,solute carrier family 19 (thiamine transporter),,	166179079	166179408	18	449	13	-1212026	68	NM_054087	Slc19a2	solute carrier family 19 (thiamine transporter),,solute carrier family 19 (thiamine transporter),,
chr1	166205661	16	-67	NM_029115	4930455F23Rik	hypothetical protein LOC74895	166205277	166206003	17	26857	13	-1185618	-67	NM_029115	4930455F23Rik	hypothetical protein LOC74895
chr1	166237433	34	182	NM_001160208	Blzf1	n/a	166237042	166237786	36	-53	17	-1153846	182	NM_001160208	Blzf1	n/a
chr1	166367814	8	20672	NM_009721	Atp1b1	Na+/K+ -ATPase beta 1 subunit	166367446	166368190	11	130328	17	-1023465	20672	NM_009721	Atp1b1	Na+/K+ -ATPase beta 1 subunit
chr1	166385146	10	3340	NM_009721	Atp1b1	Na+/K+ -ATPase beta 1 subunit	166384683	166385615	14	147660	17	-1006133	3340	NM_009721	Atp1b1	Na+/K+ -ATPase beta 1 subunit
chr1	166386701	16	1785	NM_009721	Atp1b1	Na+/K+ -ATPase beta 1 subunit	166386216	166387212	23	149215	17	-1004578	1785	NM_009721	Atp1b1	Na+/K+ -ATPase beta 1 subunit
chr1	166388677	12	-191	NM_009721	Atp1b1	Na+/K+ -ATPase beta 1 subunit	166388319	166389063	15	151191	17	-1002602	-191	NM_009721	Atp1b1	Na+/K+ -ATPase beta 1 subunit
chr1	166638025	9	-88837	NM_019759	Dpt	dermatopontin	166637625	166638369	9	400539	17	-753254	-88837	NM_019759	Dpt	dermatopontin
chr1	166718154	11	-8708	NM_019759	Dpt	dermatopontin	166717707	166718640	14	-350006	13	-673125	-8708	NM_019759	Dpt	dermatopontin
chr1	166832870	9	32771	NM_008510	Xcl1	chemokine (C motif) ligand 1	166832445	166833279	11	-235290	13	-558409	32771	NM_008510	Xcl1	chemokine (C motif) ligand 1
chr1	166896959	13	-31318	NM_008510	Xcl1	chemokine (C motif) ligand 1	166896563	166897307	14	-171201	13	-494320	-31318	NM_008510	Xcl1	chemokine (C motif) ligand 1
chr1	166929439	8	-63798	NM_008510	Xcl1	chemokine (C motif) ligand 1	166929085	166929787	9	-138721	13	-461840	-63798	NM_008510	Xcl1	chemokine (C motif) ligand 1
chr1	167006145	12	84759	NM_032005	Tbx19	T-box 19	167005761	167006505	13	-62015	13	-385134	84759	NM_032005	Tbx19	T-box 19
chr1	167062102	8	28802	NM_032005	Tbx19	T-box 19	167061823	167062347	9	-6058	13	-329177	28802	NM_032005	Tbx19	T-box 19
chr1	167124709	10	-145	NM_145512	Sft2d2	SFT2 domain containing 2	167124416	167125031	10	-42721	20	-266570	-145	NM_145512	Sft2d2	SFT2 domain containing 2
chr1	167167243	54	-154	NM_145513	Tiprl	TIP41, TOR signalling pathway regulator-like	167166830	167167671	66	-187	20	-224036	-154	NM_145513	Tiprl	TIP41, TOR signalling pathway regulator-like
chr1	167212790	9	-13106	NM_001081126	Gpr161	G protein-coupled receptor 161	167212400	167213194	12	45360	20	-178489	-13106	NM_001081126	Gpr161	G protein-coupled receptor 161
chr1	167259695	10	33799	NM_001081126	Gpr161	G protein-coupled receptor 161	167259287	167260031	11	92265	20	-131584	33799	NM_001081126	Gpr161	G protein-coupled receptor 161
chr1	167330168	10	60426	NM_028759	Dcaf6	n/a	167329833	167330569	11	-60765	15	-61111	60426	NM_028759	Dcaf6	n/a
chr1	167389060	9	1534	NM_028759	Dcaf6	n/a	167388698	167389442	11	-1873	15	-2219	1534	NM_028759	Dcaf6	n/a
chr1	167390884	80	-290	NM_028759	Dcaf6	n/a	167390504	167391271	92	-49	15	-395	-290	NM_028759	Dcaf6	n/a
chr1	167564811	27	-139	NM_001001880	Mpzl1	myelin protein zero-like 1 isoform b	167564318	167565288	32	-7146	13	173532	-139	NM_001001880	Mpzl1	myelin protein zero-like 1 isoform b
chr1	167571660	13	-6988	NM_001001880	Mpzl1	myelin protein zero-like 1 isoform b	167571159	167572147	17	-297	13	180381	-6988	NM_001001880	Mpzl1	myelin protein zero-like 1 isoform b
chr1	167573492	15	-8820	NM_001001880	Mpzl1	myelin protein zero-like 1 isoform b	167573135	167573881	18	1535	13	182213	-8820	NM_001001880	Mpzl1	myelin protein zero-like 1 isoform b
chr1	167633086	8	5139	NM_001038846	Rcsd1	RCSD domain containing 1 isoform b	167632744	167633488	9	-39204	12	-163860	5139	NM_001038846	Rcsd1	RCSD domain containing 1 isoform b
chr1	167648121	8	-9896	NM_178593	Rcsd1	RCSD domain containing 1 isoform a	167647830	167648447	9	-24169	12	-148825	-9896	NM_178593	Rcsd1	RCSD domain containing 1 isoform a
chr1	167693991	39	81	NM_011804	Creg1	cellular repressor of E1A-stimulated genes 1	167693589	167694345	44	21701	12	-102955	81	NM_011804	Creg1	cellular repressor of E1A-stimulated genes 1
chr1	167766839	12	48020	NM_001113391	Cd247	n/a	167766521	167767194	12	94549	12	-30107	48020	NM_001113391	Cd247	n/a
chr1	167865679	14	-648	NM_198933	Pou2f1	POU domain, class 2, transcription factor 1,POU domain, class 2, transcription factor 1,POU domain, class 2, transcription factor 1,POU domain, class 2, transcription factor 1,	167865189	167866134	18	193389	12	68733	-648	NM_198933	Pou2f1	POU domain, class 2, transcription factor 1,POU domain, class 2, transcription factor 1,POU domain, class 2, transcription factor 1,POU domain, class 2, transcription factor 1,
chr1	167931195	24	1570	NM_198932	Pou2f1	POU domain, class 2, transcription factor 1,POU domain, class 2, transcription factor 1,POU domain, class 2, transcription factor 1,	167930750	167931661	34	258905	12	134249	1570	NM_198932	Pou2f1	POU domain, class 2, transcription factor 1,POU domain, class 2, transcription factor 1,POU domain, class 2, transcription factor 1,
chr1	167933218	27	-453	NM_011137	Pou2f1	POU domain, class 2, transcription factor 1	167932543	167933864	42	260928	12	136272	-453	NM_011137	Pou2f1	POU domain, class 2, transcription factor 1
chr1	167938670	8	-5905	NM_011137	Pou2f1	POU domain, class 2, transcription factor 1	167938298	167939042	11	266380	12	141724	-5905	NM_011137	Pou2f1	POU domain, class 2, transcription factor 1
chr1	167979741	26	-46976	NM_011137	Pou2f1	POU domain, class 2, transcription factor 1	167979366	167980110	29	-247706	11	182795	-46976	NM_011137	Pou2f1	POU domain, class 2, transcription factor 1
chr1	168061654	8	1064	NM_021610	Gpa33	glycoprotein A33 (transmembrane)	168061369	168061972	9	-165793	11	264708	1064	NM_021610	Gpa33	glycoprotein A33 (transmembrane)
chr1	168069558	9	8968	NM_021610	Gpa33	glycoprotein A33 (transmembrane)	168069195	168069939	9	-157889	11	272612	8968	NM_021610	Gpa33	glycoprotein A33 (transmembrane)
chr1	168130078	8	38797	NM_175296	Mael	maelstrom homolog	168129705	168130439	8	-97369	11	333132	38797	NM_175296	Mael	maelstrom homolog
chr1	168156182	13	12693	NM_175296	Mael	maelstrom homolog	168155750	168156623	16	-71265	11	359236	12693	NM_175296	Mael	maelstrom homolog
chr1	168309334	23	37	NM_030245	Tada1	SPT3-associated factor 42	168308951	168309700	24	-61966	10	512388	37	NM_030245	Tada1	SPT3-associated factor 42
chr1	168340198	30	-239	NM_175170	Pogk	pogo transposable element with KRAB domain,pogo transposable element with KRAB domain,	168339815	168340570	35	-31102	10	543252	-239	NM_175170	Pogk	pogo transposable element with KRAB domain,pogo transposable element with KRAB domain,
chr1	168423536	9	4183	NM_001164306	Gm4846	n/a	168423135	168423879	9	52236	10	-585648	4183	NM_001164306	Gm4846	n/a
chr1	168706687	13	-94711	NM_172844	Fmo9	flavin containing monooxygenase 9	168706279	168707118	19	335387	10	-302497	-94711	NM_172844	Fmo9	flavin containing monooxygenase 9
chr1	168790012	11	-141535	NM_175461	Fam78b	hypothetical protein LOC226610,hypothetical protein LOC226610,	168789677	168790413	12	-259994	11	-219172	-141535	NM_175461	Fam78b	hypothetical protein LOC226610,hypothetical protein LOC226610,
chr1	168838543	10	-93004	NM_175461	Fam78b	hypothetical protein LOC226610,hypothetical protein LOC226610,	168838177	168838921	11	-211463	11	-170641	-93004	NM_175461	Fam78b	hypothetical protein LOC226610,hypothetical protein LOC226610,
chr1	168841010	8	-90537	NM_175461	Fam78b	hypothetical protein LOC226610,hypothetical protein LOC226610,	168840711	168841356	9	-208996	11	-168174	-90537	NM_175461	Fam78b	hypothetical protein LOC226610,hypothetical protein LOC226610,
chr1	168853710	53	-77837	NM_175461	Fam78b	hypothetical protein LOC226610,hypothetical protein LOC226610,	168853286	168854109	59	-196296	11	-155474	-77837	NM_175461	Fam78b	hypothetical protein LOC226610,hypothetical protein LOC226610,
chr1	168930721	10	-826	NM_175461	Fam78b	hypothetical protein LOC226610,hypothetical protein LOC226610,	168930346	168931090	12	-119285	11	-78463	-826	NM_175461	Fam78b	hypothetical protein LOC226610,hypothetical protein LOC226610,
chr1	168932493	18	946	NM_001160262	Fam78b	n/a	168932014	168932987	26	-117513	11	-76691	946	NM_001160262	Fam78b	n/a
chr1	168935192	9	3645	NM_001160262	Fam78b	n/a	168934848	168935584	10	-114814	11	-73992	3645	NM_001160262	Fam78b	n/a
chr1	169009144	9	77597	NM_001160262	Fam78b	n/a	169008744	169009488	10	-40862	11	-40	77597	NM_001160262	Fam78b	n/a
chr1	169013606	8	82059	NM_001160262	Fam78b	n/a	169013432	169013780	9	-36400	11	4422	82059	NM_001160262	Fam78b	n/a
chr1	169020598	9	89051	NM_001160262	Fam78b	n/a	169020227	169020971	10	-29408	11	11414	89051	NM_001160262	Fam78b	n/a
chr1	169200524	8	14734	NM_030724	Uck2	uridine-cytidine kinase 2	169200163	169200902	10	150518	11	-13404	14734	NM_030724	Uck2	uridine-cytidine kinase 2
chr1	169215061	32	197	NM_030724	Uck2	uridine-cytidine kinase 2	169214652	169215422	39	165055	11	1133	197	NM_030724	Uck2	uridine-cytidine kinase 2
chr1	169238774	22	-26	NM_001039483	Tmco1	putative membrane protein	169238399	169239143	24	188768	11	24846	-26	NM_001039483	Tmco1	putative membrane protein
chr1	169267939	15	-12182	NM_019993	Aldh9a1	aldehyde dehydrogenase 9, subfamily A1	169267567	169268372	18	217933	11	54011	-12182	NM_019993	Aldh9a1	aldehyde dehydrogenase 9, subfamily A1
chr1	169280248	8	127	NM_019993	Aldh9a1	aldehyde dehydrogenase 9, subfamily A1	169279887	169280631	10	230242	11	66320	127	NM_019993	Aldh9a1	aldehyde dehydrogenase 9, subfamily A1
chr1	169289592	16	9471	NM_019993	Aldh9a1	aldehyde dehydrogenase 9, subfamily A1	169289339	169289789	16	239586	11	75664	9471	NM_019993	Aldh9a1	aldehyde dehydrogenase 9, subfamily A1
chr1	169291313	8	11192	NM_019993	Aldh9a1	aldehyde dehydrogenase 9, subfamily A1	169290936	169291680	11	241307	11	77385	11192	NM_019993	Aldh9a1	aldehyde dehydrogenase 9, subfamily A1
chr1	169307939	8	15989	NM_025569	Mgst3	microsomal glutathione S-transferase 3	169307395	169308479	11	257933	11	94011	15989	NM_025569	Mgst3	microsomal glutathione S-transferase 3
chr1	169463081	14	-65411	NM_009107	Rxrg	retinoid X receptor gamma,retinoid X receptor gamma,	169462631	169463524	18	-162270	10	249153	-65411	NM_009107	Rxrg	retinoid X receptor gamma,retinoid X receptor gamma,
chr1	169664581	9	44893	NM_033652	Lmx1a	LIM homeobox transcription factor 1 alpha	169664200	169664944	9	39230	10	-448825	44893	NM_033652	Lmx1a	LIM homeobox transcription factor 1 alpha
chr1	169834753	9	215065	NM_033652	Lmx1a	LIM homeobox transcription factor 1 alpha	169834385	169835129	10	100872	11	-278653	215065	NM_033652	Lmx1a	LIM homeobox transcription factor 1 alpha
chr1	170099777	15	262612	NM_008783	Pbx1	pre B-cell leukemia transcription factor 1,pre B-cell leukemia transcription factor 1,	170099262	170100276	21	-253673	13	-13629	262612	NM_008783	Pbx1	pre B-cell leukemia transcription factor 1,pre B-cell leukemia transcription factor 1,
chr1	170147280	9	215109	NM_008783	Pbx1	pre B-cell leukemia transcription factor 1,pre B-cell leukemia transcription factor 1,	170146797	170147725	12	-206170	13	33874	215109	NM_008783	Pbx1	pre B-cell leukemia transcription factor 1,pre B-cell leukemia transcription factor 1,
chr1	170160589	8	201800	NM_008783	Pbx1	pre B-cell leukemia transcription factor 1,pre B-cell leukemia transcription factor 1,	170160250	170160934	9	-192861	13	-35470	201800	NM_008783	Pbx1	pre B-cell leukemia transcription factor 1,pre B-cell leukemia transcription factor 1,
chr1	170362737	16	-348	NM_183355	Pbx1	pre B-cell leukemia transcription factor 1	170362344	170363112	20	9287	13	166678	-348	NM_183355	Pbx1	pre B-cell leukemia transcription factor 1
chr1	170367764	10	-5375	NM_183355	Pbx1	pre B-cell leukemia transcription factor 1	170367396	170368132	11	14314	13	171705	-5375	NM_183355	Pbx1	pre B-cell leukemia transcription factor 1
chr1	170428440	8	-66051	NM_183355	Pbx1	pre B-cell leukemia transcription factor 1	170428223	170428683	9	-71248	9	232381	-66051	NM_183355	Pbx1	pre B-cell leukemia transcription factor 1
chr1	170448546	9	-86157	NM_183355	Pbx1	pre B-cell leukemia transcription factor 1	170448177	170448913	9	-51142	9	252487	-86157	NM_183355	Pbx1	pre B-cell leukemia transcription factor 1
chr1	170481214	8	-118825	NM_183355	Pbx1	pre B-cell leukemia transcription factor 1	170480842	170481578	10	-18474	9	285155	-118825	NM_183355	Pbx1	pre B-cell leukemia transcription factor 1
chr1	170608337	8	-245948	NM_183355	Pbx1	pre B-cell leukemia transcription factor 1	170608172	170608518	9	79781	11	412278	-245948	NM_183355	Pbx1	pre B-cell leukemia transcription factor 1
chr1	170685809	8	-323420	NM_183355	Pbx1	pre B-cell leukemia transcription factor 1	170685580	170686046	9	157253	11	489750	-323420	NM_183355	Pbx1	pre B-cell leukemia transcription factor 1
chr1	170818746	9	-456357	NM_183355	Pbx1	pre B-cell leukemia transcription factor 1	170818361	170819143	12	290190	11	622687	-456357	NM_183355	Pbx1	pre B-cell leukemia transcription factor 1
chr1	170904158	8	-541769	NM_183355	Pbx1	pre B-cell leukemia transcription factor 1	170904008	170904329	9	375602	11	708099	-541769	NM_183355	Pbx1	pre B-cell leukemia transcription factor 1
chr1	171352539	8	109056	NM_023284	Nuf2	NUF2R protein,NUF2R protein,NUF2R protein,	171352355	171352723	9	-41081	9	1156480	109056	NM_023284	Nuf2	NUF2R protein,NUF2R protein,NUF2R protein,
chr1	171415969	10	45626	NM_023284	Nuf2	NUF2R protein,NUF2R protein,NUF2R protein,	171415623	171416359	11	22349	9	1219910	45626	NM_023284	Nuf2	NUF2R protein,NUF2R protein,NUF2R protein,
chr1	171455712	9	5883	NM_023284	Nuf2	NUF2R protein,NUF2R protein,NUF2R protein,	171455336	171456094	11	62092	9	1259653	5883	NM_023284	Nuf2	NUF2R protein,NUF2R protein,NUF2R protein,
chr1	171495439	8	-33844	NM_023284	Nuf2	NUF2R protein,NUF2R protein,NUF2R protein,	171495116	171495819	9	101819	9	1299380	-33844	NM_023284	Nuf2	NUF2R protein,NUF2R protein,NUF2R protein,
chr1	171581502	8	-4129	NM_009063	Rgs5	regulator of G-protein signaling 5	171581129	171581890	12	187882	9	1385443	-4129	NM_009063	Rgs5	regulator of G-protein signaling 5
chr1	171600830	10	15199	NM_009063	Rgs5	regulator of G-protein signaling 5	171600445	171601181	11	207210	9	1404771	15199	NM_009063	Rgs5	regulator of G-protein signaling 5
chr1	171610970	16	25339	NM_009063	Rgs5	regulator of G-protein signaling 5	171610604	171611348	19	217350	9	1414911	25339	NM_009063	Rgs5	regulator of G-protein signaling 5
chr1	171673193	8	4580	NM_009062	Rgs4	regulator of G-protein signaling 4	171673092	171673296	9	-226269	15	-1407599	4580	NM_009062	Rgs4	regulator of G-protein signaling 4
chr1	171674723	8	3050	NM_009062	Rgs4	regulator of G-protein signaling 4	171674356	171675100	9	-224739	15	-1406069	3050	NM_009062	Rgs4	regulator of G-protein signaling 4
chr1	171694455	16	-16682	NM_009062	Rgs4	regulator of G-protein signaling 4	171694111	171694843	17	-205007	15	-1386337	-16682	NM_009062	Rgs4	regulator of G-protein signaling 4
chr1	171747255	15	-69482	NM_009062	Rgs4	regulator of G-protein signaling 4	171746847	171747657	18	-152207	15	-1333537	-69482	NM_009062	Rgs4	regulator of G-protein signaling 4
chr1	171812971	12	-46098	NM_001033185	1700084C01Rik	hypothetical protein LOC78465	171812609	171813353	14	-86491	15	-1267821	-46098	NM_001033185	1700084C01Rik	hypothetical protein LOC78465
chr1	171847117	26	-11952	NM_001033185	1700084C01Rik	hypothetical protein LOC78465	171846765	171847485	26	-52345	15	-1233675	-11952	NM_001033185	1700084C01Rik	hypothetical protein LOC78465
chr1	171867583	8	8514	NM_001033185	1700084C01Rik	hypothetical protein LOC78465	171867199	171867922	9	-31879	15	-1213209	8514	NM_001033185	1700084C01Rik	hypothetical protein LOC78465
chr1	171869186	8	10117	NM_001033185	1700084C01Rik	hypothetical protein LOC78465	171868834	171869539	9	-30276	15	-1211606	10117	NM_001033185	1700084C01Rik	hypothetical protein LOC78465
chr1	171899246	42	90	NM_010476	Hsd17b7	hydroxysteroid (17-beta) dehydrogenase 7	171898835	171899579	43	-216	15	-1181546	90	NM_010476	Hsd17b7	hydroxysteroid (17-beta) dehydrogenase 7
chr1	171943448	8	-44112	NM_010476	Hsd17b7	hydroxysteroid (17-beta) dehydrogenase 7	171943214	171943695	9	43986	15	-1137344	-44112	NM_010476	Hsd17b7	hydroxysteroid (17-beta) dehydrogenase 7
chr1	171963663	8	55412	NM_022563	Ddr2	discoidin domain receptor family, member 2	171963291	171964035	9	64201	15	-1117129	55412	NM_022563	Ddr2	discoidin domain receptor family, member 2
chr1	172093318	8	11759	NM_133806	Uap1	UDP-N-acetylglucosamine pyrophosphorylase 1,UDP-N-acetylglucosamine pyrophosphorylase 1,UDP-N-acetylglucosamine pyrophosphorylase 1,UDP-N-acetylglucosamine pyrophosphorylase 1,	172092962	172093698	11	-12002	17	-987474	11759	NM_133806	Uap1	UDP-N-acetylglucosamine pyrophosphorylase 1,UDP-N-acetylglucosamine pyrophosphorylase 1,UDP-N-acetylglucosamine pyrophosphorylase 1,UDP-N-acetylglucosamine pyrophosphorylase 1,
chr1	172105287	42	-210	NM_133806	Uap1	UDP-N-acetylglucosamine pyrophosphorylase 1,UDP-N-acetylglucosamine pyrophosphorylase 1,UDP-N-acetylglucosamine pyrophosphorylase 1,UDP-N-acetylglucosamine pyrophosphorylase 1,	172104924	172105677	49	-33	17	-975505	-210	NM_133806	Uap1	UDP-N-acetylglucosamine pyrophosphorylase 1,UDP-N-acetylglucosamine pyrophosphorylase 1,UDP-N-acetylglucosamine pyrophosphorylase 1,UDP-N-acetylglucosamine pyrophosphorylase 1,
chr1	172127835	13	17689	NM_010633	Uhmk1	U2AF homology motif (UHM) kinase 1	172127502	172128246	14	22515	17	-952957	17689	NM_010633	Uhmk1	U2AF homology motif (UHM) kinase 1
chr1	172129679	8	15845	NM_010633	Uhmk1	U2AF homology motif (UHM) kinase 1	172129339	172130083	10	24359	17	-951113	15845	NM_010633	Uhmk1	U2AF homology motif (UHM) kinase 1
chr1	172186086	9	-21368	NM_012009	Sh2d1b1	SH2 domain protein 1B	172185715	172186459	10	80766	17	-894706	-21368	NM_012009	Sh2d1b1	SH2 domain protein 1B
chr1	172519511	8	469	NM_001109985	Nos1ap	n/a	172519211	172519795	8	85029	11	-561281	469	NM_001109985	Nos1ap	n/a
chr1	172585685	9	11023	NM_177068	Olfml2b	olfactomedin-like 2B	172585295	172586039	10	151203	11	-495107	11023	NM_177068	Olfml2b	olfactomedin-like 2B
chr1	172658864	8	84202	NM_177068	Olfml2b	olfactomedin-like 2B	172658511	172659246	9	-139159	13	-421928	84202	NM_177068	Olfml2b	olfactomedin-like 2B
chr1	172721814	8	76088	NM_001081304	Atf6	activating transcription factor 6	172721457	172722201	9	-76209	13	-358978	76088	NM_001081304	Atf6	activating transcription factor 6
chr1	172798087	38	-185	NM_001081304	Atf6	activating transcription factor 6	172797685	172798470	43	64	13	-282705	-185	NM_001081304	Atf6	activating transcription factor 6
chr1	172815497	18	174	NM_023173	Dusp12	dual specificity phosphatase 12	172814947	172816067	26	17474	13	-265295	174	NM_023173	Dusp12	dual specificity phosphatase 12
chr1	172851478	9	6236	NM_001160215	Fcrla	n/a	172851100	172851844	11	53455	13	-229314	6236	NM_001160215	Fcrla	n/a
chr1	172964288	10	15232	NM_144559	Fcgr4	Fc receptor, IgG, low affinity IV	172963893	172964681	12	0	14	-116504	15232	NM_144559	Fcgr4	Fc receptor, IgG, low affinity IV
chr1	172968012	10	18956	NM_144559	Fcgr4	Fc receptor, IgG, low affinity IV	172967325	172968668	19	3723	14	-112780	18956	NM_144559	Fcgr4	Fc receptor, IgG, low affinity IV
chr1	172975034	8	14500	NM_010188	Fcgr3	Fc receptor, IgG, low affinity III,Fc receptor, IgG, low affinity III,Fc receptor, IgG, low affinity III,	172974591	172975475	11	180	15	-105758	14500	NM_010188	Fcgr3	Fc receptor, IgG, low affinity III,Fc receptor, IgG, low affinity III,Fc receptor, IgG, low affinity III,
chr1	172990463	8	-929	NM_010188	Fcgr3	Fc receptor, IgG, low affinity III,Fc receptor, IgG, low affinity III,Fc receptor, IgG, low affinity III,	172990339	172990587	9	15609	15	-90329	-929	NM_010188	Fcgr3	Fc receptor, IgG, low affinity III,Fc receptor, IgG, low affinity III,Fc receptor, IgG, low affinity III,
chr1	173032636	8	-19155	NM_001081275	1700009P17Rik	hypothetical protein LOC75472	173032320	173032952	9	-131	20	-48156	-19155	NM_001081275	1700009P17Rik	hypothetical protein LOC75472
chr1	173033461	8	-18330	NM_001081275	1700009P17Rik	hypothetical protein LOC75472	173033136	173033775	8	694	20	-47331	-18330	NM_001081275	1700009P17Rik	hypothetical protein LOC75472
chr1	173044228	8	-7563	NM_001081275	1700009P17Rik	hypothetical protein LOC75472	173043865	173044609	9	2434	16	-36564	-7563	NM_001081275	1700009P17Rik	hypothetical protein LOC75472
chr1	173080506	27	228	NM_025321	Sdhc	succinate dehydrogenase complex, subunit C,	173080084	173080934	34	38712	16	-286	228	NM_025321	Sdhc	succinate dehydrogenase complex, subunit C,
chr1	173133741	9	-7342	NM_025557	Pcp4l1	Purkinje cell protein 4-like 1	173133390	173134126	11	-59741	15	52949	-7342	NM_025557	Pcp4l1	Purkinje cell protein 4-like 1
chr1	173151232	9	1413	NM_001037170	Tomm40l	translocase of outer mitochondrial membrane 40,translocase of outer mitochondrial membrane 40,	173150845	173151611	12	-42250	15	-60131	1413	NM_001037170	Tomm40l	translocase of outer mitochondrial membrane 40,translocase of outer mitochondrial membrane 40,
chr1	173152492	46	153	NM_001037170	Tomm40l	translocase of outer mitochondrial membrane 40,translocase of outer mitochondrial membrane 40,	173152099	173152842	50	-40990	15	-58871	153	NM_001037170	Tomm40l	translocase of outer mitochondrial membrane 40,translocase of outer mitochondrial membrane 40,
chr1	173155254	9	70	NM_013474	Apoa2	apolipoprotein A-II	173154851	173155595	10	-38228	15	-56109	70	NM_013474	Apoa2	apolipoprotein A-II
chr1	173177127	38	116	NM_153064	Ndufs2	NADH dehydrogenase (ubiquinone) Fe-S protein 2	173176732	173177484	43	-16355	15	-34236	116	NM_153064	Ndufs2	NADH dehydrogenase (ubiquinone) Fe-S protein 2
chr1	173181802	9	1250	NM_172845	Adamts4	a disintegrin-like and metalloprotease,a disintegrin-like and metalloprotease,	173181390	173182216	12	-11680	15	-29561	1250	NM_172845	Adamts4	a disintegrin-like and metalloprotease,a disintegrin-like and metalloprotease,
chr1	173188925	10	8373	NM_172845	Adamts4	a disintegrin-like and metalloprotease,a disintegrin-like and metalloprotease,	173188547	173189291	11	-4557	15	-22438	8373	NM_172845	Adamts4	a disintegrin-like and metalloprotease,a disintegrin-like and metalloprotease,
chr1	173193166	11	-7292	NM_020579	B4galt3	UDP-Gal:betaGlcNAc beta,UDP-Gal:betaGlcNAc beta,UDP-Gal:betaGlcNAc beta,	173192796	173193532	12	-316	15	-18197	-7292	NM_020579	B4galt3	UDP-Gal:betaGlcNAc beta,UDP-Gal:betaGlcNAc beta,UDP-Gal:betaGlcNAc beta,
chr1	173200399	80	-59	NM_020579	B4galt3	UDP-Gal:betaGlcNAc beta,UDP-Gal:betaGlcNAc beta,UDP-Gal:betaGlcNAc beta,	173200027	173200772	83	109	13	-10964	-59	NM_020579	B4galt3	UDP-Gal:betaGlcNAc beta,UDP-Gal:betaGlcNAc beta,UDP-Gal:betaGlcNAc beta,
chr1	173206289	10	5028	NM_008911	Ppox	protoporphyrinogen oxidase	173205754	173206806	16	-5224	20	-5074	5028	NM_008911	Ppox	protoporphyrinogen oxidase
chr1	173211372	49	-55	NM_008911	Ppox	protoporphyrinogen oxidase	173210798	173211912	81	-141	20	9	-55	NM_008911	Ppox	protoporphyrinogen oxidase
chr1	173215087	8	3005	NM_013919	Usp21	ubiquitin-specific protease 21,ubiquitin-specific protease 21,	173214705	173215443	10	3574	20	-2786	3005	NM_013919	Usp21	ubiquitin-specific protease 21,ubiquitin-specific protease 21,
chr1	173218048	42	44	NM_013919	Usp21	ubiquitin-specific protease 21,ubiquitin-specific protease 21,	173217568	173218513	53	6535	20	175	44	NM_013919	Usp21	ubiquitin-specific protease 21,ubiquitin-specific protease 21,
chr1	173224797	33	316	NM_025388	Ufc1	ubiquitin-fold modifier conjugating enzyme 1	173224417	173225169	36	13284	20	6924	316	NM_025388	Ufc1	ubiquitin-fold modifier conjugating enzyme 1
chr1	173259162	23	-113	NM_001128609	Dedd	n/a	173258712	173259600	32	-16851	22	-31661	-113	NM_001128609	Dedd	n/a
chr1	173268773	13	6984	NM_012049	Nit1	nitrilase 1,nitrilase 1,	173268408	173269152	14	-7240	22	-22050	6984	NM_012049	Nit1	nitrilase 1,nitrilase 1,
chr1	173271268	23	4489	NM_012049	Nit1	nitrilase 1,nitrilase 1,	173270898	173271642	24	-4745	22	-19555	4489	NM_012049	Nit1	nitrilase 1,nitrilase 1,
chr1	173275674	127	83	NM_012049	Nit1	nitrilase 1,nitrilase 1,	173275260	173276025	136	-339	22	-15149	83	NM_012049	Nit1	nitrilase 1,nitrilase 1,
chr1	173291239	25	-310	NM_001033039	Klhdc9	kelch domain containing 9	173290828	173291672	34	406	15	416	-310	NM_001033039	Klhdc9	kelch domain containing 9
chr1	173306034	12	5731	NM_001122680	Pvrl4	n/a	173305727	173306391	13	15201	15	-13072	5731	NM_001122680	Pvrl4	n/a
chr1	173314893	12	-4197	NM_001005508	Arhgap30	Rho GTPase activating protein 30	173314523	173315267	15	24060	15	-4213	-4197	NM_001005508	Arhgap30	Rho GTPase activating protein 30
chr1	173338120	12	-3691	NM_009480	Usf1	upstream stimulatory factor 1,upstream stimulatory factor 1,	173337726	173338516	15	-4186	10	19014	-3691	NM_009480	Usf1	upstream stimulatory factor 1,upstream stimulatory factor 1,
chr1	173341272	55	-539	NM_009480	Usf1	upstream stimulatory factor 1,upstream stimulatory factor 1,	173340887	173341647	64	-1034	10	22166	-539	NM_009480	Usf1	upstream stimulatory factor 1,upstream stimulatory factor 1,
chr1	173355022	8	5859	NM_001164525	Tstd1	n/a	173354650	173355394	10	12716	10	-12770	5859	NM_001164525	Tstd1	n/a
chr1	173367489	28	-202	NM_172647	F11r	F11 receptor	173367070	173367882	34	25183	10	-303	-202	NM_172647	F11r	F11 receptor
chr1	173433401	9	-207	NM_019484	Refbp2	RNA and export factor binding protein 2	173433017	173433753	9	720	13	65609	-207	NM_019484	Refbp2	RNA and export factor binding protein 2
chr1	173503373	9	14050	NM_018729	Cd244	CD244 natural killer cell receptor 2B4,CD244 natural killer cell receptor 2B4,	173502976	173503752	12	70692	13	135581	14050	NM_018729	Cd244	CD244 natural killer cell receptor 2B4,CD244 natural killer cell receptor 2B4,
chr1	173847858	8	191	NM_030710	Slamf6	SLAM family member 6,SLAM family member 6,	173847571	173848131	9	-165129	14	-109326	191	NM_030710	Slamf6	SLAM family member 6,SLAM family member 6,
chr1	173949585	10	7814	NM_033509	Vangl2	loop tail associated protein	173949163	173950004	15	-63402	14	-7599	7814	NM_033509	Vangl2	loop tail associated protein
chr1	173957740	30	-341	NM_033509	Vangl2	loop tail associated protein	173957367	173958153	38	-55247	14	556	-341	NM_033509	Vangl2	loop tail associated protein
chr1	173958642	12	-1243	NM_033509	Vangl2	loop tail associated protein	173958304	173959040	14	-54345	14	1458	-1243	NM_033509	Vangl2	loop tail associated protein
chr1	173987139	8	588	NM_010916	Nhlh1	nescient helix loop helix 1	173986916	173987376	9	-25848	14	29955	588	NM_010916	Nhlh1	nescient helix loop helix 1
chr1	174003297	8	-9362	NM_009938	Copa	coatomer protein complex subunit alpha,coatomer protein complex subunit alpha,	174002865	174003746	13	-9690	14	46113	-9362	NM_009938	Copa	coatomer protein complex subunit alpha,coatomer protein complex subunit alpha,
chr1	174012860	47	20	NM_021607	Ncstn	nicastrin	174012475	174013249	52	-127	14	55676	20	NM_021607	Ncstn	nicastrin
chr1	174056758	8	-127	NM_001159525	Pex19	n/a	174056290	174057209	11	-22237	10	-21968	-127	NM_001159525	Pex19	n/a
chr1	174064424	9	7539	NM_023041	Pex19	peroxisome biogenesis factor 19	174064058	174064802	10	-14571	10	-14302	7539	NM_023041	Pex19	peroxisome biogenesis factor 19
chr1	174078335	81	190	NM_153555	Dcaf8	H326,H326,H326,H326,H326,H326,	174077971	174078735	87	-660	10	-391	190	NM_153555	Dcaf8	H326,H326,H326,H326,H326,H326,
chr1	174102861	12	24716	NM_153555	Dcaf8	H326,H326,H326,H326,H326,H326,	174102487	174103231	13	23866	10	24135	24716	NM_153555	Dcaf8	H326,H326,H326,H326,H326,H326,
chr1	174128160	10	8752	NM_011063	Pea15a	phosphoprotein enriched in astrocytes 15 isoform	174127767	174128511	12	49165	10	49434	8752	NM_011063	Pea15a	phosphoprotein enriched in astrocytes 15 isoform
chr1	174136686	40	226	NM_011063	Pea15a	phosphoprotein enriched in astrocytes 15 isoform	174136292	174137068	50	57691	10	57960	226	NM_011063	Pea15a	phosphoprotein enriched in astrocytes 15 isoform
chr1	174147818	10	2208	NM_009813	Casq1	calsequestrin 1,calsequestrin 1,	174147190	174148522	17	-61199	11	69092	2208	NM_009813	Casq1	calsequestrin 1,calsequestrin 1,
chr1	174150691	12	-665	NM_009813	Casq1	calsequestrin 1,calsequestrin 1,	174150540	174150830	13	-58326	11	71965	-665	NM_009813	Casq1	calsequestrin 1,calsequestrin 1,
chr1	174181292	9	7263	NM_013734	Atp1a4	n/a	174180909	174181665	12	-27725	11	-60826	7263	NM_013734	Atp1a4	n/a
chr1	174205851	8	-17296	NM_013734	Atp1a4	n/a	174205641	174206054	9	-3166	11	-36267	-17296	NM_013734	Atp1a4	n/a
chr1	174240287	10	-2250	NM_080419	Igsf8	immunoglobulin superfamily, member 8,immunoglobulin superfamily, member 8,	174239810	174240776	12	31270	11	-1831	-2250	NM_080419	Igsf8	immunoglobulin superfamily, member 8,immunoglobulin superfamily, member 8,
chr1	174242012	13	-525	NM_080419	Igsf8	immunoglobulin superfamily, member 8,immunoglobulin superfamily, member 8,	174241419	174242653	21	32995	11	-106	-525	NM_080419	Igsf8	immunoglobulin superfamily, member 8,immunoglobulin superfamily, member 8,
chr1	174254918	9	4476	NM_008429	Kcnj9	potassium inwardly-rectifying channel subfamily,potassium inwardly-rectifying channel subfamily,	174254539	174255283	9	45901	11	12800	4476	NM_008429	Kcnj9	potassium inwardly-rectifying channel subfamily,potassium inwardly-rectifying channel subfamily,
chr1	174305440	8	-1221	NM_026234	Pigm	phosphatidylinositol glycan anchor biosynthesis,	174305175	174305699	9	-18132	11	63322	-1221	NM_026234	Pigm	phosphatidylinositol glycan anchor biosynthesis,
chr1	174306935	72	274	NM_026234	Pigm	phosphatidylinositol glycan anchor biosynthesis,	174306381	174307529	95	-16637	11	64817	274	NM_026234	Pigm	phosphatidylinositol glycan anchor biosynthesis,
chr1	174384040	8	-21450	NM_029612	Slamf9	SLAM family member 9	174383675	174384416	9	60468	11	141922	-21450	NM_029612	Slamf9	SLAM family member 9
chr1	174407308	33	1818	NM_029612	Slamf9	SLAM family member 9	174406927	174407671	33	83736	11	165190	1818	NM_029612	Slamf9	SLAM family member 9
chr1	174412260	30	-83	NM_001145800	Igsf9	n/a	174411768	174412762	36	88688	11	170142	-83	NM_001145800	Igsf9	n/a
chr1	174420379	8	7932	NM_033608	Igsf9	immunoglobulin superfamily, member 9,immunoglobulin superfamily, member 9,	174420152	174420615	9	96807	11	178261	7932	NM_033608	Igsf9	immunoglobulin superfamily, member 9,immunoglobulin superfamily, member 9,
chr1	174426946	8	-3430	NM_178598	Tagln2	transgelin 2	174426558	174427302	10	103374	11	184828	-3430	NM_178598	Tagln2	transgelin 2
chr1	174430172	12	-204	NM_178598	Tagln2	transgelin 2	174429766	174430510	13	106600	11	188054	-204	NM_178598	Tagln2	transgelin 2
chr1	174481158	9	-4910	NM_177723	Vsig8	V-set and immunoglobulin domain containing 8,V-set and immunoglobulin domain containing 8,	174480761	174481550	12	-82284	10	239040	-4910	NM_177723	Vsig8	V-set and immunoglobulin domain containing 8,V-set and immunoglobulin domain containing 8,
chr1	174493313	36	7245	NM_177723	Vsig8	V-set and immunoglobulin domain containing 8,V-set and immunoglobulin domain containing 8,	174492837	174493807	44	-70129	10	251195	7245	NM_177723	Vsig8	V-set and immunoglobulin domain containing 8,V-set and immunoglobulin domain containing 8,
chr1	174563133	48	-28	NM_026725	Dusp23	dual specificity phosphatase 23	174562749	174563501	50	-309	10	321015	-28	NM_026725	Dusp23	dual specificity phosphatase 23
chr1	174569209	10	-6104	NM_026725	Dusp23	dual specificity phosphatase 23	174568847	174569583	12	5767	10	327091	-6104	NM_026725	Dusp23	dual specificity phosphatase 23
chr1	174572429	8	-9324	NM_026725	Dusp23	dual specificity phosphatase 23	174572077	174572821	11	8987	10	330311	-9324	NM_026725	Dusp23	dual specificity phosphatase 23
chr1	175150223	8	4486	NM_146881	Olfr1404	olfactory receptor 1404	175149903	175150534	9	-129872	11	-821821	4486	NM_146881	Olfr1404	olfactory receptor 1404
chr1	175280435	14	-16801	NM_010045	Darc	Duffy blood group	175280093	175280837	17	340	11	-691609	-16801	NM_010045	Darc	Duffy blood group
chr1	175351676	8	942	NM_001013779	Aim2	absent in melanoma 2	175351314	175352056	9	71581	11	-620368	942	NM_001013779	Aim2	absent in melanoma 2
chr1	176013635	9	-5533	NM_146722	Olfr429	olfactory receptor 429	176013245	176013989	10	733540	11	41591	-5533	NM_146722	Olfr429	olfactory receptor 429
chr1	176180491	9	616	NM_146715	Olfr419	olfactory receptor 419	176180116	176180860	10	900396	11	208447	616	NM_146715	Olfr419	olfactory receptor 419
chr1	176819287	10	32663	NM_011825	Grem2	gremlin 2 homolog, cysteine knot superfamily	176818931	176819667	11	-736591	22	847243	32663	NM_011825	Grem2	gremlin 2 homolog, cysteine knot superfamily
chr1	176990611	11	-138661	NM_011825	Grem2	gremlin 2 homolog, cysteine knot superfamily	176990216	176990999	15	-565267	22	1018567	-138661	NM_011825	Grem2	gremlin 2 homolog, cysteine knot superfamily
chr1	177006602	8	-154652	NM_011825	Grem2	gremlin 2 homolog, cysteine knot superfamily	177006364	177006867	9	-549276	22	1034558	-154652	NM_011825	Grem2	gremlin 2 homolog, cysteine knot superfamily
chr1	177189051	8	233625	NM_011880	Rgs7	regulator of G protein signaling 7,regulator of G protein signaling 7,regulator of G protein signaling 7,regulator of G protein signaling 7,regulator of G protein signaling 7,	177188772	177189327	9	-366827	22	1217007	233625	NM_011880	Rgs7	regulator of G protein signaling 7,regulator of G protein signaling 7,regulator of G protein signaling 7,regulator of G protein signaling 7,regulator of G protein signaling 7,
chr1	177260081	9	162595	NM_011880	Rgs7	regulator of G protein signaling 7,regulator of G protein signaling 7,regulator of G protein signaling 7,regulator of G protein signaling 7,regulator of G protein signaling 7,	177259689	177260433	10	-295797	22	1288037	162595	NM_011880	Rgs7	regulator of G protein signaling 7,regulator of G protein signaling 7,regulator of G protein signaling 7,regulator of G protein signaling 7,regulator of G protein signaling 7,
chr1	177284759	8	137917	NM_011880	Rgs7	regulator of G protein signaling 7,regulator of G protein signaling 7,regulator of G protein signaling 7,regulator of G protein signaling 7,regulator of G protein signaling 7,	177284407	177285121	9	-271119	22	1312715	137917	NM_011880	Rgs7	regulator of G protein signaling 7,regulator of G protein signaling 7,regulator of G protein signaling 7,regulator of G protein signaling 7,regulator of G protein signaling 7,
chr1	177302136	8	120540	NM_011880	Rgs7	regulator of G protein signaling 7,regulator of G protein signaling 7,regulator of G protein signaling 7,regulator of G protein signaling 7,regulator of G protein signaling 7,	177301757	177302501	11	-253742	22	1330092	120540	NM_011880	Rgs7	regulator of G protein signaling 7,regulator of G protein signaling 7,regulator of G protein signaling 7,regulator of G protein signaling 7,regulator of G protein signaling 7,
chr1	177362043	8	60633	NM_011880	Rgs7	regulator of G protein signaling 7,regulator of G protein signaling 7,regulator of G protein signaling 7,regulator of G protein signaling 7,regulator of G protein signaling 7,	177361648	177362392	9	-193835	22	-1382956	60633	NM_011880	Rgs7	regulator of G protein signaling 7,regulator of G protein signaling 7,regulator of G protein signaling 7,regulator of G protein signaling 7,regulator of G protein signaling 7,
chr1	177422410	15	266	NM_011880	Rgs7	regulator of G protein signaling 7,regulator of G protein signaling 7,regulator of G protein signaling 7,regulator of G protein signaling 7,regulator of G protein signaling 7,	177421974	177422842	23	-133468	22	-1322589	266	NM_011880	Rgs7	regulator of G protein signaling 7,regulator of G protein signaling 7,regulator of G protein signaling 7,regulator of G protein signaling 7,regulator of G protein signaling 7,
chr1	177430013	8	-7337	NM_011880	Rgs7	regulator of G protein signaling 7,regulator of G protein signaling 7,regulator of G protein signaling 7,regulator of G protein signaling 7,regulator of G protein signaling 7,	177429783	177430259	9	-125865	22	-1314986	-7337	NM_011880	Rgs7	regulator of G protein signaling 7,regulator of G protein signaling 7,regulator of G protein signaling 7,regulator of G protein signaling 7,regulator of G protein signaling 7,
chr1	177459207	10	-36531	NM_011880	Rgs7	regulator of G protein signaling 7,regulator of G protein signaling 7,regulator of G protein signaling 7,regulator of G protein signaling 7,regulator of G protein signaling 7,	177458847	177459591	11	-96671	22	-1285792	-36531	NM_011880	Rgs7	regulator of G protein signaling 7,regulator of G protein signaling 7,regulator of G protein signaling 7,regulator of G protein signaling 7,regulator of G protein signaling 7,
chr1	177555703	12	63	NM_010209	Fh1	fumarate hydratase 1	177555333	177556069	13	-175	22	-1189296	63	NM_010209	Fh1	fumarate hydratase 1
chr1	177810704	79	-204	NM_012012	Exo1	exonuclease 1	177810311	177811055	80	9	14	-934295	-204	NM_012012	Exo1	exonuclease 1
chr1	177976010	9	-66763	NM_001039518	B020018G12Rik	hypothetical protein LOC545388	177975619	177976355	10	165315	14	-768989	-66763	NM_001039518	B020018G12Rik	hypothetical protein LOC545388
chr1	178637508	13	99747	NM_001099637	Cep170	centrosomal protein 170,centrosomal protein 170,centrosomal protein 170,	178637103	178637956	16	-760910	11	-107491	99747	NM_001099637	Cep170	centrosomal protein 170,centrosomal protein 170,centrosomal protein 170,
chr1	178686786	8	50469	NM_001099637	Cep170	centrosomal protein 170,centrosomal protein 170,centrosomal protein 170,	178686440	178687184	9	-711632	11	-58213	50469	NM_001099637	Cep170	centrosomal protein 170,centrosomal protein 170,centrosomal protein 170,
chr1	178699658	9	37597	NM_001099637	Cep170	centrosomal protein 170,centrosomal protein 170,centrosomal protein 170,	178699290	178700026	10	-698760	11	-45341	37597	NM_001099637	Cep170	centrosomal protein 170,centrosomal protein 170,centrosomal protein 170,
chr1	178705091	8	32164	NM_001099637	Cep170	centrosomal protein 170,centrosomal protein 170,centrosomal protein 170,	178704825	178705378	9	-693327	11	-39908	32164	NM_001099637	Cep170	centrosomal protein 170,centrosomal protein 170,centrosomal protein 170,
chr1	178712698	8	24557	NM_001099637	Cep170	centrosomal protein 170,centrosomal protein 170,centrosomal protein 170,	178712337	178713081	11	-685720	11	-32301	24557	NM_001099637	Cep170	centrosomal protein 170,centrosomal protein 170,centrosomal protein 170,
chr1	178729067	12	8188	NM_001099637	Cep170	centrosomal protein 170,centrosomal protein 170,centrosomal protein 170,	178728697	178729459	15	-669351	11	-15932	8188	NM_001099637	Cep170	centrosomal protein 170,centrosomal protein 170,centrosomal protein 170,
chr1	178730019	8	7236	NM_001099637	Cep170	centrosomal protein 170,centrosomal protein 170,centrosomal protein 170,	178729801	178730237	9	-668399	11	-14980	7236	NM_001099637	Cep170	centrosomal protein 170,centrosomal protein 170,centrosomal protein 170,
chr1	178744494	41	-448	NM_029756	Sdccag8	centrosomal colon cancer autoantigen,centrosomal colon cancer autoantigen,	178743974	178744992	61	-653924	11	-505	-448	NM_029756	Sdccag8	centrosomal colon cancer autoantigen,centrosomal colon cancer autoantigen,
chr1	178746837	8	1895	NM_029756	Sdccag8	centrosomal colon cancer autoantigen,centrosomal colon cancer autoantigen,	178746486	178747172	9	-651581	11	1838	1895	NM_029756	Sdccag8	centrosomal colon cancer autoantigen,centrosomal colon cancer autoantigen,
chr1	178767175	8	22233	NM_029756	Sdccag8	centrosomal colon cancer autoantigen,centrosomal colon cancer autoantigen,	178766813	178767552	9	-631243	11	22176	22233	NM_029756	Sdccag8	centrosomal colon cancer autoantigen,centrosomal colon cancer autoantigen,
chr1	178864073	10	119131	NM_029756	Sdccag8	centrosomal colon cancer autoantigen,centrosomal colon cancer autoantigen,	178863697	178864478	13	-534345	11	119074	119131	NM_029756	Sdccag8	centrosomal colon cancer autoantigen,centrosomal colon cancer autoantigen,
chr1	178874158	8	129216	NM_029756	Sdccag8	centrosomal colon cancer autoantigen,centrosomal colon cancer autoantigen,	178873787	178874531	10	-524260	11	129159	129216	NM_029756	Sdccag8	centrosomal colon cancer autoantigen,centrosomal colon cancer autoantigen,
chr1	178876907	18	131965	NM_029756	Sdccag8	centrosomal colon cancer autoantigen,centrosomal colon cancer autoantigen,	178876549	178877267	19	-521511	11	131908	131965	NM_029756	Sdccag8	centrosomal colon cancer autoantigen,centrosomal colon cancer autoantigen,
chr1	178926566	8	181624	NM_029756	Sdccag8	centrosomal colon cancer autoantigen,centrosomal colon cancer autoantigen,	178926205	178926941	11	-471852	11	181567	181624	NM_029756	Sdccag8	centrosomal colon cancer autoantigen,centrosomal colon cancer autoantigen,
chr1	178945642	32	200700	NM_029756	Sdccag8	centrosomal colon cancer autoantigen,centrosomal colon cancer autoantigen,	178945252	178946078	39	-452776	11	200643	200700	NM_029756	Sdccag8	centrosomal colon cancer autoantigen,centrosomal colon cancer autoantigen,
chr1	179046317	9	132581	NM_011785	Akt3	thymoma viral proto-oncogene 3	179045980	179046716	10	-352101	11	-140970	132581	NM_011785	Akt3	thymoma viral proto-oncogene 3
chr1	179080840	20	98058	NM_011785	Akt3	thymoma viral proto-oncogene 3	179080448	179081192	21	-317578	11	-106447	98058	NM_011785	Akt3	thymoma viral proto-oncogene 3
[truncated: 31,322 more rows]
